# Supplementary material for: Design of a variant surface antigen-supplemented microarray chip for whole transcriptome analysis of multiple Plasmodium falciparum cytoadherent strains, and identification of strain-transcendent rif and stevor genes
Source: Malar J. 2011 Jun 30;10:180. doi: 10.1186/1475-2875-10-180 (PMC3155837; doi:10.1186/1475-2875-10-180)
Supplement: Additional file 1 — Rif gene sequences from HB3, Dd2 and IT. [file 1475-2875-10-180-S1.TXT]

>HB3rifA_001
ATGAAACTCCATTACGCTAATATATTATTATTTTCCCTTCCATTAAATATATTGGTAGCATCATCATCATCAAATGTAAATGA
CCAAAGTAACTATGTCAACATTACTCATCATAAACCAAACATAAAATCAGCGAAAATACAAACCACTAGGTTATTATGCGAATGCGACATATATACGTCCATTTATGACAAGGATCCAGAAATGAAAAGGGTAATGCAACAATTTGACGAAAGGACATCGGAACGATTTCATGAATATGATGAAAGGATACAAGAAAAACGAAAAACATGTAAAGAACAATGCGAAAAGGATATACAAAAAATTATTTTAAAAGACAAAATAGAAAAAGAATTAACAGAAAAGTTAGAGGCATTGGAAACGAATATAAAGACTGAGGATATACCTACTTGTGTATGCGAAAAATCAGTAGCAGATAAAGTTGAAAAATGTTGTTTGAAATGTGGAGGTATATTAGGTGTTGGTGTAGCTCCATCTTTAGGTTTATTAGGAGGAATAGGTGGACTTGTTATAAATAATTGGACGAATACTCCTTTTTATAAAACTTTTCTTGTTTTTGCTGAAAAGCAAGATATAGCTGCAGGTACTAAAGCAGGTGATGCTGCGGGTGTGGCTAAAGTAATTGAATTAGTAAAATCAGTATTTGGTATAAACTCTATAGCTGATAAGGCATTGGGGACAGTTTTTCATGCAAAAAATTACGCTGATCCTACTGTTATTACTCAATCTGTTTATTCTGAATTTGAAGCGACATGTCTCACGTCTGCCTCTGAAGACAGTTCACTTCTTTGCGCTTTTGGGATGAACGAAGGTCTAGTTATAGGAAAACCTGTTTCAACAAAAGCTGTTATAGGAGCGAGTGTGAAAAAAATTGTTACACAAGCTACAAATGCTGCTACACAAGCTGCTGATACAACTGCTAAAGAAACTACTAAAAGACTGATAGAAGCTGAGGTAAGTAAAATAACATCTGCAGGTACTAATCTATACACTGGAATTGTTTATTCAGTCACTGCAATATTAATTATAGTTTTGGTTATGGTAATTATTTATTTAATATTACGTTATCGTAGGAAAAAGAAAATGAAGAAAAAATTGCAATATATAAAATTATTAAAGGAA

>HB3rifA_002
ATGAAAGTCCATTATATTAATATATTGTTGTTTGCTGTTCCATTAAATATATTGGT
AATAAATACCCACAAAAAACTATCCATCACACCGCGTCATATACAAACGACCAGATTATTATGCGAATGCGAATTGTATGCACCACCCAATTATAATAATGACCCCGGAATGAAACAGGTCATGGATGACTTTGATCGTCAGACACAACAAAGGTTTCACGAGTACGAACAACGTATGATCAAAAACAGAAAACAATGCAAAGAACAATGTGAGAAAGATATACAAAAACTTATTTTAAAAGAAAAAATCCAAAAAGAATTAACAGAAAAGTTATCGGCATTACAAATTGATATATCTACCCATGACATACCCACATGTGTTTGTGAAAAATCACTAGCAGACAAAACAGAAAAATTTTGCCTTAAGTGTGGATATGGATTAGGAGGAGCATTAACATCATGGGAAATTTTTGGTTATACTGGTATATATGGATGGGCCAATTATGCTTCTCTTCTTGCTCATGAAGCAGGAGTTAAAGCAGGTATTAAGGCAGTACTTGATATGTTGACATACCTTCCTGGTATAAGTAAATTTTCTACTGTTGATTTCACCAAAATGATTAATGGATCAAATTTTAATATACCAATGGAACTTGTTAATATTGTTAAAGGTTTAAGTAATAAATTGTGCAATTCTTCAAACGCTAACGTATTTTGCGCTTTTACAAATATGAAAGAAGGACAAACATTGATTGATTTCTCCAATAGTGCTTCCAATGCAGGAATTACGCAAGCGGCAAGTGTTCAAGGATCTAAAGTTCAATTTATAAAAACAACAGTTGCTGATCTTTCTTATAATATGATTGTCTCAGGTATTACGATATTGGTTATAATTTTAGTTATGGTTATTATTTATTTAATTTTACGTTATCGAAGAAAAAAAAAAATGAAGAAAAAACTAAAATATATAAAATTATTAAAAGAA

>HB3rifA_003
ATGAAGGTTCATTATATTAATATATTATTGTTTGCCCATCCATTGAATATATTGTTAACTTCTTCACAGGT
ATATAATCAAAAAAATCCATACTTCACGCCACATAATCCTAACCCCAAATCTGTAAAAACATGTAGATCATTATGCGAGTGTGAGCTGTATGCACCACAAAATTATGATAATGACCCAGAGATGAAAGAAGTAATGGAAAATTTCAATAAACAGACAGAACAAAGATTTCACGAGTACGACGAACGTACGATCAAAAAACGTCAAAAATGTAAAGATCAATGTGATAAAGATATACAAAAAATTATATTAAAAGATAAAATCGAAAAGGAATTAACAGAAAAGTTAGCGGTATTACACACTGACATAACGACTAACGATATCCCCACTTGCGTTTGCGAAAAGTCGGTAGCAGATAAAGTTGAAAAAACATGTTTGAAATGTGGGGGCATATTAGGTACTGCCCTACCTGAATTGGGTTTGATAGGTGGAACGGTTTTGTATGCTATAAATCAGTGGTCAATTACTGCTACAGCTGCAGCTATTAAATTTGCACAACAAGCAGGTATAGCTGCAGGTACCAAAGAAGGTGAAATAGCGGGTATTGCTAAAACAATTGAATTAGTAAATTCAGAATTTGGTATAAGCTCTATAGTTGGTAAGGAATTGGGATCAATTTTTAATGCGAAAAATTATAATGATGCCTCAATCATTACTCAATCTGTTTATATGGAATTTGACAAGACCTGCATGAGTCCTGGAGCTTATACAAATAGACTTCTTTGCGCTTTTGGGATGAGAGACGGTCTAGTTCCAGGACAACCTGCTTCAGCGCAAAAAGTTATAGGAACAACTGCAAACAGAATTGTTACAAAAGCTACAAAAGTTGCTGAAGTAGCTACAGAGACTACTACTAAAGATGTTACTGCTACAATTACAGCTGAGAAAACCGGTGCGATAGATGCTGTATGTAGTAGTTACACTACTGCTATTATTGCTTCAGTTGTTGCAATATTGGTTATAGTTTTGGTTATGGTTATTATTTATTTAATATTACGTTATCGTAGAAAAAAAAAAATGAAGAAAAAATTGCAATATATAAAATTATTAAAGGAA

>HB3rifA_004
ATGAAGGTCCATTATATTAATATACTATTATTTTACCTTCCATTAAATATATTGTTAACATCCTTACAGAT
AAATGTCCATAAGCATCATTACAACACTACTCATCATACAACAAACAATAAACCAACAAAATCACATAGAGTATTATGCGAATGCGACATATATACGTCCATTTATGACAACGATCCAGAAATGAAAGCTGTGATGCAACAATTTAATAGACAAACATCTCAACGTTTTGAAGAATACAATGAACGTATGCAAGAAAAACGCCAAACATGTAAAGAACAATGCGAAAAGGATATACAAAAAATTATTTTAAAAGATAAAATCGAAAAGGAATTAACAGAAAAGTTAGAGGCATTGGAAACGAATATAAAGACTGAGGATATACCTACTTGTGTATGCGAAAAATCAGTAGTAGATAAAGTGGAAAAAACGTGTTTGAAATGTGGAGGGTTATTAGGTGGTGGTGTGGCGCCATCTTTAGGTTTATTAGGAGAAATAGGTGGACTTGTTATAAATAATTGGACAAATACTCCTTTTTATAAAGCTTTTGTTGCTTTTGCTTATAAGCAAGGTATAGCTGCCGGTAAAATTGCTAGTGATGCTGCTCGTATTGATACAGTTATTTCAGGAATAAAATTAAATTTTGATGTGCACACTATAAATGGTTCTGCGTTGGAGAAAGTTATTACCTTAGAAACTATTAAGGATCACACTACTCTTACTACAACACTAAATTTTGAATATGTAAGGACGTGTGTAAATACGATTCCTGTTGAAGGCAAATTAATTTGTGCTTTTGGGATGAACTCTGGCCTAGTTCCAGGGAAATCTGTTTCACCTGAAGCTGTTATAGGAGCAAGTGTAAAAGGAATTGTTAAAAAAGCTACAAACGCTGCTTCAAAAGCTGCTGATACAGTTGCTAAAGAAACAACTAACGGATTGATAGAAGCTGAGATAAGTAAAATAACATCTGCAGGTGCTAATCTGTACACTGCAATTGTGTACTCAGTCACTGCGATATTGGTTATAGTTTTGGTTATGGTTATTATTTATTTAATTTTAAGTTATCGTAGAAAAAAAAAAATGAAGAAAAAACTACAATATATAAAACTATTAAAGGAA

>HB3rifA_005
ATGAAAGTTCACTACATTAATATATTATTATATACCGTCAATTTAAGTATATTGTTAATATCATGTCATCT
AAATGTCCATAAGAACCACTACAACACTACGCTTCATACACCCAATACAACAAAAATACTAAGCACTAGGTTACTATGCGAATGCGACCTATATAGGTCAATTTATGACAACAATCCAGAAATGAAAGATGTGATGCAACAATTTGATAGAAAAATATCACAACGTTTTGAAGAATACAATGAACGTATGATTAAAAACAGACAAAAATGTAAAGACCAATGCGATAAAGATATACAAAAAATTATTTTAAAAGATAAAATAGAAAAAGAATTAACAGAAAAGTTAGCGGCATTGGACACGAATATATCTACTGAGGATATATCTACATGTATTTGCGAAAAATCAGTAGCAGACAAAGTGGAAAAAACATGTTTGAAATGTGGAGAAATATTATGTACGGCGGTACCTGAATTGGGTTTGATAGGTGGAATAACTTTTTATGCTATAAATAAGTGGTCAATTACTGCTACAGCTGCTGCTATTGAAGCTGCTAAAAAAGCCGGTACTGTGGCCGGTATTAAAGAAGGTCAAGCTGTGGGTATTACAACAACCATTAAAGAATTATATAACCATTTTTTTCTAACAATATTAGGTCGTAAATCAGTGCAAGATGTTATTACTGCAGAAAATTTTTGGGATGCTGCTTTTATTTCTGAAGCTGTTGAGTCAGAAAGCACTAATGTATGCTTTATAACACCCTATCGTCAATCACATCAAATGTTTTGCTCCTTGGCAAATTCAGGAGAGACTGCTGATTTTTTTGAGAAATACATAGTAGCAAATGCACAAACCGTTGTTTCAAAGTCTTCAAATGCTGCTGCACAAGCTGCTAAGGATATTACTGAACAAATCACGCCAGCACTTATAGAATCAAACAAAAACGCTGTAGAAGCTGCATGTTTTACTTACCATACTGCTATAATAGCCTCCATCTTTGCAATATTGATTATAGTTTTGATTATGTTTATTATTTATTTAATTTTACGTTATCGTAGAACGAAAAAAATGAAGAAAAAACTACAATATATAAAATTATTAAAGGAA

>HB3rifA_006
ATGAGAATCCATTACATTAATATGTTTTTATTTTCCCTTATGTTCAATATATTAC
TAAATGTCCATAAAAATCATTACAACACTACGCTTCATACATCAAACACCCCCAAAATACCAACCACTAGGTTATTATGCGAATGCGAATTCTATGCACCATCCAATTATAATAATGACCCGGAAATGAAACAGGTCATGGATGACTTTCATCATCAGACACAAAAAAGGTTTCACGAGTATGAAGAACGTATGATCAAAAACAGAAAAGAATGCAAAGAACAATGTGAGAAAGATATACAAAAACTTATTTTAAAAGAAAAAATCCAAAAAGAATTAACACAAAAGTTATCGGCATTACAAATTGATATATCTACCCATGACATACCCACATGCGTTTGTGAAAAATCACTAGCGGACAAAACAGAAAAATTTTGCCTTAAGTGTGGATATGGATTAGGAGGAGCATTAACATCATGGGAAATTTTTGGTTATACTGGTATATATGGATGGGCCAATTATGCTGCTCTTCTTGCCCATGAAGCAGGAGTTAAAGCAGGTATTAAGGTAGTAATTAATATGTTATCAGAACTTCCTGGTCTAAAAAAATTATCTACTGTTGATTTCACCAAAATGATTAATGCAACAAATTTTAATAAATCAACGGAACTTCTTAATATTGTTAAAGGGTTAAGTAAAGAATTGTGCAATTCTTCAAACGCTAACGTATTTTGCGCTTTTACAAATATGAAAGAAGGACAAAATATGGTTTCGTTCGCCGATAGTGCTTCCCATGCAGGAATTACGCAAGCGTCAAATGTTCAAGGATCTAAAGTTGCATTCATAGAAACCACAACTGCTGATCTTTCTTATAATATGATTGTCTCAGGTATTACAATATTGGTTATAGTTTTAGTCATGGTTATAATTTATTTAATTTTACGTTATCGAAGGAAAAAAAAAATGAAGAAAAAACTACAATATATAAAATTATTAAAAGA

>HB3rifA_007
ATGAAAATCCATTATACTAATATATTATTGTTTCCTCTAAAATTAAATATATTGGTA
AATACCCACAAAAAACCATCCATCACACCAACTCATATACAAACTACCAGATTATTATGCGAATGTGAATTATTTGCACCACAAAATTATGACAACGATCCTGAAATGAAAAGGGTCATGCAACAATTTCATGATCGTACAACACAAAGGTTTCAAGAATACGATGAAAAGTTACAAGAAAAACGACAAATATATAAAGATACATGTAATAAGGAAATCCAAAAAATTATTTTAAAAGATAAATTAGAAAAGGAATTAACCGAAAAGTTCGCGACATTACAAACTGATATACATAGTGATGCCATTCCAACATGTATTTGCGAAAAGTCGATAGCAGATAAAGTAGAAAAAGGATGCTTGAGATGTGGAAGTATATTAGGTGCGGCGATGCCTGAAGTGGGTTCAATAGGTGCAACGGCTTTATATACTTTATGTCAATGGCAAACTAAGGCAATTGCTGCTGCTACTAAAGCGGCTATGGTTGAAGGTGCTGCTCAGGGTGCTATTGCAGGTATTCAGGCAGGTAAGGTAGTAGCTATTAAATCATTAGAAAAATTGGGTGTAGAGTATTTTTGGCCTCGAATGTCGAACTACATTCTTAATATGAGTCATTATAATGAAGTCGCAAACCTTACTGCAGTTATTCATCCAAAAAAGGTTCAGGCTTGTCAGGTGGCGACCGAAAATATTCTTGAAACTATGTGCAAACAATATGATATTAATTTTGGTATATCAGAAGCAGATGGTGTTACTAATCGTCTTCTACCGGGAGAAGCTTTACCAAAAGTGTTAAAAGGAATTGTTTCAAAAGCTGAAACTACTGCTAAAGCAGCTGCTGAGGCTAAAAGTACTACGGTTGCTGCTAAAATCACAGAACAACAAACCGCTGTGATAAATGCTACATATTCTAGTTGGCAGATTGCTATAACAGCATCTGTTATTGCAATTGTAGTAATCGTTTTAATTATGGTAATTATTTATTTAATTTTACGTTATAGACGAAAAAAAAAAATGAAGAAAAAACTCCAATATATCAAATTATTAGAAGAAT

>HB3rifA_008
ATGAAAATCCATTATATTAATATATTATTGTTTGAGCTTCCATTAAATATATTGAT
ATATAATCAAAGGAACCATAACAGCACCACACCACATCATCCACCAAATACCAGGCTATTATGCGAATGTGAATTATATTCACCTGCCAACTATGATAGTGATCCCGAAATGAAAAGGGTAATGCAACAATTTGTGGATCGTACAACACAACGATTTCACGAATATGATGAAAGGATGAAAACTACACGCCAAAAATGTAAAGAACAATGTAATAAAGAAATTCAAAAAATTATATTAAAAGATAAATTGGAAAAACAAATGGAACAACAGTTAACCACATTAGAAACAAAGATAACCACTGAGGATATTCCCACATGTATTTGCGAGAAATCATTAGCAGATAAAACAGAAAAATTTTGTCTCAACTGTAGTAAAAATATGGGAGCGATTGCACCCTGGTGGGGGTTGGTCTGTGGTACAGGGTATGCGGGATGGTCACATTATGTTCCTTTTGCTATTTCTAAAGCTGCTACGGACGCGGGTATGAAAGTAGTTATTTATTTTTTAGAACAATTGCATATAGAGAAATTAATTCCTGTAATGTGCAAAAAAATTTCTAGTATAAACGATTTTACTAAAGTCGCAAAGCTTACTGATGTTATTTATACGGAATTGAAGGCTACCTGTGCGGCGACGTTGTCGTCCTCTGGTGCTAATAAGTCTATGGCCACAAATATATGTACGAATGTAATAAATGGTTCAACAGGTGGTTCTGCAGCGAAACAACTTGTATCAAATGCGGTAACCAATGTTGTTAAAAAAGCTACATTATCTGCTAACGACCAAGCTGCTAAGGTTACTGCCAAGTATACATCGACTACTAGTAGTTTAACTACTGGAATAATTGCTTCGATTATTGCAATTGTAGTCATAGTTTTAATTATGGTAATTATTTATTTAATTTTACGTTATCGACGAAAAAAAAAAATGAAGAAAAAACTCCAATACATAAAACTATTAGAAGAA

>HB3rifB_009
ATGAAAGTGCACTACACTAACATATTATTATTTTATTTTCCATTAAATATATTGTGGTCATCATCATAT
GTGCATAATAAAAATAAACCATACATCACACCTCATACACCAACTACTACATCGCGAGTGTTAAGCGAATGTGACATACAAACGTCAATTTATGATAATGATCCTGAAATGAGGTCTGTGAAGGAAAATTTCGATCGACAAGCGTCACAACGTTTTGAAGAATACGAAGAGCGTATGAGCGAACAACGTCAGAAATGTAAAGAACAATGTGAAAAAGATATACAACAAATTATTTTAAAAGATAAAGTCCAAAAATCATTAGAAGAAATAGTGGAAAAGGGTTGTCTTATGTGTGCATGTGGGTTAGGAGGTGGTGTTGCACCTGTTTGGGGTCTGGTCAGCGGTTTATGGTATGGGACATGGTCACCTTATGTTGCTACTACAGTTGCTAAAGCTGCTACAGATGCGGGTGTTAAAGAAACCATTAAAGGATTAGGACAAATATATGGATTAAGTACTCTACCTGGAGTTGATATCCCAGGTATGGTTAATGCAGGGAATTTTCAGAATATAATGCATCTTATTAAGTCTGTCATGCGCGTTCAAAACAATTTTTGCACATCTGGACTCAATGAGACTAACCTTTTTTGTTCTACTGAAGTAAAAATGACATCACCAGTTTTTACTCAAGGGGTAACACAGAGTATAAGAGAAACCGTGGAAGTAGCTGGTCAAGCTGCTAAAATGGCTGAGGTAGCTGAAGCTGCCGAATTCTTACCAAAAACTACTATATTAACTAATACTATTATTGCTTTCATTGTTGCTATAGTAGTTATAGTTTTGGTTATGTTGATAATATATTTAATTTTACGTTATCGTAGAAAAAAGAAAATGAATAAAAAACAACAATACACAAAACTATTAAAAGAA

>HB3rifA_010
ATGAAAGTGCATTATATTAATATTTTATTGTTTGAGCTTCTATTAAAAATATTGGTAA
ATACCCACAGAAATCCATGCATCACAACATGTCATACACAAACCAATAGATCATTATGCGAATGTGAATTGTATGCACCATCTAACTATGATAATGACCCACAAATGAAATTTGTAATGGAAAATTTTAATCGTCAAACCTCACAAAGGTTTCACGAATATGATGAAAGGATGAAAACTACACGCCAAAAATGTAGAGAACAATGCCATAAAGAAATTGAAAAGATTATTTTAAAAGATAAAATGGAAAAACAAATGGCACAACAGTTAACAACATTAGAAACAAAGATAGGTACCGATGATATTCCCACATGTGTCTGCGAAAAATCAATGGCGGACAAAATGGAAAAAGATTGTTTGAGATGTACGTATGGTCTAGGAACTCTTGCACCAACGGTTGGATTAATTGGTTCAGTTGCTGTGGGTGCGTGGAAACCTAAGGCACTTGAGGCCGCTATTGCGAAAGCTATAACTGAGGGTACTCCTAATATTTTGGCTGCAGGTGTTGAAGCAGGTGAGATTGCAGGTAAGGAAGCAGTTATTGAAGGATTAAAACGAATGGGTATATCAACTCTAGATAATAAGTTATTGGAATCCTATTTTGCTACAACACCTTATAAAGATGTCGCAAGCATTGCTCAAGCTGTTTATGAACAATATTTTAATACATGTGCAGATTATTCTTTATGGAGTGTGCGCTTCCCTTCCAGTGCCGCTAAGCATGATTTTCTTTTTTGCCAGTCGGTGTCGAACCAAATTCCATCTGTATCACAACCAAAACAATATATTTCACGTATAGATGTTATACAAAGAACTGTACAAAATATTGTTACAAAAGCCGAAGGGTCTGCTAATGCAGCCGCTGAGATTGCTGAAGCCATTGAAACAGCAAAAATTAAAGCAGCAGAGGAGAAAACTATAGAAGCTGCAAGTACACAGTTGTACGGTGCAATTGGTTACTCCATCCTTGCCATATTAATTATAGTTTTAATTATGTTGATAATATATTTGATTTTACGTTATCGACGAAAAAAAAAAATGAAGAAAAAAGCCCAATACACAAAATTATTAAATGAATA

>HB3rifA_011
ATGAAAATCCATTATACTAATATATTATTGTTTCCTCTAAAATTAAATATATTGGTA
AATACCCACAGAAAATCATCCATCACACCACGTCATATACAAACTAACAGATTATTATGCGAGTGCGAATTCTATGCACCTGCCAACTATGACAATGACCAAGAGATGAAAGAAGTAATGCAACAATTTGAGGATCGTACGTCACAAAGATTTCATGAATATGACGAAAGGATGAAAACTACACGCCAAAAATGTAGAGAACAATGTGATAAGGAAATCCAAAAAATTATTTTAAAAGATAAATTAGAAAAAGAATTAACAGAAAAATTTGCCACATTACAAACTGATATACAAAGTGACGACATTCCAACATGTATTTGCGAAAAGTCGTTAGCAGATAAAGTGGAAAAAGGATGCTTGAGATGTGGAAGTGTATTGGGTGGTGGTGTGATGCCTGGATTTGGTGCGATAGGAGGAACGGCTTTATATGCTTTAAATCAGTGGAAACCTGCTGCATTACTTGCCGCTACAAAATATGCTATGACTCAGGGTGCTGCTAAGGGTGCTATTGCAGGTAATGCCCAAGGTGTGGAAATAGTTCTTTTTGGATTAAGAACATTGGGTGTAGGGGATTTATGTCCTGAATTATTGAAATCCATAGGTACTAAGATACCTTATTATGATATCGCAAGAATTGCTAAGGCTATTGTTACGAAAAAAAATGAGATCTGTGGGATAAATCAAAGTACTGCTAATGATGCTATGTGCAGAACTATCAATATTAAATTTAAACTAATTCCAAATGGTAATCAACATTATTATCCAACAAATGAAGGTATAAAAAAAGGGGTAACCGAAGTTGTTGGAAAAGCTAAAGATACTGCTGATGCACTTGCTCAGGAGACTGCTAAAAACGTTGCTGCCTCAATTACAAAAGAAAAAACTTCTGAGATAGCAGCTACATATGCTATTTGGCAAACTACTATTATTGCTGCTGTTGTTGCAATAGTGGTCATAGTTTTAATTATGGTAATTATTTATTTGATTTTACGTCATAGAAGAAAAAAAAAAATGAAGAAAAAACTCCAATACATAAAACTATTAGAAGAAT

>HB3rifA_t012
AATAATCAAAGGAACCATAAGAAAACTATACTTCGTACAATCAAAACTAAACCAACAAAAACACATAGAACATTATGCGAATGTGAATTATACGCACCATCTAACTATGAAAATGACCCTGAAATGAAAGAAGTGATGGAAAATTTTAATCTTCAAACGTCTGAACGATTTCAAGATTATGACGAAAGGATGCATGATAAACGACAAAAATGTAAGGAACAATGTGAAAAAGATATACAAAAAATTATTTTAAAAGATAAAATCGAAAAGGAACTAACAGAAAAATTTGGAGCATTACAAACTAATATAACAACTGAGGATATACCCACCTGTGTTTGCGAAAAATCTTTAGCAGATAAAACAGAAAAAGTTTGTCTTAACTGTGGAAAAACTATGGGAGCAGTTACACCTGCTTGGGGTCTGATTAGTGGTTTGGGTTATGCAGCATGGACGCATTATGTTGCTGGTGTTGCTGCAAAAGCTGCTACAGATGCGGGTGTTAAGGCAGCCATAAAAGGATTAGGAAAAGTATTTAACCTAATTGAGTTACCTGGTGTTAATATTCCAGGAATGGTTAATGCAGGGAATTTTAAGAATACAATGCATCTTATTCAGGGCATTATGGGTGCACAAAATAAGCTTTGTACTCCTCAACTTGAAGACACTAATTTTTTTTGTTCCATACATTCAAATTATGGAGGACCTTGGTTTGCTAAGGCCATATCAACGCATGCACAGAATATTTCCACAGATGCTAGTCAAGCTGCTGAAGCCGCTGAACTAGCTGAAGCTGCTAAATTCGTACCCAAAACTACTATATTATCTAATACTATTATTGCTTCCATTGTTGCTATAGTAGTTATAGTTTTAGTTATGGTAATTATTTATTTAATTTTACGTTATCGAAGAAAAAAGAAAATGAAGAAAAAATTCCAATATATAAAATTATTAAAAGAA

>HB3rifA_013
ATGAAAGTCCATTATATTAATATATTATTGTTTGCTCTTCCATTAAATATATTGATA
TATAATCAAAGGAACCATAACAGCACCACACCACATCATCCACCAAATACCAGGCTATTATGCGAATGTGAATTGTATGCACCTGTCAATTATGACAATGATCTCGAAATGAAAGAAGTCATGGAAAATTTCAATAAACAGACACAACAAAGATTTCACGAGTACGATGAACGTATGAAAACTACACGCCAAAAATGTAATGATAAATGCGATAAAGAAATCCAAAAAATTATTTTAAAAGATAAATTGGAAAAAGAATTGGCTGAAAAGTTTGTCACATTACAAACTGATATACATAGTGATGCCATTCCAACATGTATTTGCGAAACGTCGTTAGCAGATAAAGTGGAAAAAGGATGTTTGCGATGTGGAAGTGTGTTCGGTGGTGGTGTGGCGCCAGGTGTTGGATTATTAGGAGGAATTGGTCAAGTTGCTCTAAATGCGTGGAAAGATGCAGCAATTATATCGGCTACGAAAGAGGCCGTAACTGAAGCTACTGCTCTTGCTACGCAAGCTGGTGTGAAAGCTGTCATCTCTAAAATTAATGAATTGATTGCCACTTATAAGGGAGGTTCCGTTGTTGATTTGCCACGAATTGTTACTTCATCAAATTATAAGTGTGGTCTTGCTCTAGTTGAACGTGCTAAGGATCTATTTGGTGAAGCCTGTACAGTTCCAGATACTGGAGGGAAAACTTCTTTTTGTTATACGACAGTATACTCTAAGAAGGGTGAATATTACCTTGGGGATATTGCAAAAGTTGGTGCTAACACATATGAGAAAACATTGACAACCGAAACACCAGCATTTACAGAAGCAAAAGTGGGTGCTGTAGAAGCTACATATGCCAGTTACCAGACTATTATTATTGCTTCCATCGTTGCAATATTAATTATAGTTTTAATCATGGTAATAATATATTTGATTTTACGTTATAGAAGAAAAAAAAAAATGAAGAAAAAACTCCAATACATAAAACTATTAGAAGAAT

>HB3rifB_014
ATGAAACTGCACTACACTAAAATATTATTATTTTTCTTTCCATTAAGTATATTG
GCACATAATAAAAATAAACCATACATCACACCACATACATCAACTACTACATCACGAGTATTAAGCGAATGTGACCTATATATACGCAAATACGATAATGATGCGGATATGAAATCTGTTAAGGAAAATTTTGATCGACAAACATCACGACGTTTTGAAGAATACGAAGAACGTATTAAAGATAAACGCCAAAAACGTAAAGAACAACGTGACAAAAATATACAAAAAATTATTGAAAAAGATAGAATGGACAAATCATTAGCAGAAAAAATAGAAAAAGGTTGTCTTATATGTGGGTGTGTGTTAGGAGGTGGTGTTGCACCATTTGTTGGATTATTTGGTGGACTTGCTGTAAACGAGATGAAAAAAGTTGCTGCAGCTGCTTCTACGAAAGCTGGTATTGCTAAAGCTATTGAAGGAGTAGGAAGTATATTTGAACTAAATGTGGAATCTACTATGCAATGGACGAACATGATTAACGCAGAAAATTATAGTAATAAAATGTCTCTTATTGGTATAATGACCTCTCTAAATAATGGGTGCGAGGATGGTCCATCTTCTGCAGGTTCTTTATTTTGCCAGGCTTCAAAGTCATTTATTGAAGAAAGACAGCGTCCTGTGTTTACTCAAGCTATTTCTAAAAAGGCAGCAGATGCTGCAGAAGCTGCTGGAAAAGCAGCAAATGAGAAATATGCAGAGATGACAAGTGTTGGTACTATTTGTTCTGATCCTATTGTAATTTCTGCTATAGTAGTAGTGACTATAGCTGTTATACTTTTAATTATTTATTTAATTTTACGTTATCGTAGAAAAAAGAAAATGAACAAAAAACAACAATACACAAAATTATTAAATCAAT

>HB3rifB_015
ATGAAACTGCACTACTCTAAAATATTATTATTTTCCCTTCCATTAAATATATTGGTAGCATCATCATCAGATGCG
AATCGTGAGAATAAACAATACATCACACTACATACACCAACTACTACATCACGAATGTTAAGCGAATGTGACCTCTATATGTCCACTTATGATAATGATCCGGATATGAAATCTGTGAAGGAAAATTTCGAGCGACAAACGTCACAACGTTTTGAAGAATACGAAGAACGTGTGATAACACAACGAAAAAAATGTAAAGAACAATGTGACAAAGAAATCCAGAAAATTATTTTAAAAGATAAAGTCCAAAAATCATTATCAGAAAAAATGGAAAAATGTTGTCTTATATGTGGGTGTGGTTTAGGAGGTGGTGTTGCACCATTTGTTGCATTATTCGGTGGACTTGCTGTAAATGAGATGAAAAAAGCTGCAGCGGCTGCTGCTACTGAAGCGGGTATTAAAAAAGCCATTGAAGGAGTAGGAAAGATATTTCACCTAGCTGAGGGATCTAATATGGAATGGACGAAAATGATTAACGCAGGAAATTATAATCAGAAAATGCTTCTTTCTGAAATAGTGAATGTTCTAAATAATGGGTGCGAGGATGGTCCATCTTCTGCAGGTCCTTTATTTTGCCAGGCCTCAAAGTCATTTACTGCAGATAATAGGAGTTCTGTGTTTACTCAAGCTATTTCTGAAAAGGCAAGAGATGCTGCAGAAGCTGCTGGAAAAGCAGCAAATGGGAAATATGCAGAGATGACAAGTGTTGGTACTATTTTTTCAGATCCTATTGTAATTTCCGCTACAGTAGTAGTGATTATAGCTGTTATTCTTTTAATTATTTATTTAATTTTACGTTATCGACGAAAAAAAAAAATGAATAAAAAACAACAATACACAAAATTATTAAATCAAT

>HB3rifA_016
ATGAAGGTCCATTATATTAATATATTATTATTTGCCCATCCATTGAATATATTGTTAACTTCTTCACAGGTA
TATAATCAAAAAAATCCATACTTCACGCCACATAATCCTAACCCCAAATCTGTAAAAACATGTAGATCATTATGCGAGTGTGAGCTGTATGCACCACAAAATTATAATAATGACCCAGAGATGAAAGAAGTAATGGAAAATTTCAATAAACAGACAGAACAAAGATTTCACGAGTACGACGAACGTACGATCAAAAAACGTCAAAAATGTAAAGATCAATGTGATAAAGATATACAAAAAATTATATTAAAAGATAAAATCGAAAAGGAATTAACAGAAAAGTTAGCGGTATTACACACTGACATAACGACTAACGATATCCCCACTTGCGTTTGCGAAAAGTCGGTAGCAGATAAAGTTGAAAAAACATGTTTGAAATGTGGGGGTATATTAGGTACTGCCCTACCTGAATTGGGTTTGATAGGTGGAACGGTTTTGTATGCTATAAATCAGTGGTCAATTACTGCTACAGCTGCTGCTATTAAATTTGCACAACAAGCAGGTATAGCTGCAGGTACCAAAGCAGGTGAAATAGCGGGTATTGCTAAAACAATTGAATTAGTAAATTCAGTATTTGATATAAGCTCTATAGTTGGTAAGGAATTGGGATCAATTTTTAATGCAAAAAATTATGCCGATGAAGCTCTCATTACTCAATCTGTTTATTCTGAATTTGAAGCGACATGTCTCACGTCTGCCTCTGAAGACAGTTCACTTCTTTGTTTTTTTGGAAGGAGTGGTCTCGTTGCAGGTAAAAGTGTTTCAGCGCGAGAAGTTATAGGAGCAAGTGTAAAAAAAATTGTTAAAGAAGCTACAAATGCTGCTGCTGAGGCTAATGCTACTGAAAGTACCAAGGTTACTTCCACAATTACAGCTGAGAAAACCGGTGCGATAGATGCTGTATGTAGTAGTTACACTACTGCTATTATTGCTTCAGTTGTTGCAATATTGGTTATAGTTTTGGTTATGGTAATTATTTATTTAATATTACGTTATCGTAGAAAAAAAAAAATGAAGAAAAAATTGCAATATATAAAATTATTAAAGGAAT

>HB3rifA_017
ATGAAACTACACTACCCTAAAATATTATTATTTTTGATTCCATTAAATATATTGATAACATCATCATCAAAT
GCACATAATAAAAATAAACCATACCTCAAAACACGTCATACATCAACTACTACATCACGGGTGTTAAGCGAATGTGACCTATATGTGTCCAGTTATGATAATGATCCGGATATGAAATCTGTGAAGGAGAATTTCGATCGACAAACGTCGCAACGTTTTGAAGAATACAATGAACGCTTGCTCGAAAACAAACAAAAATGTAGAGAACAATGTGATAAAGAAATCGAAAAAATTATTTTAAAAGATAAATTGGAAAAAGAATTAATGGACAAATTTGCCACATTACAAACTGATATACAAAATGATGCTATTCCCACATGTGTTTGCGAAAAATCATTAGCAGATAAAGTGGAAAAAGGATGCTTGAGATGTGGAAGTATATTAGGTGCGGCAATGCCTGAAGTGGGCTCGATAGGTGGAGGTCTTTTATATGCTTTAAATGCCTGGAAAGCAGCCGCGTTGGTAACTGCTAAGGAACTTGCCGAAAAAGCCGGTGCAGCTAAGGGTTTGGCTGAAGGTAATGCCCATGGTATGAAAATAGTTATTTATTATCTAAAAAATTGGGGTGTAGATGAATTAATTCCTGAAATATTTAATTCCTTTGTTAGTACAAACCGTTATGCTGAAGTCGCAAATATTTCTGGTGCTATTATTACAAAACATGGTCTGAACTGTGCGGTTAGCGCCCATAACAATCCTGCTATGTGCCTAAAAATTGGTATTAAATTTGGTCTAAGTGATGCAAGTGGTAAACCACTTACTCCTCCAGCATCTCAACATATACCAAAAATGATAAGCGGACTTGTTGAACAAGCTGATAAAGCTGCTGCTCACGTTACCAAGACTACTAGTGAAAGTGTTACTGCTGCAATAAAAGCTCGAGAGACCGCTTTGATAGAAGGTAGATTTGAAAGTTCCATTACTTCTATAAATGCTTCGATTATTGCAATTATAGTAATAGTTTTAATTATGGTAATTATTTATTTAATTTTACGTTATAGACGAAAAAAAAAAATGAAGAAAAAACTCCAATATATCAAATTATTAGAAGAA

>HB3rifA_018
ATGAAAGTTCATTATATGAATATATTATTGTTTGCTCTTCCATTAAATATATTGGAA
CATAATGAAAGGGACCATAACAACACTACCCTTCATACATCAATTACCAGATCATTATGCGAATGCGAATTATATGAACCTGCCAATTATGATAATGACCAAGAAATGAAAGAAGTAATGCAACAATTTGAGGTTCGTACGTCACAAAGATTTCACGAATATGACGACCGTATGAAAACTACACGCCAAAAATGCAAAGAACAATGTGATCAAGCAATCCAAAAAATTATTTTAAAAGATAAAATGGAAAAACAAATGGCACAACAACTAACCACATTGGAAACAAAGATAAACACCGATGATATACCTACATGTATTTGCGAAAAAACAATGGCGGATAAAACAGAAAAATTTTGTCTTAATTGTGGAGTAAATGTGGGAGGTGGTGTTGCACTGTCTTCAGGAGTATTAGGAGGAATTGGTGAAGCTGCTATAAGTTTGTTGAAACCTGCAGCAATTACAGCTGCTGAAAAAGCGGCCGTAACTGAGGCTACTGATGCCGCTACGCAAGCTGGTATTGAAGCTGTCAGACTTGAAATTGAAGGATTGAGTAAAATTTTTAAACCAAGGGAAGGATTTGTTGATTTGAGACCAATTGTTAATAAATTAACATATAATAATGGTGATGCTTTAGTTGCAACTGCTAAGGAACTATTTGATGAAGCCTGTACAGTTCCAGATACTGGAGGGAAAACTTCTTTTTGTAATACGACAATATACATTAAGGAGGGTGATTTGTACGTTGGGAAATTCGGAAAAATTGGTAGTGATGCATATGATGCAACATTGACAACCAAAACAACAGTACTTACAGAAGCAAAAGTGGGTGCGGTAGAAGCTACATATGCCAGTTACCAGACTGCAATTATTGCTTCCATCGTTGCAATAGTGGTCATAATTTTAATTATGGTAATAATATATTTGATTTTACGTTATCGACGAAAAAAAAAAATGAAGAAAAAACTGCAATACATAAAATTATTAGAAGAAT

>HB3rifA_019
TTCAATTACAATAATATATTATTATTTTCCCTTTCATTAAATATATTTTTATTATCATCAGAAGTA
CATACTCAAAGGAACCATAACCTTACACTTCATAAGCCAACTAGTACCTCACGATTGCTATGCAATTGTGAATTGTATGAACCATCAAACTATGATAATGATCCAGAAATGAAAAGGGTAATGCAACAATTTGTGGATCGTACAACACAACGATTTCACGAATATGAAGAACGTATGCAAAGTAAACGAATGCAATGTAAAGAACAATGCGATAAAGAAATTCAAAAAATTATTTTAAATGATAAATTAGAAAAAGAATTAACAGCAAAGTTTGCCACATTACAAGCTGATATACAAAGTGACGCCATTCCAGCGTGTGTTTGCGAGAAATCAATGGCGGAAAAAGTGGAAAAAGGATGTTTGAGATGTGAAAGTGTATTCGGTGGTGGTATTGCGCCAAGTGTTGGTTTATTAGGAGGAATTGGACAAGTTCCTCTAAATGCGTGGTATATTAAGGCAATTGCATCGGCTAAGGTTGCGGCCGCTAAAGCTGCGAGTGATGCCGCTACGCAAGCTGGTATTGAAGCTGTCAGACTTGAAATTAAAAAATTGCTTGCCGCTTTTGCTAGTGATAAGGGATTAGTTGATTTCAGTTCAATTGTTAGTAAATTAACATATAATAATGGTCATGCATTATTTGAAAGTGCTGAGAAAATAATAATTAATTACAATAAAATTAATGGAATTAAAAAAGCAACTTCTTTTCAGAATTCGGCATTATACTACCCAGGTGAATATAACATAGAGGGTTTCGCACAAGCTGGTATTCGTGCTTATAATGAAACATTCCCATTACAAAAAGGAGCACTTGAAACAGCAGAAGTGGATGCAGTAAACGCTACATATGGTGGTTGTCAGACTGCTATTATTGGTTCCGTCGTTGCAATATTGATAATAGTTTTGGTCATGGTAATTATTTATTTAATTTTACGTTATCGTAGAAAAAAAAAAATGAAGAAAAAACTCCAATACATAAAACTATTAGAAGAAT

>HB3rifB_020
ATGCACTATTCTAAAATATTATTATTTTCCCTTCCATTAAATATATTG
GCACATAATAAAAATAAACCATACATCACTACACCCACAACAACTACTACATCACGAGTGTTAATCGAATGTAACATATATATACCAAATTATGATTATGATCCGGATATGAAATCTGTGAAGGAAAATTTTGATCGACAAACATCACGACGTTTTGAAGAATACGAAGAGCGTATGAATGTTAAACGCCAAAAATGTAAAGAACAATGCGATAAAGAAATTCAAAAAATTATTGTAAAAAATAAAATCGAAAAATCATTAGTAGAAAAAGTGGAAACAGGTTGTGTTAAGTGTGGATGTGGATTAGGAGGTGTTGCAGCAGGTGTTGGAATAATTGGTCCTATTGCTTTAAATGAGTGGACAAAAGCTGCTACGGTTGCCGCTATTGCAGCCGCTAAAAAAGCCGGTGCAGCTGAGGGTGTTGCTGTGGGTGCTGATGCGGGTGTAGCACAACTAATTGAATTAATAAAAAGAACATTTCATATAGAGAAATTAGGAGCTAAAACATTGAAATCAGTTATTAATACAACAAATTATACTAATGAGGATTACATTACTCATGCTATTTTTATGCAATATCAAGAGTCGTCATGTGAATTAGTTGCCCCAGTCGCTGGTTCTAAGAAGTCTATTTGCACTTTTATGACGGAAAATTCTTTCATTGAAGATTTTGTTTCACCGGAAACTGTTTTGCCGGAGAAGGTTATAAGAAGAAGTATACAAACTATCATCTCAGATGCCGAAAGTACGGCTTCTAGTGAAACTATGAAAGCTATTGTTTCTAAAACGGATGTACTTGAAACAAGATACATAGCCGTAGTAGACTCTACGTATGCTAGTTGTCAGAATGCTATTATTGTTTCCGCCGTTGCAATATTGTTAATAGTTTTGGTTATGATAATTATTTATTTAATTTTACGTTATCGTAGAAAAAAAAAGATGAATAAAAAACTACAATACACAAAATTATTAAATCAAT

>HB3rifA_021
ATGAAAGTTCATTATATGAATATATTATTGTTTGCTCTTCCATTAAATATATTGGAA
TATAAGAAAAATAAACCACACATCACACCACTCCATACACCAAAAAGACCAACTACTAGGTTATTATGCGAATGCGAATTATATGAACCTGCCAATTATGATAATGACCAAGAAATGAAAGCAGTAATGCAACAATTTGAGGTTCGTACGTCACAAAGATTTCACGAATATGATGAAAGTTTGCAAAGTAAACGAAAGCAATGCAAAGATAAATGCGACAAAGATATACAAAAAATTATTTTAAAAGATAAATTAGAAAAACATATGGCACAACAGTTAAGCACATTAGAAACAAAGATAACCACTGACGATATTCCAACATGTGTGTGCGAAAAAACAATGGCGGATAAAACAGAAAAATTTTGTCTTAATTGTGGAGTAAATGTGGGAGGTGGTGTTGCACTATCTTCAGGAGTATTAGGAGGAATTGGTGCAGTTGCTGTGCATGTGTGGAAAGATGCGGCACTTAAGGCCGCCATTGATTTTGCTACTAAAGCGGGTGCTGCGGCCGGTGAAGCTGCAGGTATGAAAGCAGGTAAGATTGCAGTTATTGAATCATTAGAATTTATTGAAGTACATAAATTCTTCCCTGGAATATTTAAAAACATTAGTAATATAACTCATTATGCTGATGTCAAAAATTTTGTTGGTGATATTGTTAAAGAACATGCTCTGAACTGTGCGCTGGGGACCACTAATGTGGGTGCTAAGTGCTCTCCATTTGAAGTTAATTTAGGTATACTTGAGGCAATAACTTTTAAAAAAACTGGTCCTCCAGCGAAAGACGCTATACCAGAAATTGTAGGCGAAATTGTTGAAGGAGCCAAGGGGGCTGCTGCTACAGCCTCCAAGAATGCTAGTGAAACTGTTACTGCTGCAATAAAAGCTCGAGAGACCGCTTTGATAGAAGGTAGATTTGAAAGTTCCATTACTTCTATAAATGCTTCGATTATTGCAATTATAGTAATAGTTTTAATTATGGTAATTATTTACTTGATTTTACGTTATCGACGAAAAAAAAAAATGAAGAAAAAACTTCAATATATAAAATTATTAAAAGAAT

>HB3rifB_t022
ATGCGTAGATTAATAGTTGTTATAGGTGTAAAACCA
CATAATGAAAATAAACCATACACCAAATCACATACAGCAATTACTGCATTACGAGTGTTAAGCAAATGTGAGCTATATGTATCAAATTATGATAATGATCCGGATTTGGAATCTGTGGAGGAAAATTTTGATATCCAAACCTCACAACGTTTTGAAGAATACGACGAACGTATGAAAGAGAAACAACAAAAATGTAAAGAACAATGTGAGAAAGATATACAAAAAATTATTTTAAAAGACCAAATCGAAAAATCATTAACAGAAAAAGTGGAAAAAGATTATCTTAAGTGTGGGTGTGGGTTACGAGGTGTTGCAGTAAGTGTTGGAATAATTGGTCCAGTTGCTGTAAATGAGTGGACAAAAACTGCTACGGCTATGGCTATTGATTTCGCTATTCAGGAGTGTATAAAAGAAGGTATACAAGTAGTAATAGAAAGAATAAAATTGTTTGATTTTATTAGTAGTTATTTGACAGTTGATTGGGAAATGTTCATTAATGGATCAAATTATAATACTGCCAGTGGTCTTATTGAAGCTGCTAACTCTGCCATGTTTTCAAAAGGAAATAGCTGCACATCTCCTACTGGATACTTTGGGCGTGTGTGCGAAGCCATATCTAACGCTAAAGCATCGTTTAGTTCAGTTGCAGTAGAAGGTGAACAAGCTGCTTTTAACACAACTAAAGGTATACAGGTAACTATGTTATCTGCTGTAGAAGCACCCAGTGCTAATATGTACAGTGCAATTGGTTACTCAGTTCTTGCCATATTAATTATATTATTGGTTATGGTAATTATTTATTTAGTTTTACGTTATCGTAGAAAAAAGCAAATGAATAAAAAACTACAATACACAAAATTATTAAATCAAT

>HB3rifA_023
ATGAAAGTCCATTATATTAATATATTATTGTTTGCTCTTCCATTAAATATATTGAT
ATATAATCAAAGGAACCATAAAAGCACCACACATCATACATTAAAAATACCAATCACTAGATTATTATGCGAATGCGAATTATATGAACTTGCCAACTATGATAATGACCCACAAATGAAAGAAGTAATGCAACAATTTGAGGTTCGTACGTCACAAAGATTTAATGAATATGACGACCGTATGAATGAAAAACGCCAAAAATGTAGAGAACAATGCGATAAAGAAATCCAAAAAATTATTTTAAAAGATAAATTGGAAAAAGAATTAATGGACAAATTTGCCACATTACAAACTGATATACAAAGTGACGCCATTCCCACATGTATTTGCGAAAAGTCGTTAGCAGATAAAGTGGAAAAAAATTGTATGAAATGTGCACAAAATTTGGGAGGTATTGTTGCACCCTCTACAGGAGTATTAGCAGGAATTGCTGAAGGTGCGCTATATGCGTGGAAACCTACGGCAATTGCTGCGGCTATGGAATTAGCTAAACAAGCAGGTGCGACAGCAGGTCTTAAAGCAGGTGATATCCATGGTATGAATATAGTTATTCATTATTTAAAAGGATTCGGTGTAGATATATTATTTCCTGATATATATGATGCCTTTGTTGCTACAAACCGTTATGCTGACGTCATAAATCTTGCTAGTGCTATTGATGCTCAAATGGATGCGCCCTGTGAGTTGTTCTCCATTGTTAATCCTCCTATCTGTGATTTTCGTGTGAAATTAGGTCTTGTTGCAAATTATGGTCAAGAAAACGTTGAACGAATAGGTGCTATAACAAAATGGTTAAACCAAGCTCTTGATAAAGCTACAAGTTCTGCTAATATAAAAGCTGCTAAGGTGACTGCCGCTAAAACACCAACACTTGAAGCAAAAAACATAGCGGCAGTAGAATCTACATATGCTAGTTCCCAGATTGCTATTATTGCTTCCATCGTTGCAATAGTGGTGATAGTTTTAATTATGGTAATTATTTATTTAATTTTACGTTATAGACGAAAAAAAAAAATGAAGAAAAAACTCCAATATATAAAATTGTTAAAAGAA

>HB3rifB2_024
ATGAAAATCCCATTATATGAATATATGCTGTTTGCTCTTCCATTAAATATATT
GGTGTATAGTAAAAACAAACCATCCATCACATCACATCATACACAAACCAATAGATCATTATGTGAATGTGACACACAATCATCAAATTATGACAAGGATACGGGTATGAAAAGTGTAATGCAACAATTTGTTGATCGTACCTCACAACGTTTTGAAGAATACCAAGAACGTATGAAAGAAAAACGACAAAAACGTAAAGAACAACGTGACAAAAATATACAAAAAATTATTCATAAAGATAAAATGGAGAAAAAATTAGCAGAGAAAATAGAAAAAGGTTGTCTTATGTGTGCGTGTGGGCTAGGAAGTGTTGCAGGAAGTGTTGGATTATTTGGTGGGATTATTATAAATATATGGAAACCTGGGGCAATTACGGCCACTATTAAAGCAGCTCTAGATGCAGCTGCTATTGATATTTCGGCTACCGCTAATGCTGCGGGTGAGGTTATAGGTAAGGCATTAGTTATTGCAGAATTACAAAAAATGGGTATATCAACTCTAAAAGGTCAGACATTGAAATCCTTTTTTAGAACAATATCTTATAAAAATGTCTCGAGCATTACTAAAGCTGTTTATGGACAACATTATGAGACATGTGCAGATTATCCTTTATGGAGTGTGCGCGTCCCTTCCAGTGCCGCTAAGCATGATTTTCTTTTTTGCCAGTCGGTGTCGAACCAAATTCCATCTGTATCACAACCAAAACAATATATTTCACGTATAGATGTTGTACAAAAAACTGTACAAAATATTGTTACAAAAGCCGAAGGGGTTGCTGCCGACGCTAGTGCTGTTAAAAGTGCCGAGTTAACTGCTGAAATCACAAAAGAACAGACTACGGCGATAAATACTATATTTATGAGTAAGCAGACAGCTATTATTGCTTCTGTTGTTGCAATATTGATTATAGTTTTAATTATGGTAATTATTTATTTAATTTTACGTTATCGACGAAAAAAAAAAATGAAGAAAAAAGCCCAATACACAAAATTATTAAATGAA

>HB3rifA2_025
ATGTTATTATGTTTATTTTTATTGAATAAATTATTGTTATTATTATTATTGTTACCATTATTATTATCATGCAA
GAATTTTCAAAGCAACGGTTACATTTCACCACATACAAGAAGCGTCACAAAAATAACTACATCGAGATCATTAAGCGAATTTGACAAATATAAAAATAATTATGATGATGATCCTGAGATGAAAGAATTAATGAAAAGATATAATGAGCGAACAGCAGTACGATTGAAAGAATATGATGAACAAAAAAAGAAGAAGCAAAAAATATATAAAGAAAAATATGATAAAGTTATAAAAGAAATTATTGTAAAAGATAAAATACAAAAACAACTAACAAAACAATTATCAAAATTAGAAAAAGTAACTGATACTGATGATTTGTTTAAAGGTAAAAATGAAAAAAAGGTAGCAACTAAAGGGAAAAAAGGTCGTAAAAAAACTAAGAAAACATTAGGTCAAACATTATCAGAATGGAACATTTTACCTAATATTGATATGTATGAATGGATACCGTTTTCTTCTAAGGAAGCTAAAGTTGATTGTAATATAAAAAATATAAAACAAGCTCTTACTAGAGTTGGTTATATAGGTCCTAATAAATTTGTTACTCTTGGTAGTAAAGATGGAAAAGATGCTATTGATATGGATAACTTATTTAGTTCTATTATGAGTTCTTCTAATGCTTTATATCAAAAATATATAGATAAAGATGATACATCTAATGGTAGTAGTTTTAAAAAACAAAGTGGTTTTCTCTCTTTTGCTCTTTATGCGTTATGGGAGATTTTTGAACATATTGTACTCCCCGTTGTTGCTCCTATGTTGTTGAATGGTAGTGGTTCTGCAAAAGGAGTTTCTGGGAGTACAGTTTCTGGGGGTGAAAGTCATTCCCATGTACATGATGGTGCTCATTCTGTTAGTGTACTTTATGAATCCTTTATTGCATTATATACTATAGCATCAATTCTATTAATTCTTTATTACATTTTAAAATATTATAGAAAAATAAGAATGGAAAAAAAAGAGAAATACATGAAAATATTACAAGAT

>HB3rifA_026
ATGATCTTAGTGAA
AAATAATCAAAGGAACCATAAGAAAACTACACTTCGTACACCCAAAACTGCACCAACAAGAACACATAGAACATTATGCGAATGTGAATTATACGCACCATCTAAATATGAAAATGATCCGGAAATGAAATCTGTGATGCAACAATTTTATGATCGTACAACACAAAGGTTTCAAGAATACGATGAAAAGTTACAAGAAAAACGACAAATATATAAAGATAAATGCGATAAAGAAATCCAAAAAATTATTTTAAAAGATAAAATTGAAAAAGAATTAAACGAAAAATTTTCTTCGTTACACACGGACATAGAAAGTGATGCCATTCCAACATGTGTTTGCGAAAAGTCGATGGCGGACAAAGTGGAAAAAGGATGCTTGAGATGTGGAAGTGTATTGGGTGGTGGTGTGATGCCTGGATTTGGTGCAATAGGAGGAACGGCTTTATATGCTTTAAACCAGTTGAAACCTACGGCAATTGCTACTGCTGTTGAAGAAGCTCTAAAAGCAGGTGCTACTAAGATTTTGGCTGCCAGTAAAATTGCTGGTGATGCTGCAGGTATGAAAGTAGTTAGTTTTGAATTACAACATTTTGGTGTAGATGAATTATTTCCTGAAATATTTAATCCCTTTGTTACTACAAGACATTATAATGAAATCACATCTATTGCTAATTCACTTTTGGCGAAATATGGTCCGACCTGTACGTCGTTGGACAAAAGCATTACAGTTCCTGCTGCATGCAGTAAATTTCAGATTAAGTTAGGTATACATCTACCAGATGGTAGTCCATATGGTACTCCAGCATATAATGCTATACCAAAGGGGTTAGAAGGAATTCTTGGAAAAGCAACACAAGGTGCTAAAGCCGCTGAGGCTCTTAAAAGTGCCAAGTTAACTACTGAAATCACAAAAAAACAGACCGCTTTGATAGAAGCTGGATTTGACAGTTCCACAACTTCTATATATGCTTCTATTATTGTAATATTGATTATAGTTTTAATTATGGTGATAATATATTTAATTTTACGTTATCGACGAAAAAAAAAAATGAAGAAAAAACTCCTATATATAAAATTATTAGAAGAA

>HB3rifA_027
ATGAAAGTTCATTATATTAATATATTGTTGTTTGCTGTTGCATTAAATATATTGG
TGAATACTCACAAAAAACCATCCATCAGACCACGTCATATACAAACTACCAGATTATTATGCGAATGCGAATTATATACACCCAATTATGACAACCATCCTGAAATAAAAAGGGTGATGCAACAATTTTATGATCGTACAACACAAAGGTTTCAAGAATACGATGAAAAGTTACAAGAAAAACGACAAATATATAAAGATAAATGCGATAAAGAAATACAAAAAATTATTTTAAAAGATAAATTAGAAAAGGAATTAACAGAAAAGTTTGCCATATTACAAACTGATATACATAGTGATGCCATTCCAACATGTATTTGCGAAAAGTCGATGGTGGACAAAGTAGAAAAAGGTTGTTTGAGATGTGGAGTTGTGTTCGGTGGTGGTATTGCACCAAGTGTTGGTTTATTAGGAGGAATTGGTCAAGTTGCTCTAAGTGCTTGGAAAACTGCGGCAATTACATCGGCTAAGGAAGCTGCTGAAAAAGCGGCTATAGCTAAGGCTACGAAAGCTGCTGTTGATGCTGTCATCCTTCAACTTAAAAGTTTTGTTAATGGATTTACAGGAATGACTGTTAATTTGACACCAATTGTTACGCCATCTAATTATAAGTGTGGTTCTGTTCTATATACAAGTGCTAAGAATCTAGCTAGTAAATCTTGTATAGTTAATGGACACGAGATGGATAAGTCTTTTTGTAATTCGGTAGTATTTTACGATAATGTTAGAGGATTTAATCTTTTCGCAGAAGCTGGTATTGCTAAATATAAGACAGAATTCGCATCCCAAAAAGCACTACTTGAAGCAGCAGAATTGGATGCAGTAGACGCTAAATATGCTTTTTGGCAGACTGCTAATATTGCTCCTATTGTTGCAATAGTGGTCATAGTTTTAATTATGGTGATCATATATTTAATTTTACGTTATCGTAGAAAAAAAAAAATGAAGAAAAAACTGCAGTATATAAAACTATTAGAAGA

>HB3rifA_028
ATGAAGATCCATTATATTAATATATTATTATTTGCTCTTCCATTAAACATATTGG
TAAATAATCAAAGCAACCCTAAGAAAACTATACTTCGTAAATCCAAAACTAAACCAACAAAAACACATAGAACATTATGCGAATGCGAATTATTTGCACCATCTATCTATGAAAATGACCCGGAAATGAAAGAACTAATGGAAAATTTTAATCATCAAACGTCTGAACGATTACGCGAATATGACGAAAGAATGCAAGATAAACGAAAACAATGTAAGGAACAATGTGAAAAAGATATACAAAAAATTATTTTAAAAGATAAAATCGAGAAAGAATTAACAGAAAATTTTGGAGCATTACAAACTCATATAAGAACTGAAGATATACCCACTTGCGTTTGTGAAAAATCGTTGGCAGATAAAACAGAAAAGGTTTGTCTTAACTGTGGAAAAACTATGGGAGCAGTTGCACCTGCTTGGGGTTTTCTCAACGGTGTAGGTTATGCAGCATGGACACAATATGTTGCTACTACCGTTGCTAAATCTGCGACGGATGCTGGTATATCTAAAACCATTGAATTAATAATATCGAAATTCCATATAGATTGTTTAACACTAGCACAATGGAAAACAATTATAACTGCAGAAAATTATGCTAATGAGATTCTTCTTGGTGATGTCATCAGACATTTAGGTAGTACACTTTGCGGAGGTACTGATCAAACAGGAGCCCAATTTTGTCTTTTCGCAGATACAGAGAAGACTTTTAATGCTGCTATAAAAGGACATATACCTATTGTAGTTAAGGAGGCTGCTGAGAAAGCCGCAACTGCTGAAACAGCTGAAGCTGCCAGTTTCATACCGAAAACTTTTACATTAACTACTACTATTATTGCTTCCGTTGTTGCAATAATAGTTATAGTTTTGGTGATGGTAATTATTTATTTAATATTACATTATCGTAAAAAAAAGAAAATGGAGAAAAAACTCCAGTACATAAAATTATTGAA

>HB3rifA_029
ATGAAACTGCACTACACTAAAATATTATTATTTTTCTTTCCATTAAATGTATTGTTAACATCATATCATGC
AAATAATAATAAAAATAAACCATCCATCACACAACGTCATACACCAAGATATACATCACGAGTATTAAGCGAATGTGACCTATATATGTCCAGTAATGATAATGATCCGGATATGAAATCTGTGAAAAAAAATTTCGATCGACAAACCTCACAAAGATTACGAGAATATGACGAAAGGTTGCAAGATAAACGCCAAAAATGTAAAGAACAATGTGACAAAGATATACAGAAAATTATTTTAAAAGATAAATTGGAAAAACAAATGGCACAACAACTAACCACATTGGAAACAAAGATAGATACCAATGATATTCCCACATGTATTTGCGAAAAAACAATGGCGGATAAAACAGAAAAATTTTGTCTTAATTGTGGAGTAAATGTGGGAGGTGGTGTTACACTGTCTTCAGGAGTATTAGGAGGAATTGGTGCAGTTGCTGTAAATGCGTGGAAAGATGCGGCACTTGAAGCCGCCATTGATTTTGCTACTAAAGCGGGTGCAGCTAAGGGTTTGGCTGAAGGTAATGCCCATGGTATGAAAATAGTTATTAGTTTTTTAAAACAATGGGGTGTAGATGAATTAATTCCTGAAATATATAAAACTTTTGTTGCTACAAACCGTTATGCTGACGTCACAACTATTGCTGGTGATATTATTAAAAAACATGGTCTGAACTGTGCGGATAGCCTCCTTAAGAATCCTGCTATGTGCAAAAAAATTGGTATTCAATTTGGTCTAACTAATCCAAAAACTCTTGGTCCAATTGGTCGTCCAGCACCTCAAGCTATACCAAAAATGATAAGCGGACTTGTTGAACAAGCTGATCTAGCTGCTAAAACAGTTGCTAAGAATACTGCTAAAGAGGTTACTGCTGAAATCACAGAACAACAAACCGCTTTGATAGAATCTGGATTTAACAGTTCCATTACTTCCATAAATGCTTCGATTGTTGCAATTGTAGTAATCGTTTTAATTATGGTAATAATATATTTGATTTTACGTTATCGACGAAAAAAGAAAATGAAAAAAAAACTCCAATACATAAAATTATTAGACGAA

>HB3rifA_030
ATGAAAGTCCATTATATTAATATATTATTGTTTGCTCTTCCATTAAATATACTGGA
ACATAATCCATGGAACCATTACATGAAACCACATACGTACACCAATAGATCATTATGCGAATGCGACCTATATATTCCTAATTATGACAATGACGCACAAATGAAAGAAGTTATGGATAATTTCAATCGTCAAACACAACAGAGATTTCATGAATATGACGAACGTATGGTCGAAAAACGAATGCAATGTAAAGATAAATGCGATAAAGAAATACAAAAAATTATTTTAAAAGACAAATTAGAAAAACAAATGAAACAAGAGTTAACCACATTGGAAACAAAGATAACCACTGACGATATACCTACATGTATTTGCGAAAAGTCTGTGGCGGACAAAATGGAAAAAGGATGTTTGCGATGTGCAGGTGTATTGGGAGGTGGTGTGGCGCCAGGTGTTGGATTATTAGGAGGAATTGGTCAACTTGGGCTAGATGTTTGGAAAGCTGCGGCAATTAAGACCGCGACGAAAGAGGCTATAGCTGAGGCTACTGATGCTGCTATTGAAGCTGGTATGAATGCTGTCAAACTTAAAATTAAAGAATTACTTGACATGTTTACTGGTAAACCAGGATATGTTGATTTGCTACCAATTGTTAAGGAATCAACATATAAAAATGGTTCTGCTCTAGTTGAAAGTGCTAAGCAACTAATAGGTGAAGCCTGCAAGAATGAACGAGGAAATAGGACTTCTTTTTATAATACGGCAATACATGCGGGGAGTGGTGATTTGTACGTTGGGAATTTCGCACAAGCTGGTGCTACCGCATATGATGCAGAATTTGGAACCAAATCAGTAGAATTGGAAGCAGCAAAGGTGGGTGCGGTAGAAGCTACATATGGTAGTTGCCAGACTGCTATTATTGCTTCCATCGTTACAATTGTAGTAATCGTTTTAATTATGGTGATAATATATTTAATTTTACGTTATCGACGAAAAAAAAAAATGAAGAAAAAACTCCAATACATAAAACTATTAGAA

>HB3rifA_031
ATGAAAGTCCATTATATTAATATATTATTGTTTGCTCTTCCATTAAATATATTGAT
ATATAATCAAAGGAACCATTACATCACACGTACACCAAAAGCAACCACTAGGACATTATGCGAATGTGAATTGTATGCACCATCAAACTATGATAGTGATCCCGAAATGAAAGCAGTAATGCAAGATTTTGATCGTCAAACGTCGCAACGTTTTGAAGAATACAATGAACGCTTGCTCGAAAACAAACAAAAATGTAAAGAACAATGCGATAAAGAAATCCAAAAAATTATTTTAAAAGATAAATTGGAAAAACAAATGGAACAGGAGCTAATCACATTGGAAACAAAGATAACCACTGAGGATATTCCCACATGTATTTGTGAAAAATCATTAGCAGATAAAACAGAAAAGTTTTGTCTGAACTGTGGTAAAAATATGGGAGCCATTGCACCATGCTGGGGATTGGTCTGTGGTGTAGGGTATGCAGGATGGTCACAATATGTTACTACTACAGTTGCTAAGGCTGCTACGGACGCGGGTATTAATGTAGTTATTCAAGTATTAAAAAAATTGGGTGCAGAGAAAGTAACTGCTGTAATATTCGAAGAAATTTCTCATACAGGCCAGTATGCTAATATCATAAAATTTTCTAGTATTATTAGTCCGGAATTGAAGGCGTCCTGTGCGGTGATGTCGTCGTCCCCTAGTGATGATGCTATGCGCGCAGGTATATGTAGCATTCTAAATAAGGGTCCACCACCTGGTTCTACAGTGGAAGATGTTGTATCAACAGCGTTAAACCAAATTGTTCAAAAAGCTAAAGGTACTGCCGATTTCCAAGCTGCTAAGGTTACTGCCAAGTATACATCGACTACTAGTAGTTTAACTACTGGAATAACTGCTTCGATTATTGCAATAGTGATCATAGTTTTAATTATGGTAATTATTTATTTAATTTTGCGTTATCGACGAAAAAAAAAAATGAAGAAAAAACTTCAATATATCAAATTATTAGAAGAA

>HB3rifA_032
ATGAAAATCCATTATACTAATATATTATTGTTTCCTCTAAAATTAAATATATTGGTA
AATACCCACAAAAAACCATCCATCACACCACGTCATATACAAACTACCAGATTATTATGCGAATGCGAATTATTTGCACCACAAAATTATGACAACGATCCTGAAATGAAATCTGTGATGCAAAAATTTCATGATCGTACAACACAAAGGTTTCAAGAATACGATGAAAGGTTGCAAGAAAAACGACAAATATGTAAAGATACATGTGATAAGGAAATACAAAAAATTATTTTAAAAGATAAAATCGAAAAGGAATTAACAGAAAAGTTGTCAACATTACAAACTGATATACATAGTGATGCCATTCCAACATGTATTTGCGAAAAATCTTTAGCAGACAAAATGGAAAAAACTTGTTTAAAATGTGGAGGTGTATTAGGTACTGCAGTTCCAGAATTGGGATTAATAGGTGGAAGTGTTATATATTCTGCCGCACAATCAGCTGCCGCTAAAGTAGGTGTTGAAAAAGCGATAGAATTAATGAAAGATATATATTACTTGGGTAATGTATCCTTTATTGATTGGACTAACTTGATAAATGTAGGAAATTATAGTCATAGAATGTCTCTTGTTGGTATTGTTAACAAAGTAAATAATATGTGTCAAATAAAAGATCCTGAAGGGGATGTTTTTTTTTGCTTTGTGAAACAAAATATGAGAGGTGGGGCAGGTAAATTTGCACAAACTATTTCTGAACAGGCAGGGGATGCTGCAATTAAAGCTGGCGAAACTGCAAATGTTAAATTTGCAGAGATGACAAGTGTTGGTACTATTTTTTCTGATCCTATTGTAATTTCAGCTATAGTCTTAGTGTGTATAGCTGTTATACTTATAATTATTTATTTAATTTTACGTTATAGACGAAAAAAGAAAATGAAAAAAAAACTGCAATATATAAAATTATTAAAAGAAT

>HB3rifB_033
ATGAATGAAAAAAATTATTATTATTGTATATAT
GAAAATAATAAAAATAAACCATTCATTACACTACATTCACCAACTACTACATCACGAGTGTTAAGCGAATGTGACCTATATATGTCCAGTTATGATAATGATCCGGATATGAAATCTGTGAAGGAGAATTTCGATCGACAAACATCACAACGTTTTGAAGAATACAATGAACGTATGAACAGAAAACGACAAAAATATAAAGAACAATGTGATAAAGATATACAACAAATTATTGTAAAAGATAAAATGCAAAAATCATTAGCTGAAAAAGTGGAAAAAGGTTGTCTTATGTGTGCGTGTGGGTTAGGAGGTGGTGTTGCACCTGTTTGGGGTCTGGTCAGTGGTTTATGGTATGCAACATGGTCACAATATGTTTCTGCAAAGGTCCTTGAAGCGGGTATTAAAAAGGGTTTAGACGTGGGTTTGATTAAAGTCACGGAAATTGTAAATGAAGCAATAGACAGTGTAAATACGATACCTATAATTGATGTGGGAAAATTGGTTTCCTCAGGATATTTTACTGACGAAATGTCTCTTTTAGATATATTTAAATACATCAAAAATTATATGTACGATATAATGACGTCTGATATATATGATAAATATTCCATGGGGATAAAAAATATAAGTGAAAATCCTACTTGGATTAGTAGGGATTATATTACAAAGGCAACAGACGTTTTAACAGCTGTTGCTGAAGGTAAAGCATCTGAAGCAACTAAGTTAGCAACAACAACTGCTACATTAAATAGCGCTATTATTGCTTCTTTTGTTGCAATAGTAATTATAGTTTTGGTTATGATAATTATTTATTTGATACTACGTTATAGAAGAAAAAAGAAAATGAAGAAAAAACGGAAATATATAAATTTGTTAAAAGAA

>HB3rifB_034
ATGAAACTACACTGCTCTAAAATATTATTATTTTCGTTTCAATTAAATATATTGATAACATCATCAT
AGGTAAATAATAAAAATAAACCATACATCACACCACATACATCTGCTATTACATCAAGAGTATTAAACGAATGTGACCTATATATGCCCAATTATGATAAAGATGCGGATATGAAATCTGTGAAGGAAAATTTCGATCGACAATCATCACGACGTTTTGAAGAATACGAAGAACGTATACAAGAAAAACGACGAAAATGTAAAGAACAATGTGACAAAGATATACAAGAAATTATTTTAAAAGATAAAATCGATAAATCATTAGCAGAAAAAGTAGAACAAGGTTGTCTTAAGTGTGGGTGTGGATTAGGAGGTGTTGCAGCCTGTGTTGGATTATTCGGGGGATTAGGAACCTATGGTTGGGAAATCTCTGCTACAGCTGCGGCTTATGAAACTGCTAAGCAAGCTGGTATTCAAGCAGGTATACAAGCAGTAATTGCAGAAATAAAAAAAACTAACGCTTTTAGAGATATATGGCATGTAGAATGGAAAAACATCATTAATGTATCAAATTATAGTACTTTCGATGGCCTTGTTGAATCTGTTAATGTTGCGATGGATTCAATTGGAAAACCGTGTATATCTCATGGATACGAGAGAGCATGCAGTGGAATATCAAATGGTGGTGATTACTTTTTTAGTTCAGCTCTAAAAGCTAGTAAAGACGCTACTGCTTTAACAACTGAAAGTACTAAAACAGCTAAACTTGGAGAGGTAACAACTGCAAGTTCCAATGCGTACGGTGCAATTGGTTACTCCGTTACGGTCTTATTGATTATAGTTTTGATTATGGTAATCATATATTTAATTTTACGTTATCGTAGAAAAAAAAAAATGAATAAAAAACTACAATACACAAAATTATTAAATCA

>HB3rifA_035
ATGAAAGTCCATTATATTAATATTTTATTGTTTGCGTTTCCATTAAACATATTGGTG
CATAATCAAAGAAACCATAAGGAATCTATATTTCGTATACCCAAAACTAAACCAACAAAAACACATAGAACATTATGCGAATGCGAAATATATGCACCATCTAACTATGACAATGATCATGAAATGAAAGAAGTGATGGAAATTTTCGATCGTCAAACATCTGAACGATTTCACGAATATGACGAAAGGATACAAGATAAACGAAAACAATGTAAAGAACAGTGCGATAAAGATATACAAAAAATTATTTTAAAGGATAAAATCGAAAAAGAATTAACAGAAAAGTTTGCCACATTGCAAACAAGCATAGATAACAATGATATACCTACCTGTGTTTGCGAAAAGTCTATGGCAGTTAAAGTTGAAAAAACATGTTTGAAATGTGGAGGAATATTAGGTACAACGGTACCTGAATTGGCACTTTTAGGAGGTATTTCTACACATATGTTGACAACAGCAGCTACTTCTGCTGCTACGAAAGCTGGTATGCAAACTGTCATCCTTGAACTTAAACAATTCCTTACTTATTTTAGTAGACATGCTGTTGATTTGACACCAATTGTTAATCCATCAACATATAACAATGGTACTGCTCTACTTGAAGGTACTATGAATTTAATTAAACCAACATGTGTAGTTAAATCTGGTGGTATCAATAGTACGTTATGCTCTACTTTAGAACATACTGGAACACACACGTTTAACAATTATGCACAATGTGGTATTAAAGCATATAATGAAAAGTTTAAGGCAGAAATGGTGGGAATTACTAGTTTCAATAATGCCATGATCGCCTCAATTGTTGCAATAGTAATCATAATTTTAGTTATGGTAATTATTTATTTCATATTACGTTATCGTAGAAAAAGGAAAATGAAGAAAAAATTACAATATATGAAATTATTGAATCAAT

>HB3rifA_036
ATGAAAATCCATTATACTAATATATTATTGTTTCCTCTAAAATTAAATATATTGGTAA
ATACCCACAAAAAACCATCCATCACACCATGTCATACACAAAAAATACCAACCACAAGGTCATTAAGCGAATGTGAATTGTATGCACCTGTCAACTATTATAGTGACCCACAAATGAAAGAAGTTATGGATAATTTCAATAAACAGACACAACAGAGATTTCATGAATATGACGAAAGGATGAAAACTACACGCCAAAAATGTAAAGATCGATGTGATAAGGAAATCCAAAAAATTATTTTAAAAGATAAATTAGAAAAACAAATGGCACAACAGTTTTCTACGTTACACACGGATATACAAAGTGACGCCATTCCCACTTGTGTATGCGAAAAATCCTTAGCGGACAAAGTGGAAAAAGCATGTTTGAGATGTGCACAAAATTTGGGAGGGGTTGCACCCGGTTGGGGTCTGCTCAGTGGTTTTGGCTATGTGACATGGTCACAATATATTTCCGGAATTGCTGCAAAAGCTGCTGCAGATGCAGGTCTTAAGGCAGGTGTAAAAGTAGGTTTGGTTAAAGTAACGGAAATAGCAACAAAGACATTAATTGAATCAGGAGGTAAGATACCTACAATGGATGTGCTAGCAAAGATGACTACAGGTATTTCTGCCGATAACGTAACGCTTTCTGGTATATTTAATACCTTGAATAGTGCTATGCCCGACAATTTTAATTCTGGAACGTATTCTAAATTTTCTATGTTCGTACAAGAATTTGCTGAAAATTTTAATCCAATTACTGCAAATTATTCTACAGAAGTAGCAGAAGTCACGAAAGCGGTTGCTGATGCTAAAACCGGTGTATTGACAAAAGCAGGCAATGCAACTAGTAGTTTATCTACTGGAATAACTGCTTCCATTATTGCAATTGTAGTCATAATTTTAGTTATGGTAATTATTTATTTGATTTTACGTTATCGACGAAAAAAAAAAATGAAGAAAAAACTCCAATATATAAAATTATTAGAAGAATA

>HB3rifA_037
ATGAAGTTAAATTACATTAATATAACCTTATTTTCCCTTTCATTAAATATATTGTTATTATCATCCGAGAT
ATATAATCAAAGGAACCATTATATTACACTACATAAACCAAAGATTAAACCAACAAAACCACATAGATCATTATGCGAATGTGAATTGTATGCACCAGTCAACTATGATAATGACCCTGAAATGAAAGCTGTGATGCAAGATTTTGATCGTCAAACGTCACAACGATTTCACGAATTTGACGAACGTAAGATCAAAAACAAACAAAAATGTAAAGAACAATGCGAAAAGGATATACAAAAAATTATTTTAAAAGATAAAATCGAAAAGGAATTAACAGAAAAATTGTCGACATTACAAACAAAGATAGAAACCAATGATATACCTACTTGCGTTTGCGAAAAATCGGTAGCAGATAAAACAGAAAAATTTTGTCATGACTGTGGGTATGGGCTAGGAAGTGTCGCACCAAGTATTGGATTATTAGGGGTACCTGGAATGTATGGATGGAAAACAGCCGCGTTAGCAGCTGCTACGAAAGATGCCATAACTAAGGGTTTGGCTGCGGGTGAAGCGGCACGTATTAAGGCAGGTATTGATGCAGTTATATTAGGATTAAATTCAGAGTTTGGTTTATCAACACAAGCTGTTCAGAAAATAGGGTTAGTTATTAATGCACAAAATTATAAAGATGCTGGATATATTTATCAAGCTATTTTTACAAAATATCAAGGGTCATGTATGGCATCTGGCTCTGTCCGTGTCCCTGTAACCGGCACTAGTGAGCCTATTTGCAAAAATATCATAGGAAAAGCTATTTCTGGGAGGAGTTCAGAGGAAGCTACTATAAAATCAACTGTAAAAGCTATGGTTTCAAACGCCGAAGAGCCTGCTAAAGCCGCTGCTGAGGCTGCTAGAGAAACTGCTATTAATGCAATAAAAGCTCGAGAGACCGGTCTGATAAATACTATATTTATGAGTAAGCAGACTGCAATTATTGCTTCTGTTGTTGCAATAGTGGTCATAGTTTTAATTATGATAATAATATATTTGATTTTACGTTATCGTAGGAAAAAAAAAATGAAGAAAAAACTCCAATATATAAAACTATTAGAAGAA

>HB3rifA_038
ATGATGTTTCATTATTTTAATATATTATTATGTTCCCTTCCATTAAATATATTATCTCCCTCATATGAA
ATTAATATGAAGAGCCATAATAGATCTACACTTCATACACTAAACGCAAAACCTATAAAAATATATAGATCATTATGCGAATGCGATCTATATACGTCCACTTATGATAATGACCCTGAAATGAAAGAAGTGATGCAACAATTTGACGATCGTGCCGCACAACGATTTAAAGAGTATGAAGAAATGTTGCAATATAAACGAAAGCAATGTAAAGAACAATGTGATAAAGATATACAAAAAATTATTTTAAAGGATAAAATCGAAAAGGAATTAACAGAAAATTTTTCATCATTACAAACGGATATATCTACCAATGATATACCTACTTGCATTTGCGAAAAATCAGTAGCAGATAAAGTGGAAAAAACATGTTTAAAATGTGGAGGGATATTAGGTGGGGGTATTGCCCCAGGTTGGAGTCTGGTCAGTGGTTTAGGTTATGCGGTGTGGACAAATTATGTTACACAAACGGCTCTGCAAAAGGGTATTGAAGCAGGTGTTAAAGCAGGGATTGAAGGATTAAGAGACTTTTTTGGTCTAAATAAATTAATTCCCATTTCTCAAATAGAAAATTTGGTTAATCCAACAAATTATTTTCATAAAATGACATATGTTACATTTACTCAGAAAATAAAAATCTCCATGTGCGTTGGAACAAAAAATACTAAAAGTCTATTTTGTAGTGCTGCAAATTGTCAGCAACCACAACTTTTTTCACGAGAGGCAGCACAAATTGCAGAAAATGCTGTTTATAGTAGCAAAATTGCTACAACAGATGTATTGGACAAAGCAGCACCTGTTACTAGTGGTTTAAATACTGCTATTATTGCTTCTATTGTTGCAATAGTAGTTATAATTTTGGTTATGGTAATTATTTATATAATTTTACGTTATCGTAGAAAAAAAAAAATACACAAAAAATTACAATATATAAAATTATTACAACAAT

>HB3rifA_039
ATGAAAATCCATTATATTAATATATTATTGTTTGAGCTTCCATTAAATATATTGATA
TATAATCAAAGGAACCATTACATCACACGTACACCAAAAGCAACCACTAGGACATTATGCGAATGTGAATTATATTCACCTGCCAATTATGATAATGACCCTGAAATGAAAGAAGTTATGGATAATTTCAATCGTCAAACACAACAGAGATTTCATGAATATGACGAATGTATGGTCGAAAAACGAATGCAATGTAAAGAACAATGCGATAAAGAAATACAAAAAATTATTTTAAAAGACAAATTAGAAAAAGAATTAATGGACAAATTTGCCACACTACACACAGATATACAAAGTGATGCTATTCCCACATGTGTTTGCGAAAAGTCGTTAGCAGACAAAGTGGAAAAAACATGTTTAAAATGTGGAGGTGTGTTGGGAGGTGGTGTGATGCCAAGTATTGGTTTGTTAGGAGGAATTGGTGAAGCTGCTATAAGTGTGTTGAAACCTTTGGCAATTGAGGCTGCTAAAAAAGCGGCCTTAACTGAGGCTACGAAAGCTGCTACGCAAGCTGGTATGAGAGAAGTCGTCCTTAAAATTGAGCAATTCCTTACCCATTTTCCTCGTGATCGATCATTTGTTGATTTGACAAAAATTGTTAAGGAATCAAATTTTAGTTCTGCTTCTGCTCTACATGAAAGTGCTATGAACCTGCTTAATAATTACTGTAATTTTGGCGGAAAACTAAGAAGTGGTAATTTTTGTATTACAATAGACTACGGTAGGGAAACTACGTTTGGACCTTTCGCACAAGCTGGTAGTGCTGCATATGATGAAGTATTACCATCCAAAATAGCAGCATTTGAAAAAACAAAGTTGGGTGCAGTAGACGCTACATATACTAGTTTTCAGACTTCTATTATTGCACCTATTATTACAATTGTAGTAATCGTTTTAATTATGGTGATAATATATTTGATTTTACGTTATCGACGAAAAAAAAAAATGAAGAAAAAACTCCAATATATAAAATTATTAGAAGAAT

>HB3rifB_040
ATGAAACTGAACTACACTAAAATATTATTATTTTTCTTTCCATTAAATATATTAGCA
CATAATAATAAAAATAAACCATCCATCACACCACGTCATACACAAAGATATACATCACGAGTTTTAAGTGAATGTGACATAAATACGTCAATTTATGACACTCATCCGGATATGAAAACTGTGAAGGAAAAATTCGATCGACAAACATCACAACGTTTTGATGAATACAATGAACGTATGAATGAAAAACGCCAAAAACGTAAAGAAGAACGTGACAAAAATATACAAGAAATTATTGAAAAAGATAAAATGGAAAAATCATTAGCAGAAAAAGTAGAAAAAGGTTGTCTTAGGTGTGGGTGTGGGCTAGGAGGTGTTGCAGCAAGTGTTGGAATATTTGGTGCAATTGCTGTAAGTGAGGTGACAAAAGCTGCAACAGCAGCTGCTGTTCAAAAGGGTATTAAGGTAGGTATTGCTAAAGCCATTGACGAATTAGGAAAGATAGTAGAGCTAAATCAATTTAATTTAATCGATTGGGCTGCAATGGTTACACCAACAACTTATTATAAACCCATGGATCTTGTTAGAATTGTAAGCAAAGTATATAATAAGTGTAGTGAACTTGAGAATGCTTCTGATTTTTTATTTTGTAGTGGCACAGAAGCTATGGGTAATGTACCTAAAGTGAATCCTGTTCAAGTCATTTCTACACAAGCAGCAGGCGTTGCAGCAGAAGCCGAAAAAGCTGCCAAAGCTACCGAAGCAACTGAAATATCCTTGGTAAATGCTGAAAGTACACATTTGTACAGTGCAATTGGTTACACCATCCTTGCCATATTAATTATAGTTTTAATTATGTTGATAATATATTTGATTTTACGTTATCGACGAAAAAAAAAAATGAAGAAAAAAGCCCAATACACAAAATTATTAAATGAAT

>HB3rifA_041
ATGAAAGTCCATTATTTTAATATATTATTGTTTGCTCTTCCATTAAATATATTGGTAAGT
TCCCCTCAAAAAAATCCATCAATCACACAAAAAATACCAACAACGAGGTTATTATGCGAGTGCGACCTATATACGCCTAATTATGATAATCATCCACAAATGAAAGAAGTAATGCAACAATTTGAGGATCGTACGTCACAAAGATTTCACGAATATGACGACCGTATGGTCGAAAAACGAAAGCAATGTAAAGATAAATGTGACAGAGAAATCCAAAAAATTATTTTAAAAGATAAAATAGAAAAGGAATTGGCTGAAAAGTTCGTTACATTAGAAACAAACATAGACACCAATGATATTTCCACATGTGTTTGCGAAAAGTCGTTAGCAGATAAAACAGAAAAATTTTGTCTGAACTGTGGGGTGCAACTAGGAGGTGGTGTGTTGCAAGCTTCGGGTTTATTAGGAGGAATTGGTCAACTTGGGCTAGATGCATGGAAAGCAGCCGCGTTAGTAACTGCTAAGGAACTTGCCGAAAAAGGAGGTGCTGCTGCAGGTATTAAAGCTGCTGATGTTGCGGGTGCTAATGTATTAGTAAAATTAATAAAATTAACATTCAATATAGATATATTAGGTTCCGGATCATTGGGATCATTTATTAAAGGAAACGCGTATACTCAGACCCCACTCATTTCTCAATTTATTAATTCTCTATATAAAATGAAATGTGTGAAACTTACAGGTGTCGCTGAGATGGATAAAACTTTTTGCTCTAATATTCATAAAATAAGTCTAATTCAAGGGAATATTCAATCACAAGATTCATCGTATGCTGCTATAGTAAGAGAGGTAAATAAAATTGTTGCAAAAGTTACAACTACTGCTGAAGATGCTGCAAAAACGGCTATTCATGACACTACTGCTAACCTCACAGCTCAAAATACCGGTGCGGTAAACGCTACATATACTAGTTCCCAGATTGCTATTATTGCTTCCGTTGTTGCAATATTGGTAATAGTTTTGGTTATGGTGATAATATATTTGATTTTACGTTATCGCAGAAAGAAAAAAATTAAGAAAAAACTTCAATACATAAAATTATTAAAAGAAT

>HB3rifA_042
ATGAAAGTCCATTATTTTAATATATTATTGTTTGCTCTTCCATTAAATATATTGGTAGG
TTCCCCCCAAAAAAATCCATCCATCACACAAAAAAGACCAACCACGAGGTTATTATGCGAATGTGAATTATATTCACCTACGAACTATGATAGTGATCCCGAAATGAAAAGGGTAATGCAACAATTTGTGGATCGTACAACACAACGATTTCACGAATATGATGAAAGGATGAAAACTACACGCCAAAAATGTAGAGAACAATGCGATAAAGAAATACAAAAAATTATTTTAAAAGATAAATTGGAAAAAGAATTAATGGAGAAATTTGCCACATTACAAACTGATATACAAAATGATGCTATTCCCACATGTGTTTGCGAAAAGTCGTTAGCAGATAAAACAGAAAAATTTTGTCTTAATTGTGGAGTAAATGTGGGAGGTGGTGTTACACTGTCTTCAGGAGTATTAGGAGGAATTGGTGCAGTTGCTGTAAATGCGTGGAAAGATGCGGCACTTGAGGCCGCTATTGCAGCAGCCAAGGAAGCAGGTGCTGTAGCAGGTAAAGCTGCGGGTAAAGCCAGAGGTATGGAAGTAGTTCTTCATTATTTAGAAGAATTTGGTGTAGATAAATTAGTTCCTGATATATGCAAAAAGGTTTCTAGTACAGGCGATTATACTCATGTCATAAATTTTACTAAAACGATTATTGAAAAACGTCATACGATGTGTGGGGTGGATGGGAGGACTCTTGGTGATGCAACATGCAAACAAATTAATATTGGTTTAGGTACACGTCTACGAGATGGTAGTGCAGGTCTTCCAGACAATCTTGCTGTACCAAAAGTGTTAAACCGACTTGTTGGAGAAGCTACACAAGCTGCTGATGCAACTGCTAAGATTGCTACTGAAGATGCAATTGCTAAAATCACAACTGAACAGACTACTGCTATAAATACTATATTTATGGGTAAGCAGACTACTATTATTGCTTCCATCGTTGCAATATTGGTAATAGTTTTAATTATGGTAATTATTTATTTAATTTTACGTTATCGACGAAAAAAAAAGATGAAGAAAAAACTTCAATATATAAAATTGTTGAAAGAA

>HB3rifA_043
ATGAAAGTCCATTCTATTAATATATTAATGTTTTCTCTTCCATTAAATATATTGGGTAATACCATGTCACATAT
GAACCATAAAAGCACCACACATCATACACCAAAAATACCAACTGCAAGGTTATTATGCGAATGCGAATTATATGCACCAGCGAACTATGATAGTGATCCCGAAATGAAAAGAGTAATGCAACAATTTGAGGATCGTACAACACAACGATTTCACGAATACGATGAAAAGTTACAAGAAAAACGACAAATATGTAAAGATAAATGTGATAAGGAAATCCAAAAAATTATTTTAAAAGATAAATTAGAAAAAGAATTAACAGAAAAGTTGGCCACGTTAGAAGCAAATATAAATACTAAGGATTTGCCTATATGTGAATGCGAAAAGTCGATAGCAGATAAAACAGAAAAAGTTTGTTTGAAATGCGGGTATGGATTAGGAAGTGTTGCACCAAATGTTGGATTAATTGCTGAAGTTGCGCTTAATGTTTGGAAAGATGCGGAAATTGTTGCTGCTATAGCAGCAGCTAAGGAAGCAGGTGTTGCTACGGGTTTGCTTGAGGGTATTGAGGCAGGTAAGAAAGTAGTTATTGGATCATTAAAAAAATATTTCTTTACAGAGAAATTAGGTATTAATTCATTGGATTCCTATTTTACTAAAGGATATTATTTTGATATCGAAAATCTTGCTAAAGCTATTTATGACCAACGTAATGTGATGTGTAGCGTGTCGAAAAAGCTTGGTAGTACTACATGTGAACAAATTGGTATTAGTATAGGTACATCTGTGAAAAGTGGTCCACCACCTCCTCCAGGAAAAGGTCCTATAGTACAACGGTTAGAAGGACTTGCTGTACAAGCTAAAAAAACTGCTGATTACGTTACAGAGACCACTACTGAGAAGGTAACTGCTGAAATCGCACAACAACAGACCGCTGTGATAAATGCTACATATACTAGTTGGCAGATTGCTATAACAGCTTCTGTTGTTGCAATTGTAGTAATCGTTTTAATTATGGTAATAATATATTTGATTTTACGTTATCGACGAAAAAAGAAAATGAAAAAAAAA

>HB3rifB_044
ATGAAACTGCACTACTCTAATATATTATTATTTTTCTTTCCATTAAATATATTAG
CACATAATAATAAAAATAAACCATCCATCACACCACGTTATACACAAAGATATACATCACGAGTTTTAAGCAAATGTGACATCCGATCGTCAGTTTATGATAATGATGCGAAGATGAAATCAGTGAAGGAAAATTTCGATCGACAAACATCACAACGTTTTGATGAATACGAAGAACGTATGAAAGGTAAACGTCAAAAGCGTAAGGAAGAACGTGACAAAAATATACAAGAAATTATTGAAAAAGATAGAATGCACAAATTATTAGCAGAAAAAGTAGAAAAAGGTTGTCTTAAGTATGGGTGTGGGCTAGGTGGTGTTGCAGCAAGTGTTGGATTATTCGGGGGGTTCGGTATCTATGGTTGGAAGAGCGCCGCTTTAGCAGCTGTTAAGAATGCGGCCTTAGCTGAGTGTGCTGAGACAGGTAAGAACGCAGTTATTTCAGGAATAACAAATGAATTTTTTGTATCAACTCTAGGTAATCAGCCATTGAAAACCATTTTTACTTCAATAAATTATAATGATGTATATAATATTTCTCATTTGATTTATTCTCAATATAAGACCACATGTATATCTATTTCCCCTACCCCTGGCACTGTCGGTTCTGATTCTATTTGCATTTCGGTGTGGGATAAATTTTTACCTGGAGTGGAAGTTAAAGGGAAATTTGTTTCAGATATGTATGCTATAGAAGCAACTGTAAAAACTATCGTCTCAAGTGCCGAAAAGGCTGCTGGAAAAGCTTTAGAAAAGGCTACTGAAGGAGTTATAAAAACGAGCACTGCAACAATAGAATCTACATATGCTAGTTGCCAGATTGCTATTATTGCTTCTGCTGTTGCATTATTAATTATAGCTTTAGTTATGATAATTATTTATTTAGTTTTACGTTATCGTAGAAAAAAAAAAATGAATAAAAAAGCCCATTACACAAAATTATTAAATCA

>HB3rifA_045
ATGAAAATCCATTATACTAATATATTATTGTTTCCTCTAAAATTAAATATATTGGT
AAATACCCACAAAAAACCACACACCACAGCACGTCATACACAAAAAATACCAACCACAAGGTCATTAAGCGAATGTGAATTGTATGCACCTGTCAACTATTATAGTGACCCACAAATGAAAGAAGTGATGGATAATTTCAATAAACAGACACAACAAAGATTTCATGAATATGACGAAAGGATGAAAACTACACGCCAAAAATGTAGAGAACAATGTGATAAGGAAATCCAAAAAATTATTTTAAAAGATAAAATTGAAAAAGAATTAGCCGAAACGTTTTCTTCGTTACACACGGATATACAAAGTGACGGCATTCCAACATGTATTTGCAAAACGTCGATGGCGGACAAAGTGGAAAAAGGATGCTTGAGATGTGGGTATGGGCTAGGAACTGTTGCACCAACGGTTGGATTAATTGGTTCAGTTGCCGTACATGCGTGGAAACCTAAGGCTATTGCGGCCGCTATTGAAGCAGCACGAAAATCAGGTAAGGCTGCAGGTATAGCTGCCGGTAAAACTGCGGGTATTAAGGAATTAATTCAAAAATTATCTAATATGTATTCTTTAGAGTTATTATGTCATGAACCACTGGATAAAGTTATTACATCTGCAACTCTTAAAGATCATACTACTCTTGTTACAGCTTTAGAGATTCAATATAAAACAACCTGCCTGCCATACCATGATGCTCCAGATGCCTTATGCCTTATACCAGAAGACAAGTACGCTAACATTATAAAAGTAACTACACAACTTCTCGTTGGAAAAGCTAACAAAACTGTTGAATCTGTAACTGCTGATGTGACTACTAAAACTACTGCTACACTCACAACTAAAAACACCACTGCGGTAGACGCTGCAGTTAGTAGTTACACTACAGCTATTATTGCTTCCATTGTTGCTGTATTGGTTATTGTTTTGGTGATGGTAATTATTTATTTAATTTTACGTTATCGTAGAAAAAGGAAAATGAAGAAAAAACTCCAATACATAAAATTAATAAATCAA

>HB3rifB_046
ATGAAACTGCACTACTCTAATATATTATTATTTTTCTTTCCATTAAATATATTAGTAACATCATATCATG
TATATAATAAAAATAAAATATACATCACACCACATCATACAACAACTACTACATTACGAATGTTAAGCGAATATGGCGTACATACGTCAATTTATAAAAATGATGAAAATATGAAATCTTTGAAGGAAAATTTCGATCGACAAACGTCACAACGTTTTGAAGAATACGAACAACGTATGATCAGAAAAAGAAAAAAATACAAAGAACAGTGCGACAAAGATATACAAAAAATTATTGAAAAAGATAAAATGGACAAATCATTAGCAGAAAAAGTAGAAACAGGTTGTCTTAAGTATGGGTGTGGGCTAGGTGGTGTTGCAGGAAGTGTTGGATTATTCGGGGGATTTGGTATCTATGGTTGGAAAACCGCCGCTTTAGCAGCTTCTAAGAATGCGGCCGTAGCTGAGGCTACTGCTAAGGGTGTGGCTAAAGCAATTGATTTAGTAAAATCAACATTTGATGTACAAAATATAGCTGGTCAACCATTGGAAACAGTTCTTAATGTAATAAATTATACTGATGTATCAAATATTTATCATTTGATTTATTCTCAATATAAGACCACATGTATATCTACTTCCTCTATCCCTGTCACTGGCGGTCCTGAGACATTTTGCATTTCGGTTTGGGAAAAATCTTTAGCTGGATTAGGAGGTAAAGGGGGATTTGTTAAAGAAACAAAGATTATAGAAACAACTGTAAAAACTATCGTCTCAAATGCCGAAAATGTTACTGCAGAAGCTTTAAAAAAGGCTACTGAAGGAGTTATAAAAACCAGCACTGCTACAATAGAATCTACATATGCTAGTTTCCAGATTGCTATTATTGCTTCTGTTGTTGCATTATTAATTATAGCTTTAGTTATGATAATTATTTATTTAGTTTTACGTTATCGTAGAAAAAAAAAAATGAATAAAAAAGCCCATTACACAAAATTATTAAATCAAAA

>HB3rifA_047
ATGAAGTTCCATTACATTCATATATTATTTTTCCTTTCATTAAATATATTGTTATTATCATCAGAGGT
ATATAATCAAAGGAACCATTACATCACACGTACACCGAAAACAAACACTAGGACATTATGCGAATGTGAATTATATGCACCATCCAACTATGATAATGACTCTCAAATGAAAGAAGTAATGGAAAATTACAATCGACAAGCATCTGAAAGATTTAAAGAATATGACGAACGTATGATGAAAAACAGACAAAAATGTAAGGAACAATGCGATAAAGAAATACAAAAAATTATTTTAAAAGATAAATTGGAAAAAGAATTAATGGACAAATTTGCCACATTACAAACTGATATACAAAATGATGCTATTCCCACATGTGTTTGCGAAAAGTCAGTAGCAGATAAAGTGGAAAAAACATGTTTGAGATGTGGAAGTGTGTTGGGTGGTGGTGTGGCGCCAAGTGTTGGTTTATTAGGAGGAATTGGTGAAGCTGCAATAAGCGCCTGGAAAGTTGCGGCACTTAAGGCCGCTACAAAATATGCCATGAAGGAGGGTGCTATTAAGGGTGCTATTGCAGGAAAAGCCAGAGGTATGGAAATAGTTATTGGAGCATTAAAAGAAAAGGGTATAGCGCAATATTGTCCTAATATATTTCAATCCATTCAAAAAATAGAGCATTTTACTGAACTCAAAGATTTTATTGTTCCTATTATTAACAAACATGGTGAGATCTGTGGGGGGTCGTCCAGTAATATTGCTGCGTGCAAAGCATTTGATACTAAATTAGGAGCAGGGATACCAGGTGTTAAAAATAGTCCTCCACCGAATTATACTATAAGAATACTGTTAGAACAAGTTGCTTATAAAGCTGATCAAACTGCTAAAGAAGTTGCTAAGAATATTGGTAAAGACGTTGCTGCCTCAATCACAAAAGAAAAAACTTCTGAGATAGCAGCTACATATGCTAGTTGGGAAACTACTATTATTGCTGCTGTTGTTGCAATAGTAGTTATAGTTTTAATTATGGTAATCATATATTTGATTTTACGTTATCGTAGAAAAAAAAAAATGAAGAAAAAACTCCAATACATAAAACTATTAGAAGAA

>HB3rifB_048
ATGAAACTACACTACTCTAAAATATTACTATTTTCCCTTCTATTAAATATATTAGTGTTACCATCATAT
GTGCATAATAAAAATAAATCATACATCACACCACGTCATAAACCAACTCCTATATCACGAGTCTTAAGCGAATGTGATCTATATATATCCAGTTGTGATAATGATCCGGATATGAAATCTGTGAAGGAAAATTTCGATCGACAAACGTCACAACGGTTTGAAGAATACGAAAAACGTATGATTAAAAACAGAAAAAGATGTAAAGAACAATGCGACAAAGATATACAAGAAATTATTGTAAAAGATAAAGTTGAAAAATCCTTATCAGAAAAAGTGGAAAAAGGCTGTCTTAAGTGTGGGTGTGGGTTAGGAGGTGTTGCAGCAGGTGTTGGAATAATTGGTCCGGTTGCTGTAAAAGGGTTGGAAAATGCTGCTTTGCTTGCTGCAGCTCAAAAGGGTATTGAGGCAGGTATTGCTAAAGCCATTGAAGAATTAGGAAAGATAGCAGAGCTTAGTGTACATAGTTTAATTAAGTGGCATGGATTGGTTACTCCAACAACTTATAATAAACCCATGGCACTTATTTCTATTGTAAACCAAGAATATTTTAAGTGTATGGAACCTGGGAATACTATAGATACTTTATTTTGCAAGGCCACAAAAGCTATGGGTGAGGAACCTAATGTGAATCCTGTTAAAGTAATTTCTCAAGAGGCTGCAAAAGCTGCAGCAGCGGCCGATAAAGCTGCTAAAGCTGTTGAAGAAGCTCAAATTGGTGAGGTAACAACTGTAAGTTCTAATGCTTACACGGCAATTGGTTACTCCGTCCTTGCCATATTAATTATAGTTTTAGTTTTAATAATAATTTATTTAGTTTTACGTTATCGGCGGAAAAAGAAAATGAATAAAAAATCCCAATACACAAAATTATTAAATCAA

>HB3rifB1_049
ATGAAACTGCACTACACTAAAATATTATTATTTTTCTTTCCATTATATATATTGGTAACATCATATCAT
GTGTATAGTAAAAACAAACCATCCATCACATCACATCATACACAAACCAATAGATCATTATGTGAATGTGACACACAATCGACAAATTATAATAATGATGAGGATATGAAATCTGTGAAGGAAAATTTCGATCGACAAACGTCACGACGCTTTGAAGAATACGAAGAACGTATACAAGAAAAACGACGAAAATGTAAAGAACAATGTGACAAAGATATACAAAAAATTATTCTAAAAGATAAAGTCGAAAAATCATTAGCAGAAAAAGTAGAAAAATGTTGTTTTAGGTGTGGGTTTGGGTTAGGAGGTGTTGCAGCAGGTGTTGGATTATTCGGAGGTTTGGGTATCTATGGTTGGAAAACCGCCGCGTTGGCAACAGCTATAGCTGAAGGTGCTGAGACCGCTAAAGCTGCCGGTGAAGTTGCACGTATTCCAGCAGCTATTGATGCAGTCATTGCAGGAATAATAAAAGAATTTCGTGTATCAACTCTAGGTGTTCAGGGATTACAATCCTTATTTACTGCACAAAATTATAATAATGTCACAAAGCTTGCTCTTGCTATAAATAGTGAATATAACGCATCGTCATGTCTGATAGGTGGCTCTGGCCCTGCCACTGATAATTCTATATGCCCTTGGGTGTTGGAAAAATCTCTAGCTGCACCGAAAATTCCAGGGAAGTTTTCTTCAACGTACAATTCTATAGAAGTAGCTGTAAAATCTATTGTCTTAGAAGCCGAAACTGTTGCTCAAAGAGCTGTAGAAAAGGCTACTGAAGAAGCCATAAAAGCTAGCACTGAAGCAGTAGAATCTATATATGCTAGTTTCCAGATTGCTATAATTGCTTCTGTTGTTGCATTATTAATTATAGTTATAGTTATGATAATAATTTATTTAGTTTTACGTTATCGACGAAAAAAAAAAATGAATAAAAAAGCCCAATACACAAAATTATTAAATCAAT

>HB3rifB1_050
ATGAAACTGCACTACACTAAAATATTATTATTTTTCTTTCCATTATATATATTGGTAACATCATATC-AT
GTGTATAGTAAAAACAAACCATCCATCACATCACATCATACACAAACCAATAGATCATTATGTGAATGTGACACACAATCGACAAATTATAATAATGATGATGATATGAAATCTGTGAAGGAAAATTTTAATCGACAAACGTCACAACGTTTTGAAGAATACGAAGAACGTATGAAAAGAAACAGACAAAAATACAAAGAACAATGTGAAAAGGATATACAAAAAATTATTTTAAAAGATAAAATGGAACGATCATTTGCAGAAAAAATAGAAAGAGGTTGTCTTAAGTGTGGGTGTGGGCTAGGTGGTGTTGCAGCAAGTATTGGAATATTTGGTACAGTTGCTGTAAAAGAGTTGACAAAAGCTTCTACGGTTGCCGCTATTGCAGCAGCTCAGGAAGCAGCTGCTGCTAAGGGTGCTGTTGCAGGTGCTGAGGCAGGTATTAAGACGGTTATTTCAGGATTACAAAAATTGGGTGTATCAACTCTAGGTCATAAGGAATTGGGATCCTATATTACTTCAGAAAATTATATTGATGTCTCAGTCATTTTTAGAGCTATAAATAATCAATATGAGCCATCGTCATGTCTAATAACTGTCCCAGTCGATTTCAAACCTATTTGCACTTGGGTGATGGAAAAATCTGCAGCTGCAATGAATATTCCAGGAAATGTTTCAAAGCAAGGTGTTTCAACGAATGCTCTTATACAAGAAGCTGTAGAAACTATCGTCTCAGATGCCAAAACGGTTGCTCAAGCAGCTTCAAGAGAGGCTGCTGAAGAAGTTATAAAAAGCAGCACTGCTGTAGTAGAGGCTAAATATGCTATTTTCCAGAATGCTATTATTGCTTCTGTTGTTGCATTATTGATTATAGTTTTGGTTATGATAATTATTTATTTAGTTTTACGTTATCGACGAAAAAATAAAATGGATAAAAAAACCCAATACACAAAATTATTAAATCAAT

>HB3rifA_051
ATGAAAGTTCACTGCTATAACATATTATTATTTTCTTTTACATTAATTATATTGTTATTATCACCATCGCAGGTA
AATAACCAAATGAACCATTACAATAGAGCCCATATGAAAAACATAGAACCTACAAAATCATATAGATCATTATGCGAATGTGAACTATATACTTCCATGTATGATGATGACCCAGAAATGAAAGAAGTCATGGAAAATTTCATTAAACAGACACAGCAAAGATTTCATGATTATGACGACCGTATGAAAGAAAAACGAAAGCAATGTAAAGAACAATGTAATAAAGAAATTCAAAAAATTATATTAAAAGATAAATTGGAAAAAGAATTAATGGACAAATTTGCCACATTACAAACTGATATACAAAATGATGCTATTCCAACATGTATTTGCGAAAAGTCGATCGCGGACAAAGTGGAAAAAGGATGTTTAAAATGTGGAGGGATATTAGGTGGGGGTATTGCCCCAGGTTGGAGTCTGGTCAGCGGTTTAGGTTATGCGGTGTGGACAAATTATGTTACACAAACGGCTCTGCAAAAGGGTATTGAGGAAGGTGTTAAATATGGGATTCAATGTTTAACAGACTTTCCTGGCTTATCTCGATTAATTAAGGTTTCACAAATACAAAGTTTCATTAATCATACAAATTATGCTGAAAAAACGACGTATTTTTCATTTGTTGAAAAAGTTAATACTACAAAGTGTGTTGGTAATGTTGCTAAAACTGAACCATTTTGCCATTTCGTATCACGTAGTCGGGAAAGTGCATTATCCCAGCGAGTATCAGGAATAGCAGAAAATGCTGCAGATATAGCTAAAATTACTGAAGCAGGTGTATTGGAAGAGGGAGCCAGTGCAACTAGTAGTTTAACTACTGCAATAATTGCTTCTGTTATTGTAATAGTAGTCATAATTTTAGTTATGGTAATTATTTATTTGATTTTACGTTATCTACGAAAAAAGAAAATGAAGAAAAAACTCGAATATATAAAACTACTAAAGGAAT

>HB3rifB_052
ATGAAACTGAACTACTATAAAATATTACTATTTTGCCTTCTATTAAATATATTGGAGTCATCATCATAT
GTGAATAATAAAAATAAACCATACATCACATCACGTCATAGACAAACTAGTACATCACGAGTGTTAAGCGAATGTGATATAGATACGTCCATTTATGGTAATGATCCCGAAATGAAATCTGTGAAGGAAAATTTCGATCGACAAACTTCACAACGTTTTGAAGAATACGAAGGACGTATGAAAGATAAACGCCGAAAATGTAAAGAACAATGTGACAAAGATATACAAGAAATTATTTTAAAAGATAAAATGGAAAAATCATTAGCAGAAAAAGTGGAAATAGGTTGTCTTAGGTGTGGATGTGGGTTAGGAGGTGTTGCAGCAGGTGTTGGAATAATTGGTCCAGTTGCTGTAAAAGGATTGGAAAATGCTGCTATGCTTGTTGCAGCTCAAAAGGGTATTGAGGCAGGTATTGAAGAAGCCATTAAAGGATTCAAAACGATATTCGATTTAGAGACCATATCTGGAGTTCCATTAAACACAGTTCTTAATGCTAACAACTTTAAGCATCCCATGATTCTTGGTCAAATTGTTCAAGGGGAATATAATACAGTCTGCGGGGTTGACCCAAATAATACTAGTGTTCTTTGTTTTTACACACGTACGAATTATGCTGAAACATATAGAATGATAGCAACGAATGCCCAAACAGTTGCTACTGATGCTGGTAAAGCAGCCGCAACTGCTGAAGCAGCTCAAATAGCCTCGGTAAATGCTGAAAGTGCACATTTGTACAGTGCAATTGGTTACTCCGTCACTGCCATATTGATTATAGTTTTGGTTATGGTAATTATTTATTTAATTTTACGTTATCGTAGAAAAAAGAAAATGAATAAAAAACAACAATACACAAAATTATTAAATCAAT

>HB3rifA_053
ATGATGTTGAATTACACTAATATATTGTTATTTTACCTTTCATTAAATATATTGTCATCATCATCAGAAGTAT
ATAATCAAAGGAACCATTACATCACACGTACACCAAAAGCAACCACTAGGACATTATGCGAATGTGAATTGTATGCACCTTCCAACTATGACAATGACCCTGAAATGAAAGCAGTAATGCAAGGTTTTGATCGTCAAACGTCGCAACGTTTTGAAGAATACGATGAAAGGATGAAAACTACACGGCAAAAATGTAAAGATAAATGCGATAAGGAAATTCAAAAAATTATTTTAAAAGATAAATTAGAAAAAGAATTAATGTACAAATTTGCGACATTACAAACTGATGTACAAAGTGACGCCATTCCAACATGTGTTTGCGAAAAATCCTTAGCGGATAAAACAGAAAATTTTTGTCTAAACTGTGGTAAAAATATGACAGCGATTGCACCCTTGTGGGGGTTGATCTGTGGTGCAGGGTATGCGGGATGGACAAATTATGTTGCCACTACTATTGCTAAAATGGCTACAGATGCGGGTATTCAAAAGGGGTTAGAAGTTGGTTTGGCTAAAGTAACTGAATTAGCAACAAAACTATTAGGTGGTGCAGATAAAATACCTAGATTTAATGTGGGAGAATTGATTACTGTGGGAAAAATTACTGACGACATAACCCTTTCTGGTATATTTAAAACCCTAGATATTGCTATGTTGGAAAAATATGATGATGGCCTGTATTCTGAATTTTCTACATGGATTCAAAGCATAGCTCAGAAGCCTACTTTCCCTAAAGATTTTACTGAACAAGCTCAAGCAGTTAGTACCGCATTTAGTGAAACTAAAGCAGGTGTATTGGCAGAGGGAGCCAGTAAAACTAGTAGTTTAACTACTGGAATAACTGCTTCTCTTATTGCAATAGTAGTAATCGTTTTAATTTTGATAATTATCTATTTAGTTTTACGTTATCGACGAAAGAAAAAAATGAAGAAAAAACTACAATATATAAAATTATTAGAAGAATA

>HB3rifA_054
ATGAAAGTCCATTATATTAATATATTATTGTTTGCTCTTCCATTAAATATACTGGAAC
ATAATCCATGGAACCATTACATGAAACCACATACGTACACCAATAGATCATTATGCGAATGCGACCTATATATTCCTAATTATGACAATGACGCACAAATGAAAGAAGTCATGGAAAATTTCATTAAACAGACACAGCAAAGATTTCATGATTATGACGACCGTATGAAAGAAAAACGAAAGCAATGTAAAGAACGATGTGATAAAGAAATCGAAAAAATTATTTTAAAAGATAAAATTGAAAAGGAATTATCAGAAAAATTGAATGCATTACAAACTAACATAAAAACCGAAGATATACCTACATGTATTTGCGAAAAGTCGTTAGTAGATAAAGTGGAAAAAGGATGCTTGAGATGTGGAGGTTTATTGGGAGGTGGTATTGCCCCCGGTTGGGGTCTGGTCAGCGGTTTAGGTTATGTAGGATGGACAAATTATATTACTGAAATAGCTATACAAAAGGGTATTGAGGAAGGTGTTAAATATGGGATTCAATGTTTAACAGACTTTCCTGGCTTATATCGATTAATTAAGGTTTCACAAATACAAAGTTTCATTAATCCTGCAAATTATGCTGAAAAAACGACGTATTTTTCATTTCTTCAAGATGCTAATAAAACATACTGCTCTGCTCGTCCTACAAGTAATGAAATATTTTGCCATTTCGTATCATATAGGGGGGAAAGTGCATTATCCCAGCGAGCATCAGAAATAGCAGAAAATGCTGTAGTTACAGCTGAAGTTGCTAAAGAAGGTGTATTGGAAGAGGGAGCCAGTGCAACTAGTAGTTTAACTACTGGAATAACTGCTTCAATTATTGCAATAGTAGTTATAGTTTTAGTTATGATAATTATTTATTTAGTTTTACGTTATCGACGAAAAAAAAAAATGAAGAAAAAACTCGAATATATAAAACTACTAAAGGAATA

>HB3rifA_055
ATGAAAATCCATTATATTAATATATTATTGTTTGAGCTTCCATTAAATATATTGAT
ATATAATCAAAGGAACCATAAAAGCACCACACATCATACACCAAAAATACCAACTGCAAGGTTATTATGCGAATGCGAACTATATGCACCTACCAACTATGATAATGACCCAGAAATGAAAGCAGTAATGCAAGATTTTGATCGTCAAACGTCGCAACGTTTTGAAGAATACAATGAACGCTTGCTCGAAAACAAACAAAAATGTAAAGAACAATGCGATAAAGAAATACAAAAAATTATATTAAAAGATAAATTAGAAAAACAAATGGAACAACAACTAACCACATTGGAAACAAAGATAGATACCAATGATATTCCCACATGTATTTGCGAAAAATCCTTGGAGGACAAAATGGAAAAAGTTTGTTTACGATGTGGGTATGGGCTAGGAACTGTTGCACCAACGGTTGGATTAATTGGTTCAGTTGCCATAAATGTGTGGAAACCTGCGGCACTTAAGGTTGCTATTGAGAAAGCTATAACTGCGGGTACCGATAAAATTGCGGCTGCTGCTAATGCTGCAGGTCTTGAGGCCGGTAAGGAAGTTGTTATTACATCATTAAAATTTTATCGAATAGATGAATTATGTCCTGGTTTATTTAATTCCATTGGTACTACAACGCGTTATAATGAGACCTCAAAGATTATTAAGGTTATTCTTGAGCAACATGGTATGAAGTGTGGGTTAAAAGAAACTGATGCTACTAGGATTATGTGCACAGATATTGGTAATAATTTTAATATAATTAGAAATGATACTGGAAATTTTTTTACAACAAAAGACGGTATAACAAATGCGATAAACGAAATTAATCGAGAAGCTACACAAGCTGCTAATATAGCTGCTGAGGCTGCTGGAAAAGGTGTTGCTGCTGAAATAACAACTGAACAGACTACTGCTATAAATACTATATTTATGGGTAAGCAGACTGCAATTATTGCTTCCATCGTTGCAATAGTGGTCATAATTTTAATTATGGTAATAATATATTTGATTTTACGTTATCGAAGAAAAAAGAAAATTAAGAAAAAACTCCAATATATAAAATTATTAGAAGAA

>HB3rifA_056
ATGAAAGACCATTATATTAATATATTATTGTTTGCTCTTCCATTAAATATATTGGTA
TATAATCAAAGGAACTATTACATTACACCACGTCATACAGAAACCACCAGATCTTTATGTGAATGTGAATTATATTCACCTGCCAACTATGATAGTGATCCCGAAATGAAAAGGGTAATGCAACAATTTGTGGATCGTACAACACAACGATTTCACGAATATGATGAAAGGATGAAAACTACACGCCAAAAATGTAGAGAACAATGTGATAAAGAAATCGAAAAAATTATTTTAAAAGATAAATTGGAAAAAGAATTAATGGACAAATTTGCCACATTACAAACTGATATACAAAATGATGCTATTCCCACATGTGTTTGCGAAAAGTCGTTAGCAGATAAAACAGAAAAATTTTGTCTGAACTGTGGGGTGCAACTAGGAGGTGGTGTGTTGCAAGCTTCGGGTTTATTAGGAGGAATTGGTCAACTTGGGCTAGATGCATGGAAAGCAGCCGCGTTGGTAACTGCTAAGGAACTTGCCGAAAAAGCCGGTGCAGCTAAGGGTTTGGCTGAAGGTAATGCCCATGGTATGAAAATAGTTATTTATTATCTAAAAAATTGGGGTGTAGATGAATTAATTCCTGAAATATTTAATTCCTTTGTTAGTACAAACCGTTATGCTGAAGTCGCAAATATTTCTGGTGCTATTATTACAAAACATGGTCTGAACTGTGCGGTTAGCGCCCATAACAATCCTGCTATGTGCCTAAAAATTGGTATTAAATTTGGTCTAAGTGATGCAAGTGGTAAACCACTTACTCCTCCAGCATCTCAACATATACCAAAAATGATAAGCGGACTTGTTGAACAAGCTGATAAAGCTGCTGCTCACGTTACCAAGACTACTAGTGAAAGTGTTACTGCTGCAATAAAAGCTCGAGAGACCGCTTTGATAGAAGGTAGATTTGAAAGTTCCATTACTTCTATAAATGCTTCGATTATTGCAATTATAGTAATAGTTTTAATTATGGTAATTATTTATTTAATTTTACGTTATAGACGAAAAAAAAAAATGAAGAAAAAACTCCAATATATCAAATTATTAGAAGAAT

>HB3rifB1_057
ATGAAACTGAACTACACTAAAATATTATTATTTTTCTTTCCATTAAATATATTGTTAACATCATATCAT
GTGTATAGTAAAAATAAATCATACATCACATCACATCATACACAAACCAATAGATCATTATGTGAATGTGACACACAATCGACAAATTATAATAATGATGAGGATATCAAATCAGTGAAGGAAAATTTCGATCGACAAACTTCACAACGTCTTGAAGAATACAATGAACGTATGAAAGTTAAACGCCAAAAACGTAAAGAAGAACGTGACAAAAATATACAAGAAATTATTGAAAAAGATAGAATGAACAAATCATTATCAGAAAAACTAGAAAAAGGTTGTCTTAGGTGTGGGTGTGGGCTAGGAGGTGTTGCAGCAAGTGTTGGAATATTTGGTACAGTTGCAGTAAAAGAGTTGACAAAAGCTGCTATTACTACGGCTATGGAATTAGCTAAGGAAGCTGCTGAAAAAGCAGGTGCTGCGGCCGCTGCAGATGCAGGTAAGAACGCAGTTATTGCTGGATTACAAAAATTGGGTGTATCAACTCTAGGTCATAAGGAATTGGGATCCTATATTACTTCAGAAAATTATATTGATGTCTCAGTCATTTTTGGAGCTATAAATAATCAATATGAGCCATGGTCATGTATATTTTATTTATCTGGCACTCGCTCTGGCCCTGTTGCTCGTGAGACTTTTTGCACTTGGGTGACCGAACAATCTAAATCTGTAGCGAATATTCCAGAGATGCTTCAAGGTAATTCCGTTTCATATACCAAAGTTACAGAAAAAGCTGTAGAAACTATCGTCTCAGATGCCAAAAAAGCTGCTGCAGCAGCTGTAAAAAAGGCTACTGATGAAGTTATAAAAAATAGCACTGCTGCAGCAGAATCTACATATGCTAGTTGCCAGATTGCTATTATTGCTTCCGTCATTGCAATAGTAGTTATAGCTTTGGTTATGTTGATAATATATTTAATTTTACGTTATCGTAGGAAACAAAGAATGAATAAAAAACAACAATACACAAAATTATTAAAAGAAT

>HB3rifA_058
TTCAATTACAATAATATATTATTATTTTCCCTTTCATTAAATATATTTTTATTATCATCAGAAGTAC
ATACTCAAAGGAACCATAACCTTACACTTCATAAGCCAACTAGTACCTCACGATTGCTATGCAATTGTGAATTGTATGAACCATCAAACTATGATAATGATCCAGAAATGAAAAGGGTAATGCAACAATTTGTGGATCGTACAACACAACGATTTCACGAATATGAAGAACGTATGCAAAGTAAACGAATGCAATGTAAAGAACAATGTGACAAAGATATACAGAAAATTATTTTAAAAGATAAATTAGAAAAACAAATGGCACAACAGTTTTCTACGTTACACACGGATATACAAAGTGACGCCATTCCCACTTGTGTATGCGAAAAGTCGTTAGCAGATAAAGTGGAAAAATCATGTTTCAGATGTGGAAGTGTGTTCGGTGGTGGTATTGCACCAAGTGTTGGTTTATTAGGAGGAATTGGTGAAGCTGCCATAAGTGTGTTGAAACCTTTGGCAATTGAGGCTGCTAAAAAAGCGGCCGTAACTGAGGCTATTGCTCTTGCTACGCAAGAGGGTATGAAAGCTGTTCTGTCTAAAATTGAAGTATTAATCAGTACATGGGGTGAAAGGGCTTTTGTTTTGAGAAAAGTTGCTACTTCATCAAATTATAAGTGTGGTGCTGCTCTACTTGAAAATGCTGAGAAACTACTAGGTGAAACCTGTAAATTTTTACCAGGGCAAAGGTCGACTCCTTTTTGTAATACGGTAATATACTACGGTGGTGAAACTGCGTTTAATGGTTATGCAAAAGCTGGTACTGAAGCATTTGAAACAACATTCGCATTCCAAAAAGGAACACTTGAAACAGCAAAGGTGGGTGCGGTAGAAGCTACATATGGTGGTTACCACATTAGTATTATTGCTTCCATCGTTGCAATAGTGGTCATAGTTTTAATTATGGTAATTATTTATTTAATTTTACGTTATCGAAGAAAAAAAAAAATGAAGAAAAAACTCCAATATATCAAATTATTAGAAGAATA

>HB3rifB_059
ATGAAACTGCATTACTCTAAAATATTATTATTTTCCCTACCATTAAATATATTGGTAACATCATCATAT
GCCCATAATAAAAATAAACCATACATAACACCACATGCAAGAACTACTACATCACGAGTGTTAAGCGAATGTGACATAGAAACATCCATTTATGATAATGATCCCGATATGAAATATGTAAAGGAAAATTTCGATCGACAAACATCACAACGTTTTGAAGAATACGAAGAACGTATGATAAAAAACAGACAAAAATGTAAAGAACAATGTGAAAAGGACATAAAACAAATTATTTTAAAAGATAAAATTGATAAATCGCTAGAGGAAAAAATTGAAAAAGGTTGTCTTAGGTGTGGGTGTGGGCTAGGAGGTGTTGCAGCAGGTGTTGGAATAATTGGTCCGGCTGCTGTAAAAGGGTTGGAAAATGCTGCTTTGCTTGCTGCATCACAAATGGGTATTGATGTAGGTATTAAAGCAGCCATTGATGGATTAGGAAATATAGCAGGGCTTAGTGATTTTAGTTTAATTAAATGGCATGGAATGGTTACTCCAACAACTTATTATAAACCCATGAATCTTATTTCTATTGTAAGCAAAGAATATTATAAGTGTACTGAACCTGGGAATACTATAGATACTTTATTTTGTCAGGCCACAAAAGCTTGGGATGCACAACGTAGTACGTTGGGTCTTGAAACCGTTTCTAGACAAGCAGCAGAAGTTGCAGGAGCAGCAGGTAGAGCTGCTAAAGCTGCTGAAGAAGCTCAAATTGGTGAGGTAACAATTGCAAGTTCTAATGCGTACAGTGCAATTGGTTACTCAGTCCTTGCGATATTGATTATATTATTGATTATGGTAATTATTTATTTAATTTTACGTTATCGTAGAAAAAAGAAAATGAATAAAAAAGTACAATACACAAAATTATTAAATCAAT

>HB3rifA_060
ATGAAAGTCCATTATATTAATATATTATTGTTTGCTCTTCCATTAAATATATTGGTAA
GTTCCCCCCACAAAAATCCATCCATCACACCACATCATTCACCAAATACCAGGCTATTATGCGAATGCGACCTATATATTCCTAATTATGACAATGACGCACAAATGAAAGAAGTTATGGAAAATTTCAATAAACAGACACAACAGAGATTTCACGAGTACGACGAAAGGATGAAAACTACACGCCAAAAATGTAAAGATCAATTCGATAAAGAAATCCAAAAAATTATATTAAAAGATAAATTAGAAAAACAAATGGAACAACAGTTAACCACATTAGAAACAAAGATAGATACCGATGATATACCTACATGTATTTGCGAAAAGTCGATAGCAGATAAAGTGGAAAAGGGATGCTTGAAATGTGCACAAAATTTGGGAGGGATTGTTGTACCCTCTTCAGGAGTATTAGGAGGAATTGGTGAATTTGGGCTAAGTGTTTGGAAACCTGCGGCATTGGCAGCTGTTAAGGAATTTGCCGAAAAAGCCGGTGCTGCGGCCGGTAAAGCTGCGGGGGAATCCAAGGGTGTTGAAACAATTATTGGAATATTAGAACAATATTACTCTATATATGAGTTAAAAGGAACACCATTGAAATCCTTTTTTGCTACAACGCATTATACTGATATCTCAAATATTGCTACTGTTATTGATACGGAATTGAATAACTACTGTTCGTTATCGTCCACTGGTACTTATACTATCTGCGGTGCTCGTAAGACATTAGGTCTAGAGGCAGTTCGTGGTCAACCAATGGTTCAACAGAAAACTGCTATAACAGGAGCGATAACCAAAGTTGTTAATAAAGCTAAATTAACTGCTGATACCGAAGCTGCTAATGTTATTAAGGCAACTTCATCTAAAATCATAGCTAAACAGACCACTGCGATAAATACTACATATGCCAGTTACGAAATTACTATTATTGCTTCCATCATTGCAATAGTGATCATAGTTTTAATAATGGTGATAATATATTTGATTTTACGTTATCGTAGAAAAAAAAAAATGAAGAAAAAACTGCAATATATAAAATTATTAGAAGAATA

>HB3rifA_061
ATGAAAGTCCATTATTTTAATATATTATTGTTTTCTCTTCCATTAAATATATT
GGTACGTTCCCCCCCAAAGAATCCATCGATCACACAAAAAAGACCAACCACGAGGTTATTATGCGAATGTGAATTATATGCACCTGCCAACTATGACAACGACCAAGAGATGAAAGCTGTTATGGAAAAGTTCAATAAACAGACAGAAGAACGTTTTCACGAATATGATGAAAGGATGAAAACTACACGCCAAAAATGTAGAGAACAATGCGATAAAGAAATACAAAAAATTATTTTAAAAGATAAATTGGAAAAAGAATTAATGGACAAATTTGCCACATTACAAACAGATATACAAAATGATGCTATTCCCACATGTGTTTGCGAAAAGTCGTTAGCAGATAAAACAGAAAAATTTTGTCTGAACTGTGGGGTGCAACTAGGAGGTGGTGTGTTGCAAGCTTCGGGTTTATTAGGAGGAATTGGTCAACTTGGGCTAGATGCATGGAAAGCAGCCGCGTTGGTAACTGCTAAGAAACTTGCCGAAAAAGCCGGTGCTGCAGCAGGTCTTAAAGCAGGTGATGCCCTTGGTATGAAAATAGTTATTGAAGGATTAAAAGCATTGGAAGTACATACATTAAAATCTGGAATATATAAAACCTTTGTTACTACAAAGCGTTATTCTGAAGTCACAGGGCTTGTTGATATTATTGATACCCAAATTAATGCGGCCTGTTCAGTGGAGGCCACTACTGGTAATCAGGCTATTTGCGCTGTTCGGGGGAAATTAGGTGTTGTTGCAAAATCTGGTCAACCAAAGGTTGAACAGATAGATGCTATAAGAAAAGTGTTGAACCAATCTCTTGAAAAAGCTACACAAAGTGCTGAAGAACTTTCTAGGACTACTGCTGAAAACGTTGCTGCTGAACTCACAGCTCAAAAGACCGATGCGATAAATACTATATTTATGAGTAAGCAGACTGCTATTATTGCTTCCATTGTTGCAATAGTGGTTATAGTTTTAATTATGGTGATAATATATTTAATTTTACGTTATAGACGAAAAAAAAAAATGAAGAAAAAACTCCAATATATCAAATTATTAGAAGAA

>HB3rifB1_062
ATGAAAGTCCATTATATTAATATATTATTATTTTCTCTTCCTTTAAACATATTGAT
ATATAATCAAAGGAACCATTACATCACACGTACACCAAAAGCAACCACTAGGACATTATGCGAATGTGAATTATATGAACTTGCCAACTATGATAATGACCCACAAATGAAAGAAGTGATGGATAATTTCAATAAACAGACACAACAGAGATTTCACGAATACAACGACCTTATGATAGAAAAACGCCAAAAATATAAAGAACAATGCGACAAAGATATACAGCAAATTATTTTAAAAGATAAAGTCGAAAAATCATTAGAAGAAAAAGTGGAAAAAGGTTGTCTTAAGTGTGGGTGTGGGCTAGGAGGTGTTGCAGCAAGTGTTGGATTATTCGGGGGATTAGGTATCTATGGTTGGAAAAGCGCCGCGTTAGCAGCTGCTGAAAAAGAAGGTGCTCTAGCAGGTGAAGCTGTCGCTGAAGCTGCGGGTGCTGCGGCAGGTAAGGAATTTGTTATTGCAGGATTAGAAGAATTGGATATATCAACTCTAAATGGTCAGACACTCGTATCCTATTTTGCTACAACAGATTATACTAATTTCAAAACCATTGCTCACGCTATAAATACTCAATATGACGCCTCGTCATGTGTATTAGGTAGATCTGGCGCTCCTGAGTCTTTTTGCTCTTGGGTGAAGGGAAAATTTTATGCTGCACAGGAAATTCCAGGGAAGTTTTCTTCAACGTACAATTCTATAGAAGTAGCTGTAAAATCTATCGTCACAGATGCCGAAACTGTTGCTGCAGCAGCTGTAAAAAAGGCTACTGATGAAGCTATACAAAGAAGCATAGGTGTAGTAGACGCTAAATATGCTATTTGTCAGACTGCTATAATTGCTTCTGTTGTTGCATTATTAATTATAGTTTTAGTAATGATAATTATTTATTTAGTTTTACGTTATCGTAGAAAAAAAAAAATGAATAAAAAAGCCCAATACACAAAATTATTAAATGAA

>HB3rifB_063
ATGAAACTGAACTACACTAAAATATTATTATTTTTCTTTCCATTAAATATATTAGCA
AATAATAATAAAAATAAACCATACATCACACAACATACACCAACTACTACATCACGACTGTTATGCGAATGTGAATTATATGCACCACGAAATTATGACAACGACCCTGAAATGAAATCTGTGAAGGAAAATTTCGATCGACAAACGTCAGAACGATTTGAAGAATACGACGAACGTATGAAAGATAAACGCCAAAAACGTAAAGAAGAACGTGACAAAAATATACAAGGAATTATTGAAAAAGATAAAATGGACAAATCATTAGCAGAAAAAGTAGAAAAAGGTTGTCTTAGGTGTGGGTGTGGTCTAGGAGGTGTTGCAGCAAGTGTTGGAATATTCGGAGGATTGGGTACCTATGGTTGGGAAATCTCTGCTACAGCTGCGGCTTATGAAACTGCTAAGCAAGCTGGTATTCAAGCAGGTATAGATGCAGTAATTGCAAAAATAAAAGAAAGTTCTTTTATTAGTCAATGTTTGGTTGTGGATTGGTCAAAATTCATTAATGGATCAAATTATAATTCTATCACTGGTCTTGTTCAAGCTGTTAAGGCTGCTGTGACTACAAATGGAAAAACATGCCAAGTTTTAACTGGAGATATTGGGCGTCTTTACAATGGTTTATCTCAAAATGAAGCATGGTTTAGTTCATTTGTAAGAAAAGGTACTGAAGCTGCTACTGCCATAACTAAAAGTGTTGAGACAGCTGAACTTTCTAAGGTAGGAGATGCAAGTATATATTCGTACAGTGCAATTGGTTACTCCGTTACTGCCATATTGATTATAGTTTTGGTTATGGTAATTATTTATTTAATTTTCCGTTATGGAAGAAAAAAAAAAATGAATAAAAAAGGCCAATACACAAAATTATTAAATCAAT

>HB3rifA_064
ATGAAAGTCCATTATATTAATATATTATTGTTTTCTCTTCCATTAAATATACTGG
AACATAATCCATGGAACCATTACATGAAACCACATACGTACACCAATAGATCATTATGCGAATGCGAATTATATGAACTTGCCAACTATGATAATGACCCACAAATGAAAGAAGTCATGGAAAATTTCATTAAACAGACACAACCAAGATTTGAAGAATACGATGAAAGGATGAAAACTACACGGCAAAAATGTAAAGATAAATGCGATAAAGAAATTCAAAAAATTATTTTAAAAGATAAATTAGAAAAACAAATGGCACAACAGTTAACCACATTAGACCCGAATATAACCACTGAAGATATTCCCACATGTATTTGCGAAAAATCTTTAGCAGATAAAACAGAAAAGTTTTGTCTTAATTGTGGAAAAACTATGGGAGGGGTTGCCCCCGGTTGGGGTCTGGTCAGCGGTTTAGGTTATGTAGGATGGACAAATTATGTTACACAAACGGCTCTGCAAAAGGGTATTGAGGAAGGTGTTAAATATGGGATTCAAGAATTAAAATATTTTCCTGGACTATCTGGATTAATTAAGTTTTCCGAAATAAAAAATTTGATTAATCATACAAATTATGCTAATAGAATGACATATATTACATTTGTTAAAAGTGTTAATAGTACAAAGTGTGTTGATAAAGCTGTTAAAGAGAACGCATTTTGCAATTACTTATTTATTTCGAATGAAAATGCATTATCCCAGCGAGTATCAGGAATAGCAAAAAATGCTGCAGATATGGCTAAACATGCTGAAACAGAAGTATTAAACGCAAGTGCATCTTCTCTTACTACTTTTTCCAATGCTATAATTGCTTCTATCGTGGCAATAGTAGTTATAGTCTTGGTTATGGTAATTATTTATTTAATTTTACGTTATCTACGAAAAAAAAAAATGAAGAAAAAACTCGAATATATAAAATTATTGAAAGA

>HB3rifA_065
ATGAAAGTCCATTATATTAATATATTATTGTTTGCTCTTCCATTAAATATATTGGTAA
ATACCCACAAAAATCCATCCATCACATCACATAAAAAAACCAATAGATCATTATGCGAGTGTGACTTATATATGCCCAATTATGATAATGACGCAGAAATGAAAACGCTAATGCAACAATTTCAGGATCGTACATCACAAAAATTTCAAGAATATGAAGAACTTATGCAAGAAAAACGCCAAAAACGTAAAGATCAATGCGATAAAGAAATACAAAAAATTATATTAAAAGATAAATTAGAAAAAGAATTAATGGACAAATTTGCCACATTACAAACTGATATACAAAATGACGCCATTCCAACATGTATTTGCAAAAAATCATTAACAGATAAAGTTGAAAAAAATTGTATGAAATGTGGAGGAATATTAGGTACAGCGGTGCCTGAATTGGGTGCGATAGGTGGAACTGTTGTATATGCTGCAGCTGTTAAATCTGCTACGGATTTAGGTATTAAAATAGGTATTCAAACAGCTGTTTGTGACCTAATAGGGTTATCTGGTTTAGGAAAATTAATTGGAAGTACTAAAATAGAAAATTTTGTTACATCAACAAATTACTTTAATAAAATGGATATTGTTAATTTTGTCCAGAAAGCAAAAATTACTATGTGTTCTGATGGGAATAATGCCGATAAAGTATTCTGTTCCTACGTAAATAATAGTGTAAAACCACCAGAATTATTTCAAAGAGCAGCGAGCATTGCAGAAACTGCTGAAGCAACTGGTGCTGAGGCTGCAAAAGCTGAATTTACTTCTGCAACAGCATCAACAGCATTTTTGTCTAATCCTATAATTTTATCCGCTATTGTAATAGCTTGTATAGTTGCTATACTTTTAGCTATTTATTTAATATTACGTTATCGTAGGAACAATAAAATGAAGAAAAAACTACAATATATAAAATTATTAAAAGAATA

>HB3rifA_066
ATGAAAGTCCATTATATTAATATATTATTGTTTGCTCTTCCCATTAAATATATTGGTAATTCCATG
GAACATAATAAAAATGAACCACACACCACACCAAATCATACACAAACCACCAGATCATTATGCGAGTGCAAATTATATGAACCTGCCAATTATGATAATGACCAAAAAATGAAAGAAGTCATGGAAAATTTCATTAAACAGACACAGCAAAGATTTCATGAATATGACGAAAGGATGAAAACTACACGTCAAAAATGTAAGGATAAATGTGACAAAGAAATTCAAAATATTATTTTAAAAGATAAATTAGAAAAAGAATTAATGGACAAATTTGCTACCTTAGACACGGATATACAAAGTGACTCTATTCCAACATGTGTTTGCGAAAAGTCGTTAGCAGATAAAGTGGAAAAAGGATGTTTGAGATGTGGAGGTTTATTGGGAGGTGGTATTGCACCAAGTGTTGGTTTATTAGGAGGAATTGGTGAAGCTGCAATAAGCGCCTGGAAACCTAAGGCAATTGCTGCCGCTATTGCAGCTGCTGAAAAAACCGGTGCAGCTCAGGGTGCTGTTGCAGGTAATGCCCATGGTATCAAAATAGTTAATTTATTTTTAAAAGAATTGGGTGTAGAGGAATTAATTCCTGGAATATCGAAATCCATTGGAAATGCGATACCTTTTAATGATGCCGGACAGATTGCTAATGCTATTTTGGTAAAATATTCGAATACCTGTATGACGTTGTCAAATGATACTCCTCCTATATGCACAACAATTGGTAATAATTTTAATATAATTGGAAAGGCATCTAGGGATTTTCTTCCAACAAGTTTTGGTATAAAAAGAAAGGTAATCGCTGTTGTTGATAAAGCTAAAAGTTCTGCTGAAACACTCTCTCAGAATACTGCTAAAGACGTTGCTGCCTCAATTACAAAAGAAAAAACTTCTGAGATAGTAGCTACATATGCTAGTTGGAAGACTGCTATTATTGCTTCCATCGTTGCAATTGTGGTCATAGTTTTAATTATGGTAATAATATATTTGATTTTACGTTATCGACGAAAAAAAAAAATGAAGAAAAAACTCCAGTACATAAAACTATTAGAAGAAT

>HB3rifA_067
ATGAAAGTCCATTATATTAATATATTATTGTTTGCTCTTCCATTAAATATACTGG
TAAGTTCCAAAAAAAATACATACATCAAATATAATACACTAAACACAAAACTTATAAGAGCACATAGAACATTATGCGAGTGCGAATTATACGCACTGTCTAACTATGACAACGACCCTGAAATGAAAGAAGTCATGCAACAATTTGATCGACAAAGTTCACAACGATTTCTCGAATATGACGACCGTATGGCAGAAAAACGAATGCAATGCAAAGATCAATGCGATAAAGAAATACAAAAAATTATTTTAAAAGATAAATTGGAAAAAGAATTAATGGACAAATTTGCCACATTACAAACTGATATACAAAATGATGCTATTCCCACATGTGTTTGCGAAAAGTCGATAGCAGATAAAATGGAAAAAGAATGTTTGAGATGTGCACAAAATTTGGGAGGTATTGTTGCACCCTCTTCAGGAGTATTAGGAGGAATTGGTGAAGCTGCTATAAGTTTGTTGAAACCTGCAGCAATTACAGCTGCTGAAAAAGCGGCCGTAACTGAGGCTACTGCTCTTGCTACGCAAGCTGGTATAAATGCTGTCAGATTTGAAATTCAAGGATTGAGTAACATTTATTCTCTAGATGAAGGATTCGTTGATTTGAGTTCAATTGTTAGTAAATTAACATATAATAATAGGGATGCTTTAATTCAAAGTGCTAAGAATGTAATAGGTAATGCCTGCAATGTTCCAGGAACAAATAGAACGACTATTTTTTGTAATTCGGTAGTAGACTACGGTGCGAAAAATACGTTCGATCCTATCGTAGAAGCTGGTAGAACTGCATATAATGAAACATTACCATTACAAAAAGCACTACTTGAAAAAGCAAAGGTGGGTGCAGTAAACGCTACATATGGTGGTTTCCAGACTGCTATTATTGCTTCGATCGTTGCAATAGTAGTTATAGTTTTAATCATGATAATTATTTATTTAATTTTACGTTATAGAAGAAAAAAAAAAATGAAGAAAAAACTGCAATACATAAAATTATTAGAAGA

>HB3rifB_068
ATGAAACTGCACTACTCTAAAATATTATTGTTTGTTCTTCCATTAAATATATTGTTAACATTATATCAT
GTGCATAATAAAAATAAACCACATATCACACAACATACACCAACTACTACATCACGACTGTTAAGCGAATGTGACATACATCCTTCAATTTATAACAATGATGCGGAGATGAAATCTGTGAAGGAAAATTTCGATCGACAAACGTCACAACGCTTTGAAGAATACGAAGAACGTATTCAAGATAAACGAAAAAAATGTAAAGAACAATGTGACAAAGATATACAACAAATTATTTTAAAAGATAAAATGGACAAATCATTAGCAGAAAAAGTAGAAATAGGTTGTCTTAGGTGTGGGTGTGGATTAGGAGGTGTTGCAGCAGGTGTTGGAATATTTGGTGCAATTGCTGTAAACGAGTTGAAAAAAGCTGCTTTTGTTGCTGCAGCTCAAACGGGTATTGAGGAAGGTATTAAGGTAGCCATTGAAAAATTAGGAAAGATAGTAGGGCTAAGTGATTTATCTCATATATATTGGGCTGCAAAAATAAATGGAACAAATTTTTTCAAACGAAATAGCCTGGTTACTATTGTAAACGAAGTAAATCTTATGTGTGATGACATTGAGGCTGTTAAGAAAAGTTACTTTTGCAGTGCCACAAAATCTATAAGTGAAATATCTAGTATGTTGGATGTTCAAGTCATTTCTACACAAGCAGCAGACGTTGCACTAGCAGCCGATAAAGCTGCTAAAAATGCTGAATCAGCTAAAATAGCCTTGGCAAATGCTGAAAGTACATATTTGTATAGTGCAATTGGTTACTCCGTAATGGCCATATTGATTATATTATTGATTATGATAATTATTTATTTAGTTTTACGTTATCGACGAAAAAAAAAAATGAAGAAAAAAGCCCAATACACAAAATTATTAAATGA

>HB3rifA_069
ATGAAAGTCCATTATATTAATATATTATTGTTTCCTCTAAAATTAAATATATTGGTA
AATACCCACAAAAAACCACACACCACAGCACGTCATACACAAAAAATACCAACCACAAGGTCATTAAGCGAATGTGAATTGTATGCACCTGTCAACTATTATAGTGACCCACAAATGAAAGAAGTGATGGATAATTTCAATAAACAGACACAACAAAGATTTCATGAATATGACGAAAGGATGAAAACTACACGCCAAAAATGTAAAGAAAAATGTGATAAGGAAATCCAAAAAATTATTTTAAAAGATAAATTAGAAAAACAAATGGAACAAAAGTTAACCACATTAGAAACAAAGATAGATACCGATGATATACCTACATGTGTTTGCGAAAAGTCGTTAGCAGATAAAGTGGAAAAAGGTTGTTTGAGATGTGCACAAAATTTGGGAGGGGTTGCACCCGGTTGGGGTCTGCTCAGTGGTTTTGGCTATGTGACATGGTCACAATATATTTCCGGAATTGCTGCAAAAGCTGCTGCAGATGCAGGTCTTAAGGCAGGTGTAAAAGTAGGTTTGGTTAAAGTAACGGAAATAGTAACAAAGACATTAATTAAATCAGGAGGTAAGGTACCTACAATGGATTGGGAAAAACTTATTATTTTTGGTAACTTTTCTGATGGAGTAACACTTCATGCTATATTTAAAAACTTAAATAATGTGATGAATGGCCATTTAGATTTTGGAAAGTATTCTGAATTTTCTACGGTGGTACAAACATTTGCTGAAAAATTTAAGCCAATTACTGCAGATTATTCTAAAGAAGTAGCAGAAGTTACAAATGCTGTTGCGCATGCTAAAACTGGTGTATTGACAAAAGCAGGAAATGCAACTAGTAGTTTATCTACTGGAATAATTGCTTCCATTATTGCAATTGTAGTAATCGTTTTAATTATGGTGATAATATATTTGGTTTTACGTTATAGACGAAAAAAAAAAATGAAGAAAAAACTCCAATATATCAAATTATTAGAAGAAT

>HB3rifA_070
ATGAAAGTCCATTATATTAATATATTATTGTTTGCACTTCCATTAAACATATTGGCG
CATAATCAAAGGAACCATAAGAAAACTATACTTCGTACACCCAAAACTAAACCAACAAAAAGAAATAGAACATTATACGAATGCGAATTATATGCACCACCTAATTATGATAATGACCCTGAAATGAAAGAACTAATGGAAATTTTCAATAGACAAACGTCTGAACGACTTCGTGAATATGACGAAAGGATGCAAGATAAACGACAGAAATGTAAAGAACAATGTGAAAAAGATATACAAAAAATTATCTTAAAAGATAAAATCGAAAAAGAATTATCAGAAAAATTGGGAGCATTACAAACTGATATAAGAACTGAGGATATACCTACCTGTGTTTGCGAAAAATCAGTAGCAGCTAAAACAGAAAAAGTTTGTCTTAAGTGTGGAAAAACTATGGGAGCGGTTGCACCTGCTTGGGGTCTCGTCAGTGGTGTAGGGTATGTTGCATGGACACAATATGTTGCTGCAAAGGTCCTTGAAGAGGGTATCAAAAAAGGTATAGAAGTGGGTTTAGTTAACGTCGCCAAAATTGTAAAAACATTTTATCCTAATACAAAATTTCCTACTATTACAGTGACACAAATGCTTTCATCAGGCAACTTTATTGATGAAATAACACTTTCGTCTATATTTAAACACATGAGTAATACTTTTAACGGAAAAATTGAGGAAGAAATCTATAGTGAATTTTTCCACATAGTAGATAGTATGGCTAAGAATCCTATTAAATTCTTTATTAAAAACTATCCAACACATTCAGAAGCAGTTACAAACGCTGTTACTGGTGCTCAAAATAGTGTACTTGCTGAATTAGCACCTTCTACTAGTAGTATAACTACTTCCGTAATTTGTTCTCTTGTTACAATAGTGGTTATTGTTTTAGTTATGGTAATTATTTATTTAATTTTACGTTTTCGAAGGAAAAAGGAAATAAAGAAAAAACTCCAATACATAAAATTATTAAATCAAT

>HB3rifA_071
ATGAAAGTCCATTATTTTAATATATTATTGTTTGCGCTTCCATTAAATATATTGGT
AAATACCCACAAAAAACTATCCATCTTACATCATCCACCAACGACGAGGTTATTATGCGAATGCAAATTATATGCACCTGCCAACTATGACAATGATCCACAAATGAAAGAAGTGATGGAAAATTTCAATAAACAGACACAACAAAGATTTCACGATTACGATGACAATATGATCAAAAACAGAAAAAAATGTAAAGAAAAATGCGATAAAGAAATACAAAAAATTATTTTAAAAGATAAATTAGAAAAACAAATGGAACAACAGTTAATCACATTAGAAACAAAGATAGATACCGGTGATATACCCACATGTATTTGCGAAAAATCTTTAGCAGATAAAACAGAAAAATTTTGTCTTAACTGTGGAATAAATGTAGGAGGTGGTGTTACACTGTCTTCAGGAATATTAGGAGGAATTGGTGCAGTAGCTGTAAATGCCTGGAAACCTAAGGCACTTGAGGACGCTATTGCAGCAGCTCTAAAAGCAGGTTCTACTAAGATTTCGGCTGCGGGTATTGAGGCAGGTGAAACTGCAGGTATGGAATTGGTTATTAATGCATTAAAATATTTTGGTATAGAGAAAATTGCTCCTGAAATAAGCGAAAAAATTTCTAGTACAGGCCATTATACTAATATCATAAATTTTATTGATTTTGTTAATGGGGAATATAATAAGACCTGTACGTCTCTGTTAAATGATTTTGAAACTCCAGCTAAATGCAAAGATATTATGACTAATCTTCGTATGATTAAACCAGATGGTAGTCCATATGGTACTCCATCGAATCTTGCTATACAACAAGGGTTAAAAGAAATTAATCGAAAAGCTGCAATGTCTGCTGAAATAGCTGCTAAGACTGCTACTGACAAGTTAACTGCGGAAATCACAACTGAACAGACGACTTTGATAGAAGCTGGATTTAACAGTTCAATTACTTCTATATATGCTTCGATTATTGTAATATTGATTATAGTTTTAATTATGGTAATTATTTATTTAGTTTTACGTTATCGACGAAAAAAGAAAATAAAGAAAAAATTACAATATATAAAATTATTAGAAGAA

>HB3rifA_072
ATGAAGGTCCATTATATTAATATTTTATTGTTGGCGCTTTCATTAAATATATTGGT
AATAAATACCCACAAAAAACCATACATCACACCACGTCATATACAAACTAACAGATTATTATGCGAGTGTCAATTATATGCACCACAAAATTATGACAACGATCCTGAAATGAAAAGGGTGATGCAACAATTTCATGATCGTACAACACAAAGGTTTCAAGAATACGATGAAAGGTTGCAAGAAAAACGACAAATATGTAAAGATAAATGTGATAAGGAAATCCAAAAAATTATTTTAAAAGATAAATTAGAAAAGGAATTAACCGAAAAGTTCGCGACATTACAAACTGATATACAAAGTGACGACATTCCAACATGTATTTGCGAAAAATCCTTAGCAGATAAAGTGGAAAAAGGATGCTTGAGATGTGGAAGTATATTAGGTGCGGCCATGCCTGAAGTGGGATCGGTAGGTGGAAGTCTTTTATATGCTTTAAATCAGTGGTCAATTACTGCTACAGCTGCGGCTAAGACTGCGGCCGTAACTGAGGCTACTGATGCTGCTATTGAAGCTGGTATGAAAGCTGTTGTCTCTAAAATTAATGAATTGATTGCCGCTTTTCCTTATGATAAAGGATTATTTGATTTGACAAAAATTGTTACTTCATCGAATTATAATTGTGGTCCTTCTCTAGTTGAAAGTGCTATTAAACGAATAACTGAGTACAATGCACTTAAAGTATTTGATAGAATGACTCCTTTTCAGAATACGGCAACGAGGCCGGGTAAATATTTCGTTGGGGATTTCGCAAAAGCTGGTAGTGCTGCATATGATGAAGTATTACCATCCAAAATAGCAGCATTTGAAAAAACAAAGTTGGGTGCAGTAGACGCTACATATACTAGTTTTCAGACTTCTATTATTGCACCTATTATTACAATTGTAGTAATCGTTTTAATTATGGTGATAATATATTTGATTTTACGTTATCGACGAAAAAAAAAAATGAAGAAAAAACTCCAATATATAAAATTATTAGAAGAA

>HB3rifA_073
ATGAAAGTCCATTATATTAATATATTATTGTTTGCATTTCCATTAAACATATTGG
CGCATAATCAAAGGAACCATAAGAAAACTATACTTCGTACACCCAAAACTAAACCAACAATAACACATAGAATATTATGCGAATGTGACCTATATAAGCCTAATTATAATAATGACCCTGAAATGAAAGAAGTGATGGAAAATTATAATTTTCAAACATCTGAACGACTTCGTGAATATGACGAAAGGATGCAAGATAAACGACAGAAATGTAAAGAACAATGTGAAAAAGATATACAAAAAATTATCTTAAAAGATAAAATCGAAAAAGAATTATCAGAAAAATTGGGAGCATTACAAACTGATATAAGAACTGAGGATATACCCACCTGTGTTTGCGAAAAATCAGTGACGGATAAAGTTGAAAAGTGTTGTCTTAAGTGTGGGTATGGTTTAGGAGGTGCATTAACGTCATGGGAAATTTTAGGATATACTGGAATATACGGATGGGCTAATTTTGCCACTACCGCTGCTACTAAGGCCGCAACAGAAGCGGGTATGACTGCAGCCATTGAAGGATTAAAAAAGGTGTATGGTCTTGTTGATTTACTCGGGAATGATATTTCAAAAATCGTTACAGCAACAAATTATGGTAAGCAGAATCTTCTTATTAGTGCTGTTCAGTCTATAAATATTGAATTTTGTGAGACAAAAGGTGCACATGATACTGTTTTTTGCTTTTCTATGCGCACTCCAATGAGCATTTTTGTTCCCACTGCACAAGCTGCTCAATCTGGTGCTGCAAAAGCTGCCGCAGTTACAGGTGAAAAAATGACTAAGATAACAACAACTACTGGTAATTTCTCTAATTTCATGATTGCCTCAGGTGTTGCTATATTTGTTATAGTTTTGGTTATGGTAATAATATATTTAATTTTACGTTATCGTAGAAAAAAATTAATGAAAAGAAAACTCCAATATTTAAAGTTATTAAAAGA

>HB3rifA_074
ATGAAAGTTCATTATATTAATATATTTCTGTTTGCGCTTCCATTAAATATATTGGTA
AATACCCACAAAGAACCATTCATCACACATCATACACCAAAAATACCAACCACCAGGTTATTATGCGAGTGCGACCTATATATTCCTAATTATGATAATGATCCACAAATGAAAAAAATAATGGAAAATTTTGATCGTCAAACCTCACAAAGGTTTCACGAATATGACGACCGTATGAAAACTACACGCCAAAAATGTAAAGATAAATGCGATAAAGAAATACAAAAAATTATATTAAAAGATAAATTAGAAAAAGAATTAAACGAAAAGTTCTTAACGTTACAAACTGATATACAAAATGACGCCTTTCCAACATGTGTTTGCGAAAAATCGATAGCGGACAAAGTGGAAAAAGGATGTTTGCGATGTGGAAGTATATTAGGTGCGGCGATGCCTGAATTGGGTGCAATGGGTGCAATGGCTTTATATACTTTAAATCAGTGGTCAATTACTGCTACAGCTGATGCTATTGCAGCCGCTACGAAAGCTGGTATGGATGCCGCTACGAAAGCTGGTTTGAAAGCTGTCATCCTTAAAATTGAAGAAATTAATAAAGTTTTTAGCGGTGATCCAGGATTTTTTAATTTGAAATCAATTGTTAGTAAATTAACATATAATAATGGTGATGCTTTACTTCAAAGTGCTAAGGAACTAATAGGTGAATCCTGCAGGATTGAAGGAAGAAGGACTGGTTTTTATAATACGGTAATACAGTTTGACAGTGACTATAACATTAAGAATTTCGCAAAAGCTGGTAGTGCTGCATATGATGCAGTATTACCAACCAAAACAGCAGCATTTAAAGCAAAAAACATAGCCGCAGTAGAAGCTACAACTACTAGTTGGGAGACTGTTATAACTGCTTCGATTATTGCAATTGTAGTTATAGTTTTAATTTTGGTAATTATTTATTTGATTTTACGTTATCGAAGAAAAAAGAAAATGAAGAAAAAACTGCAATATATAAAATTATTAGAAGAAT

>HB3rifB_075
ATGAAACTGTACTACACTAAAATATTATTATTTTGCCTTCCATTAAATATATTG
ACAACTAATAAAAATAAACCATACATCAAAGAACGTCATATACCAACTTCTAGATCACGAGTGTTAAGCGAATGTGACATATATACGTCAATTTATGATAATGATGAGGATATGAAATCTGTGAAGGAAAATTTTGATCGACAAACCTCACAACGTTTTGAAGAATACGAAGAGCGTATGAACGAAAAACGACAAAAATGTAAAGAACAATGTGACAAAGATATAGAACAAATTATTTTAAGAGACAAAACCAAAAAATCATTAGAAGAAAAAGTGGAAAACATTTGTCTTAGGTGTGGGTGTGGGTTAGGGGGTATTGCAGCAGGTGTTGGAATATTCGGGTCATTGGGTACCTATGGTTGGGAAATTGGTGCTACAGCTGCGGCTATTGACTTAGCTACTAAGGAGGGTATAAAAGCAGGTATACAAACAGTAATTGTAAAAATAAATGAAGTGAATGCTTTTGTTGAATTAAAAAATGTGCCGTGGACAAATATCATTTATGAATCAAATTATAATACTGTCAATGGTCTTTTTAATGCTATTATGGATGCTATGGCTTCAATTGGAAAATCGTGTAAATCTCATACTTTCGAGAATGCGTGCAATGGAATATTAGCTCGTACTAATTACTGGTTAGATTCAGTTGCAGAAGCCGGTATAAAAGTTACTGCTTCCACAACTGAAAGTGCTAAAACAACTAAACTTGGCGAGGTAGCAACAGCAAGTTACGATGCATATACTGCAATTGCTTATTCCGTGACTGCTATTTTGATTATAGTTTTAATTATGGTATTTATCTATTTATTTTTACGTTATCGTAGAAAAAAGAAAATGAACAAAAAATTACAATACACAAAATTATTAAATCAAT

>HB3rifA_076
ATGAAAGTCCATTATATTAATATATTATTGTTTGCTCTTCCATTAAATCTATTGGT
ATATAATCAAAGGAACCATTACATCACACGTACACCAAAAGCAACCACTAGGACATTATGCGAATGTGAATTGTATGCACCATCAATCTATGATAATGACCCTGAAATGAAAGCAGTAATGGAAATTTTCAATAGACAAACGTCTGAACGACTTCGTGAATATGACGAAAGGATGCAAGATAAACGACAGAAATGTAAAGAACAATGCGAAAAAGATATACAAAAAATTATTTTAAAAGATAAAATAGAAAAAGAATTGGCTGAAAAGTTTGTCACATTACAAACAGATATATCTATCAATGATATACCAACCTGTGTTTGCGAAAAATCAGTCGCAGATAAAGTTGAAAAAACATGTTTAAAATGTGGAGGTGTGTTGGGAGGTGGTGTGACACCTGCTTGGGGTCTCGTCAGTGGTGTAGGGTATGTTGCATGGACACAATATGTTGCTACTACCGTTGCTAAATCTGCGACGGATGCTGGTATATCTAAAGCCATTGAATTAATAATATCGAAATTCCATATATATTGTTTAACACTAGCACAATGGAAAACAATTATAACTGCAGAAAATTATGCTAATGAGATTCTTCTTGGTGATGTCATCAGACGTTTAGGTACTACACTTTGCGGGGAAAATAGTAATGAGATAGGAGGTGCTTTTTGTCTTTATACAAGTAAGACTAACCTTCTTAATACATCTATAAAAACACATATACCAACTACAGTTAAGCAGGTCATTGAGGAAGTTGCAAGTGTTAAAACTGCTGAGATTGCCAATTTCGTACCAAAAACTATGACTTTAACTACTACTATTATTGCTTCTGTTGTTGCAATAGTAGTTATAATTTTGGTTATGGTTATTATTTATTTAATTTTACGAAGTAGAAGAAGAAAAAAAATGACGAAAAAACGTCAATATGTAAAATTATTAAAAGGA

>HB3rifA_077
ATGAAAGACCATTATATTAATATATTATTGTTTGCTCTTCCATTAAATATATTGGT
ATATAATCAAAGGAACTATTACATTACACCACGTCATACAGAAACCAACAGATCTTTATGTGAATGTGAATTATATTCACCTACGAACTATGATAGTGATCCCGAAATGAAAAGGGTAATGCAACAATTTCATGATCGTATAACACAAAGGTTTCAAGAATACGATGAAAAGTTACAAGAAAAACGACAAAAATGTAAAGAACAATGCGATAAAGAAATACAAAAAATTATTTTAAAAGATAAAATAGAAAAAGAATTAACAGAAAAGTTTGCTACATTACAAACTGATATACAAAGTGATGCCATTCCCACCTGTGTTTGTGAAAAGTCGATAGCAGATAAAGTGGAAAAAGGATGTTTGAGATGTGGTTATGGTCTAGGAAGTGTTGCACCAATGATTGGATTAACTGGTTCAGTTGCTGTAAATGTGTGGAAAACTACAGAAATTGCTGCGGTTATTGCAGCTGCCGAAAAATTCGGTGCTGCTAAGGGTGCTGCAGCAGGTCTTAAGGCAGGTGTTGATGCAGTTATTTCAAAATTAAGTTCACTATTGAGTGTATCAACTATAGATGATAAGGCATTGGGTTTAGTTATTAATGCAACAAATTATAATAATACCGAATATATTTTTAAAGCTATTTATAATAAATTTCGAGTGTCGTGTCTAGGTGGTGCCCCTGGCCCTGGTGGTTTCACTGCTGCTCCCACTGATCAGGCTTTTTGCAATACTGTTGATAAATTAGTTTTTGGTCAAGGGAAGGTTAGAGTCCAGACTTCAATACCAGGTTCTATACAAAAAGCTGTAAACCAAATTGTAACAGAAGCTAAATCCGCCGCTGTTAGTGAAACTGCCAATGTTACTACTAGACAAACAGCAGTATTTGAATCAAGAAACTTAGCTGCAGTAAACGCTACATATGCTAGTTCCCAGACTGCTATTATTGCATCTGTTGTTGCAATACTAGTTATAGTCTTGGTTATGGTAATTATTTATTTAATTTTACGTTATCTACGAAAAAAAAAAATGAAGAAAAAACTCGAATATATAAAATTGTTAAAAGAA

>HB3rifA_078
ATGAAAGACCATTATATTAATATATTATTGTTTGCTCTTCCATTAAATATATTGGTA
TATAATCAAAGGAACCATTATATTACACTACATACAACTACTAGGTTATTATGCGAATGCGATCTATATATGCCTAATTATAATAATGACCCAGAAATGCAAAAAGTAATGGAAAATTACAATCGACAAACCTCACAACGTTTTGAAGAATACAATGAACGTATGATCAAAAACAGACAAAAATGTAAAGATAAATGCGATAAAGAAATTCAAAAAATTATTTTAAAAGATAAATTAGAAAAAGAATTAACAGAAAAATTTGCCACATTACAAACTGATATACAAAGTGACGCCATTCCAACATGTATTTGCGAAAAATCAGTGGTAGATAAAGTTGAAAAAACATGTTCGAAATGTGCAGGTGTTTTGGGAGGTGGTATTACACCCGGTTGGGGTTTGATCAGCGGTATTGTATATACTGGATGGAAAGCAGCCGCGTTAGCAGCTGCTACAAAAGAGGCTATAGCTGAGGGTGCAGCTAAGGGTTTGCTTGAGGGTATTGAGGCAGGTAAGAATGCAGTTATTGGAGGATTACAAAAACATTTCTTTATAAAGGAATTAGGTATTGGACAGTTGGATTCCTATTTTACTAAAGGATATTATTTTGATATCGAAAATCTTGCTAAAGCTATTTATGACCAACGTAATGCGATTTGTGGGATATCATCCACTCTTGGTGATGCAACATGCAACAAAATTGGTATTAGTATAGGTACAATGCTACCAAATGGTAAACCAGCTGCTCCAGGAACAGGTCCTATAGTACAACGGTTAAACGGACTTGCTTACAAAGCTAAATTAACTGCTGATGACGTTACAAAGACCACTACTGAGAAGGTAACTGCTGAACTCACAACTAAACAGACTACTGCGATAAATGCTACATATGCTAGTTACGAAATTACTATTATTGCTTCGATTGTTGCAATAGTAATAATAGTTTTAATTATGGTAATAATATATTTGATTTTACGTTATCGACGAAAAAAGAAAATGAAGAAAAAATTACAGTACATAAAATTATTAGAAGAAT

>HB3rifB_079
ATGAAAGTCCACTGCTATAACATATTATTATTTTCTCTTCTATTACATAGATTGTTATTATCATCATCGAAGGTAAATATCG
AAATGAACCATCACAACACACCCCATATAAAAAACAGAGAACCAACAAAATCATATAGATCATTATGCGAATGTGAACTATATACATACATCTATGATGATGACCCAGATATGAAAGAAATAATGAACGATTTTGATCGACAGACATCACAACGTTTTGAAGAATACAATGAACGTATGAACAAAAACAGACAAAAATGTAAAGAACAGTGTGATAGAGATATACAAAATATTATTTTAAAAGATAAAGTCGAAAAATCATTATCAGAAAAAGTGGAAAAGGGTTGTCTTAGGTGTGGGTGTGGGTTAGGAGGTGTCGCAGCAGGTGTTGGAATATTCGGGGCATTGGGTACCTATGGTTGGAAAGTCGCTGCAACGGCTACGGCTATTGAATTCGCTACTCAGGAGGGTATAAAGGCAGGTATCCAAGCAGCAATTGAGCAAATAAAGATTACAGTTTTTAATAGTTTATTGAATGTTGAATGGTTAAATTTTATTAATGCATCAAATTACAATTCTATCGCTGGTCTTGTTGAAGCTGTCAAGGCTGCCGTGGTTTCAACTGAAAGAACGTCTGAATTATCTAGTAATACTATGGATCGCGTGCGCAATGCCTTATCTGAAGCGGAAAATTGGTTTAGTCCAGCTGTAAGAGAAGGTACTCAAACTACTGCTTCTACAATAACAACTGTTCAAAGGACTCAACTTGTTGACGTAACAGCTACAAGTACATATTCGTACATGGCAATTGCTTACTCTGTCATTGCCATATTGATTATAGTTTTGGTTATGATAATCATATATTTAATTTTACGTTATCGACGAAAAAAGAAAATGAATAAAAAAGCCCAATACACAAAATTATTAAATCA

>HB3rifA_080
ATGAAAGTTCATTGCTATAACATATTATTATTTTCTTTTACATTAATTATATTGTTATTATCACCATCGCAGG
TAAATAACCAAATGAACCATTACAATAGAGCCCATATGAAAAACATAGAACCTACAAAATCATATAGATCATTATGCGAACGTGAATTGTATGCGCCAGCCAATTATGATAATGATACAGAAATGAAAAGGGTGATGCAACAATTTGAGGATCGTACATCACAAAGATTTCACGAATATGACGAACGTATGCAAAGTAAACGAATGCAATGTAAAGAACAGTGTGATAAAGAAATACAAAAAATTATATTAAAAGATAAATTAGAAAAACAAATGGAACAACAGTTAACCACATTGGAAACAAAGATAGATACCGATGATATTCCCACAGGTGTTTGCGAAAAATCCTTAGCAGATAAAGTGGAAAAAGGTTGTTTAAGATGTGGGTATGGTCTAGGAACTGTTGCACCAACGGTTGGATTAATTGGTGCACTTGCTGTACATGCCTGGAAACCTTTGGCACTTAAAGCCGCTATTACAGCAGCTCTAAAAGCAAATGATGCTATAATTTCGGCTGCCGCTAATGCTGCAGGTATTCAGGCTGGTAAGATTGCAGTTATTGAATCATTAAAATCATTGGGAGTACATAATTTTTGGACTGAAATGTCGAACGACATTCTTAAAATGAGTCATTATAATGGTGTCGCAAACCTTACTGCAGTTATTCATACACATAAATATAATGCCTGTGAGGCGACGATGGATGAAAGTTTCCAGGCTATGTGCACACAATTTAATATTAATTTTGGTATATCAAAAGCAGATGGTGTTACTAATGGTATTGTACCGGGAAAATCTGTACCAAAAGTGTTAAAGGGAATTGTTGAACAAGCCAAAGGGGCTGCTGATACCGAAGCTGCTAATGTGGCTGCCGCTAAAAAATTAGTTATTGAAACAGCACAAGAGAAAGCTATAGAAGCTGCAAGTACACATTTGTACACCACAATTGCTTACTCCGTCCTTGCCATATTAATTATAGTTTTAATTATGGTAATTATTTATTTAATTTTACGTTATAGACGAAAAAAAAAAATGAAGAAAAAACTCCAATATATCAAATTATTAGAAGA

>HB3rifA_081
ATGAAAATCCATTATACTAATATATTATTGTTTCCTCTAAAATTAAATATATTGGTAA
ATACCCACAAAAAACCATCCATTACACCACGTCATATACAAACTAACAGATTATTATGTGAGTGTCAATTATATGCACCACAAAATTATGACAACGATCCTGAAATGAAATCTGTGATGCAACAATTTCATGATCGTACAACACAAAGGCTTCAAGAATACGATGAAAAGTTGCATGAAAAACGACAAGTATGTAAAGATAATTGTGATAAGGAAATCCAAAAAATTATTTTAAAGGATAAAATTGAAAAAGAATTAACCGAAAAGTTAGCAGCATTAGAAGCTGACATAGATGTCAATGACATACCCACTTGTGTTTGTGAAAAATCATTAGCTGATAAAACAGAAAATTTTTGTCATAACTGTGGGTATGGGTTAGGAAGTGTTGCAGCAAGTGTTGGAATAATTGGTCCAATTGCTGTAAAAGGTTTGGAAAATGCTGCTTTGGTTGCTGCAGCTCAAAAGGGTATCCAGGAAGGTATTGCTAAAGCCATTGAAGTAGTAATATCAAAATATGGTGTAAATAAATTATATGGTGTTGCTCTGGAAAAAAGTATTACTTCTAATAATTTTAAAAATGTTATGTTTTATATTCAAGCTATTCAACATAGATATAATAATATAGTATGTGGTGAAGAATCTATTGGTGATAGTGGTGTTCTTTGCTTTTACAAAACAACTTTAGTTGATGATGTTAAGGTTACTAAGGCTTTAGCAGCTAGTGCACAAAAAGTTGTTGCAGATGCTACTGAGAAAGCTACATTAGTTACAAAAGCTGAGGTTTCCGCAGCAGAGGCTACAAGTGTCAATCTATATTATGCAATTGCTTACTCAGTCATTGCAATATTAATTATAATTTTGGTTATGGTAATTATTTATTTAATTTTACGTTATCGTAGAAAAAAGAAAATGAAGAAAAAACACCTATATATAAAATTATTAAAAGAATA

>HB3rifA_p082
AATACCCACAAAAAACCATCCATCAAACCACGTCATATACAAACTACCAGATTATTATCCGAATGCGAATTATTTGCACCACAAAATTATGACAACGATCCTGAAATGAAATCTGTGATGCAACAATTTCATGATTATACAACACAAAGGTTTCAAGAATACGATGAAAGGTTGCATGAAAAACGACAAATATGTAAAGATAATTGTGATAAGGAAATCCAAAAAATTATTTTAAAGGATAAAATTGAAAAAGAATTAACAGAGAAGTTTGTCACATTGGACACGAATATATCTACTAAAGATATTCCTACCTGTGTTTGTGAAAAATCATTAGCTGATAAAACAGAAACATTTTGTCATAACTGTGGGTATGGGTTAGGAAGTATTGCACCAAATATTGGATTATTAGGAGGACCGGGAATCTATGCATGGAAAATTGCAACGTTGGCATCTGTTAAGGAGTTTGCCGCAAAAACCGGGGCAGCTAAAGGTGCTGCAGCAGGTCTTGAGGCAGGTAAGGAGGCAATTATTGGAGCATTACAGAAATATTTCAAAATATATAATTTAAATGGAACATCATTCCAATCCTTTTTTAAAACAACGGCTTATACTGATATCTCTAAGATTGTTAGTGTTATTGATACTGAAATGAGTACATCCTGTGGGTTGTCAGCGAATAATGGTAATGCGCCTATTTGCGCTCTTCGTACGAAATTAGATCTTGTTGCAAAACCTGGTCACGTTATGGTTGATCAGAAAGCTGCTATAACAAAAGAGATAACCAAATTTGTTGGAAAAGCTAAAGGTACTGCTAATTTCAAAGCTGCCCAGGTGAGTTCTGAAACTTCTTCTAATATAATAACTAAACAGACCGATGTGATAAATACTATATATATGAGTAACCAGACTGCTATTATTGCTTCCATTATTGCAATAATAATAATAGTTTTAATTATGGTAATAATATATTTGATTTTACGTTATCGACGAAAAAAAAAAATGAAGAAAAAATTACAGTACATAAAACTATTACAAGAAT

>HB3rifA_083
ATGAAGATACATTATATTAATATATTATTGTTTGCTCTTCCATTAAATATATTGGTG
CATAATCAAAGGAACCAAAAGAAAACTATACTTCGTACACCAAAAACTATACCAACAAAAACACATAGAACATTATGCGAATGTGAATTATACGCACCATCTAACTATGAAAATGACCCGGAAATGAAAGAAGTTATGCAAGACTTCTATCGCCAAACGTCACAACGATTACGCGAATATAACGAACGTATGAGCAAAAACAGACAGAAATGTAAAGAACAATGCGAAAAAGATATTCAAAAAATTATTTTAAAAGATAAAATCGAAAAAGAATTAACAGAAAAGTTTTCCACTTTGGAAACTAATATAGACGCCAATGACATCCCCACCTGTGTTTGCGAAAAATCTTTAGCAGATAAAACAGAAAAATTTTGTTTTAACTGTGGAAAAACTATGGGAGCAGTTGCACCTGCTTGGGGTCTCGTTAGTGGTTTGGGTTATGCGGGATGGTCACATTATGTTGCTATTACAGTTGCTAAAGCTGCTACGGATGCGGGTGTTAAAGAAGCAATTAAGGGATTAGGAAGTATATTTGACCTAGATAAGTTAACAAGTATTGATTGGACGAAGATGATTACTGTAGAAAATTTTAAAAATCCAACACTTCTCGCTCAAGTAGTTCAAAAAGTAAATATTGATGTATGTCAATCTGGACTTGATGAAAATTCTTTGTTTTGCTTTTACGAACTAAGTATGCAGAATAAACCAGGTTTGTTTATTCGAACCTTTTCTCAAAAAGCAGCAAGTGTTGCAGTAGATGCTGGTGAAGCTTCTCAACTTGCTGAGGCAACAGAAGCTTCCAATTTTCTACCAAAAACTACTATTCTAACTAATACTATTATTGCCTCCGTTGTGGCAATAGTAATTATAGTTTTGATTATGGTAATTATTTATTTAATTTTACGATATCGAAGAAAAAAGAAAATGAACAAAAAACTCCAATATATGAAATTATTGAAAT

>HB3rifA_084
ATGAAACTGCTGCACTACTGTAGAGTATTGTTATTTTCCCTTCCATTAAATATATT
GGTGCATAATAAAAATAAATCATACATCACATCACAACATACACGAAGTACTAGGTTATTATGCGAGTGTGAATTATATACACCCATTTATGATGATGAACCGGAAATGCAAAAAGTATTGCACGATTTTGATCGTCAAACCTCACAAAGATTTAAAGAATATGACAAACGTATGCAAGAAAAACGTAAAAAATGTAAAGAACAATGCGATAAAGAAATACAAAAAATTATTTTAAAAGACAAATTAGAAAAAGAATTAATGGACAAATTTGCCACACTACACACAGATATACAAAGTGATGCTATTCCAACATGTGTTTGCGAAAAATCCTTAGCGGATAAAACAGAAAATTTTTGTCTAAACTGTGGTAAAAATATGACAGCGATTGCACCCTGGTGGGGGTTGATCTGTGGTGCAGGGTATGCGGGATGGACAAATTATGTTGCCACTACTATTGCTAAAATGGCTACAGATGCTGGTATTGAGGCAGGTGTAAAGGTTGGTTTGGCTAACGTCATGAAAATAGTAGGACAATTAATTAAAACTGATGGGTATGGTGTACCTACAATTAAGGTGGCTGATTTGATGGCTGTAGGAAAGTTTACTAAGGATGTAACATTTTCTGATATATTTAAAGCCATAGATAGTAATGCGAGCGGACTATATAATATTGACCTTAATGCATTTTTTTCCTGGAGAGTACAAGGCATAGCTCAGAAACCTTATACACTTAAATCCTTTACTAAAGAAGCAACAGCAGTTGAAACGGCTTTTGCTAATGCTAAAGAAGGTGTATTGAAAGAGGGAGCCAGTGTAACTAGTAGTTTAACTACTGCAATAATTGCTTCTGTTATTGCAATTGTAGTCATAGTTTTAATTATGGTAATTATTTATTTAATTTTACGTTATAGACGAAAGAAAAAAATGAAGAAAAAACTCCAATATATAAAACTATTAGAAGAA

>HB3rifA_085
ATGAAAATCCATTATATTAATATATTATTGTTTGAGCTTCCATTAAATATATTGATAT
ATAATCAAAGGAACCATAAAAGCACCACACCACATACACCAAAAATACCAACAACGAGGTTATTATGCGAGTGCGACATATATACATCCATTTATGATAATGACCCACAAATGAAAGAAGTAATGCAAGATTTTGATCGTCAAACGTCGCAACGTTTTGAAGAATACAATGAACGTATGATGAAAAACAGACAAAAATGTAAGGAACAATGCGAAAAAGATATACAAAAAATTATTTTAAAAGATAAATTGGAAAAAGAATTAATGGACAAATTTGCCACATTACAAACTGATATACAAAATGATGCTATTCCCACATGTGTTTGCGAAAAGTCAATAGCAGATAAAATGGAAAAAGTTTGTTTCAGATGTGGAGGTGTGTTCGGTGGTGGTGTGATGCCTGGATTTGGTGCGATAGGAGGAACGGCTTTATATGCTTTAAACCAGTTGAAACCTGCGGTATTTAAGGCCGCTATTAAAGCAGCTCTAGATGCAGCTGCTTCTAATATTTCGGCTACCGCTAAAGCTGCAGGTATTCAGGCAGGTAAGAAAGCAGTTATTGATGGATTAAATGCATTGAGTGTACATGAATTAATTCCTGAAATAAGCAAAAGAATTTCTAGTATAAACGATTTTAGTAAAGTCACAACTTTTGTTGATTTTATTTATTCGCAATATGATCGGAACTGTAACTGGATCGTATCTGGCACTAAACCGACTGCATGCAATACAATTGAGATTAAACTAAGTATAAGAACAGGAGGTCCTGCTACACAGGGTCATCCACCGAAATTTGTCATACGAAATGCGTTAAATAGACTTTTTGGAGAAGCTGAAAAAACTGCTGAAGCAGCTGAGGCTGCTAAAAATGCCAAGTTAACTGCTGATCTCACAGCTGAAAAGACCGTCTTGTTAGAAGCTGAATTTAACAGTTCCATTACTTCTATATATGCTCCGATTATTGCAATTGTAGTCATAGTTTTAATTATGGTAATTATTTATTTAATTTTACGTTATCGACGAAAAAAAAAAATGAAGAAAAAACTCCAATACATAAAACTATTAGAAGAATA

>HB3rifA_086
ATGAAAGTCCATTATATTAATATATTATTGTTTGCACTTCCATTAAATATACTGGTAA
GTTCCAAAAAAAATCCATGTATCACACACATTACACCAAACACAAAACCTATAAGAGCACATAAAACATTATGCGAGTGCGAATTATATGCACTGTCTAACTATGACAACGACCCTGAAATGAAAGAAGTCATGCAAAAATTTGATCGACAAAGTTCACAACGATTTCACGAATATGACGAAAAGATGCAAAGTAAACGAATACAATGTAAAGATCGATGTGACAAAGAAATTCAAAAAATTATATTAAAAGATAAATTAGAAAAACAAATGGTAGAACAGTTTTCCACATTACAAACTGATATACAAAGTGACGCTATTCCCACATGTATTTGCGAAAAGTCGATCGCGGACAAAGTGGAAAAAAATTATATGAAATGTACACAAAATTTGGGAGGGATTGTTGCACCCTCTTCAGGAGTATTAGGAGGAATTGCTGAAGGTGCGCTAAGTGTGTGGAAACCTGTGGCAATTAAGGCTGCTATCGCAGCTGCTGAAAAAGCCGGTGCAGCTAAGGGTTTGGCTGCGGGTATTGAAGCAGGTAAGTATACAGTTATTGGATCATTAAAAAGATATTTCTTTACAGAGACATTAGGTATTAATTCATTGGATTCCTATTTTACTAAAGGATATTATTTTGATATCAAAGAGCTTGCTACTGTTATTTTAAGTCGACGTGATGCGGTGTGTAATTTGGGGAACTCTCTTGGTGATGCAACATGCAAACAAATTAATATTGGTATAGGTACAATGCTACCAAATGGTAAACCAGCTCCTCCAGGCCTAGAACCTGTAATAAAAAAGTTGAGCGGACTTGCTGTAAAAGCTGAACAAGCTGCTGCTCACGTTACAAACACCACTACTGAGAAGGTAACTGCTGAACTCACAACTGAAAAGACCGGTGAGATAGCAGCTACTTATATGGGTTACCAAACTACTATTATTGCTTCGATTGTTGCAATAGTAATAATAGTTTTAATTATGGTAATAATATATTTCATTTTACGTTATCGACGAAAAAAGAAAATGAAGAAAAAACTTCAATATATAAAATTATTAGAAGAATA

>HB3rifB1_087
ATGAAACTGCACTACTCTAAAATATTATTGTTTGTTCTTCCATTAAATATATTGTTAACATTATATCAT
GTGCATAATAAAAATAAACCATACATCACACAACATACACCAACTACTACATCACGACTGTTAAGCGAATGTGACATACATCCTTCAATTTATAACAATGATGAGGATATGGAATCAGTGAAGGAAAATTTCGAACGACAAACCTCACAACGTTTTGAAGAATACCAAGAACGTATGAAAGAAAAACGACAAAAACGCAAAGAACAACGTGACAAAAATATACAAAAAATTATTGAAAAAGATAGAATGGACAAATCATTAGCACAAAAAGTAGAAAAAGGTTGTCTTATGTGTGGGTGTGGGCTAGGTGGTGTAGCAGCAAGTGTTGGATTATTCGGGGGATTAGGTATCTATGGTTGGAAAACCGCCGCGTTGGCAACTGCTAAGGAAGCGGCCAAGGATGCAGCCATGGCTGCGGGTGAAGTTGCACGTCTTAAGGCAGGTAAGGACGCAGTCATTGAAGGAATAACAAAAGTATTTGGTGTATCGACTCTAGGTGGTCAGAAAATGGAATCCTTTTTTACTACAACATTTTATACCGATTTCTCAAATATTGCTCATGCTATTAATATTGAATATCAAAAATCGTCATGTTTATCACCTGGACCTGTCGCTCATAAGCCTATTTGCTCTTTGGTGTTGGAAAAATCTGAAGCTGTATTGGGAAGTAAAACGAGATATGTTTCACATATGGATGTAATAAAAAAAACTGTAGGAACTATCGTCACAGATGCCAAAAGTGCTGCTGCAGAAGCTGCAGAAAAGGCTACTGAAGAATCTATAAAAAACAGCATTGCTGTCGTAGAATCTACATATGCTAGTTGCCAGAATGCTATTATTGCTTCTGTTGGTGCATTATTAATTATAGTTTTGGTTATGATAATTATTTATTTAGTTTTACGTTATCGACGAAAAAACAAAATGAATAAAAAAGCCCATTACACTAAATTATTAAATGAA

>HB3rifB_088
ATGAAACTGCACTTCCCTAAAATATTATTATTTTTCTTTCCATCAAATATATTGTTAACATCATATCAT
TTAAAGGTACATAATAAAAATAAACCATACATCACACCACATACATCAGGTACAACCTCAAGAGTGTTAAGCGAATGTGAGCTATATATGCCTAAATATGATAATGATGCGGATATGAAATCTGTGAAGGAAAATTTCGATCGACAAACATCACAACGTTTTGAAGAATACGAAGAACGTATGATCACACAAAGACAAAAATGTAAAGAACAACGTGACAAAGATATACAAAAAATTATTTTAAAAGATAAAATGGAAAAATCATTAGAAGAAAAAGTAGAAAAAGGTTGTCTTAGGTGTGGGTGTGGATTAGGAGGTGTTGCAGCAGGTGTTGGAATAATTGGTCCAATTGCTGTAAGTGTGTGGGAAATTGGCGCTAAAGCTATGGCTATTAAAGCTGCTGAGCAAGCTGTTATTGATGCTGGTGTAAATGCAGTAATTGAAAATATAAAAACGATTTCTATTATTCGTGACTTTTTGTTTGTAGAATGGGCAGAATTCATTAATGGATCAAATTATAATAGTGTCGATGGTCTTGTTAATGCTGTTACTGCTGCTATCAATTCAACTGGACAAAAATGCCCAGCTTATACAGGAAAAATTGGGCGTGCGTGTAATGCAATATCAGCTAATAGTAATGGTTGGTTTGGTCCAGTTGTAACAGCCGGTGACGAAGCTGCTATGGCAAAAGCTGCATCTGTTAAAGCTACTGAACTTGGTAACGTAACAGCTGAAAGTACATATTTGTACAGTGCAATTGGTTATTCAGTCCTTGTCATATTGATTATATTATTGATTATGGTAATTATTTATTTAATTTTACGTTATCGTAGAAAAAAGAAAATGAATAAAAAAGTACAATACACAAAATTATTAAATCAA

>HB3rifA_089
ATGAAAATCCATTATATTAATATTTTATTGTTTGCGTTTACATTAAACACATCGGAGC
ATAACCAGAGGAACCATAACAGTACCACATATCATACGACAATATCTAAACGAACAAAAACACATAGATCATTATGCGAATGCGACCTATATATGCCTAATTATGAGAATGACCCACAAATGAAAAAAGTAATACAACAATTTTATGATCGTACAACACAAAGGTTTCATGAATATGACGAAAGGATGAAAACTACCCGCCAAAAATACAAAGATAAATGCGATAAAGAAATACAAAAAATTATTTTAAAAGATAAATTAGAAAAAGAATTAATGGACAAATTTGCCACATTACAAACTGATATACAAAAGGACGGCATACCAACATGTATTTGCGAAAAGTCGATAGCAGATAAAGTGGAAAAAGGATGCTTGAGATGTGGTTATGGTCTAGGAAGTGTTGCACCAATGATTGGATTAACTGGTTCAGTTGCTGTAAATGTGTGGAAAACTGCAGAACTTGCAGCGGCTAAGGCTGCGGCCGCTAAAGCTGCGGGTGATGCTGCTACGGAAGCTGGTATGAAAGCTGTTGTCTCTAAAATTAATGTATGGAGTAATGGTTTTACTGCTTATAAAGGATTTGTTAATTTGGCACCAATTGTTAAGAAATCAAATTTTAATTGTCCTGCTGCTCTACGTAAAAGTGCTATGGCACTAGCTAATAAATCCTGTGATTTTGAAGGACGTGGAATAAACAGTTCTTTTTGTAATACACTATACTACGGTGAGGAAACTACGTTTGAACCTTTCGCACAAGCTGGTATTGCTAAATATAAGACAGAATTCGCATCCCAAAAAGCACTACTTGAAGCAGCAGAATTGGATGCAGTAGACGCTACATATACTAGTTTTCAGACTTCTATTATTGCACCTATTATTACAATTGTAGTAATCGTTTTAATTATGGTGATAATATATTTGATTTTACGTTATCGACGAAAAAAAAAAATGAAGAAAAAACTCCAATATATAAAATTATTAGAAGAATA

>HB3rifA_090
ATGAAAATCCATTATATTAATATTTTATTGTTTGCGTTTACATTAAACACATCGGA
GCATAACCAGAGGAACCATAACAGTACCACATATCATACGACAATATCTAAACGAACAAAAACACATAGATCATTATGCGAATGCGACCTATATATGCCTAATTATGAGAATGACCCACAAATGAAAAAAGTAATACAACAATTTGAGGATCATACATCACAAAGGTTTCATGAATATGACGAAAGGATGAAAACTACCCGCCAAAAATGTAGAGAACAATGTGATAAAGAAATCCAAAAAATTATTTTAAAAGATAAATTAGAAAAGGAATTAACAGAAAAATTTGCCACATTACAAACTGATATACATAGTGATGCCATTCCAACATGTATTTGTGAAAAGTCTATAGCAGATAAAACAGAAAAATTTTGTCTTAACTGTGGAATGAATGTGGGAATTGCTGTTCCAGGATTGGGGTTGTTAGGAGCATATGGTACCCATAGTATGGTACAAGCTGCTATAGCTGCTGGTGTTAAATTCGCTACTCAAGAAGGTATAAAAGCAGGTACTGAAGCTGGTATTCAAGCAGCCATACAAGGAGTAAAGTCAGTATTTAACCTAAATTTTCTAGGTGGTGTTGCATTAGATAAAATTTTCACTGCTAAAACATTTAAAGATCAAATGTTTCTCGTTGGTAAAATTGTGGGGGAATATTATACAATGATTGATACGAAAACTATTGAGGAACATGTTCTTTTTTCTTTTTGGCATTCTTCTCTTAAGGGTGATACTGCTAAAATTACGCAATCTCTATCAGCAAGTGCCAATAAGGTAGCAACAAATGCTGGCCAAGTTGCTGCCAATGAAACTTCCAGGCTTACATCTACAATTACAGCGGAAAAGACTGCTGAGGCAACAAGTGTATCAGCTATTTTTTCTAATCCTATAGTCATTAGCTTTATTGTAGTAGTAATTATAGTAATTATACTTTTAATTATTTATTTGATTTTACGTTATCGTAGAAAAAAAAAAATGAAGAAAAAACTCCAATACATAAAACTATTAGAAGAA

>HB3rifA_091
ATGAAAGTTCATTATATTAATATATTGTGGTTTGCTCTTCCATTAAATATATTGGTG
AATACCCACAAAAAACTATCCACCACAACATGTGATATACAAACTACCAGATTATTATGCGAATGCGACCTATATATGCCTAATTATGAGAATGACCCACAAATGAAAAAAGTAATACAACAATTTTATGATCGTACAACACAAAGGTTTCAAGAATACGATGAAAGGTTGCAGGAAAATCGACAAATATGCAAAGATAAATGCGATAAAGAAATACAAAAAATTATTTTAAAAGATAAATTAGAAAAGGAATTAACCGAAAAGTTTTCTTCATTACACACGGATATACAAAGTGACGCCATTCCAACATGTATTTGTGAAAAGTCGTTAGCAGATAAAGTGGAAAAAGGATGCTTGAGATGTGGAGGTGTATTGGGTGGTGGTGTTATGCCTGGATTTGGTGCTATAGGAGGAACGGCTTTATATGCTTTAAATCAGTGGAAACCTGCTGCATTACTTGCCGCTACAAAATATGCTATGACTCAGGGTGCAGCTGCGGGTAAAATTGCGGGGGAAGCCAAAGGTATGGAAATAGTTATACATGGATTAAAATATTTTGGTGTAGATAATTTATTTCCTAGAATATTTAATTCCTTTGTTGATAAAAACATTTATACTGAAGTTACAAATATTGCTAATTCAATTTTGGTGAAATATAATTCGACCTGTATGTCGTTGGACACAAGCATTACAGTTCCTGCTGCATGCAGTGAATTTCAAATTAATTTAGGTATACATATATCAAAGCATAATACATTAGGTATTCCAGCATATACTGCTATACCAAAAAGTTTAGGTACACTTCTTGGAAAGGCAACACAAACTGCTAAAGCCGAAGCTTCTCAGGTGAGTTCTGCAACTTCTTCTAAAATTATAACTGAACAGAAAGGTGTGATAAATACTATATATATGAGTAACCAGACTGCTGTTATTGCTTCCATCATTGCAATAGTGGTCATAGTTTTAATTATGGTAATAATATATTTGATTTTACGTTATCGACGAAAAAAAAAAATGAAGAAAAAATTACAGTACATAAAATTATTAGAAGAAT

>HB3rifB_092
ATGAAACTACACTTCCTTAAAATATTATTATTATTTTTTCTTCTATTAAATATATTAGTGACATCATATCAA
AAGCATAATAAAAATAAACTATACATAAGAAGCCATACATCATCTACTACGTCACGATTGTTAAGCGAATGTGACATACAATCGTCAATTTATGATAAAGATGCGGATATGAAATCAGTGAAGGAAAATTTCGATCGACAAACCTCACAACGTTTTGAAGAATACCAAGAACGTATGAAAGAAAAACGACAAAAACGCAAAGAACAATGTGAAAAAGACATACGACGAATTATTTTAAAAGATAAAATGGATAAATCATTAGCAGAAAAAGTAGAAAAATGTTGTCTTAGGTGTGGGTGTTCGTTAGGAGGTGTTGCAGCAAGTGTTGGAATATTCGGAGCATTGGGTACCTATGGTTGGAAGGTCGGTGCAACAGCTACAGCTATGGAATTAGCTACTAAGGAGGGTATTGATGCTGGTGTAAAAGCAGTAATTAAGGCAATACAAGGTGAGGCTGCTTTTGGTGAATTAAAAAGTGTGCCATGGACAAATTTCATTAATGGATCAAATTATAATAGGGTCGATGGTCTTTTTGATGCTTTCATGGCTTTCGTCAAATCAAAAGGAGAAACGTGCGTATCTCCTTCTGAAACTCTCAATCGATCGTGCAGTGGAATATTAACTAATAAAACATACTGGTTAGGTCGAGCTGCAGAAGCCGGTAAAAACGCTGCTACTTCCACAACTAAAAGTGTTGAAGAAGCTGAAATAGCTGCAGCAAATGCTAAAAGTACATATTTGTACAGTGCAATTGGTTACTCCGTCCTTACCATATTAATTATAGTTTTGGTTATGTTAATTATTTATTTAATTTTACGTTATCGTAGAAAAAAAAAAATGAAGAAAAAAGACCAATACACAAAATTATTAAATCAAT

>HB3rifA_093
ATGAAGGTCCATTATATTAATATTTTATTGATGGCGCTTTCATTAAATATATTGGTAA
TAAATACCCACAAAAAACCATCCATCACACCACGTCATATACAAACTAACAGATTATTATGCGAATGCGAATTATTTGCACCACAAAATTATGACAACGATCCTGAAATGAAATCTGTGATGCAACAATTTCATGATCGTACAACACAAAGGTTTCAAGAATACGATGAAAGGTTGCAAGAAAAACGACAAATATGTAAAGATACATGTGATAAGGAAATCCAAAAAATTATTTTAAAAGATAAATTAGAAAAGGAATTAACCGAAAAGTTCGCGACATTACAAACTGATATACATAGTGATGCCATTCCAACATGTATTTGCAAAAAATCATTAACAGATAAAGTGGAAAAAGGATGCTTGAGATGTGGAAGTATATTAGGTGCGGCGATGCCTGAATTGGGATCGATAGGTGGAAGTCTTTTATATGTTTTAAATCAGTGGAAATCTGGTGCTTTGCTAGCCGCTACGGAATATGCCATGGCTCAGGGTCTTGCTAAGGGTGCTATTGCAGGTAATGCCCAAGGTGTGAATATAGTTCTTCTTGGATTAAATAAATTGGGTGTAGAGGATTTATGTCCTGAATTATTCAAATCCATTGGTACTAAGATACTGTATAATGATGTCGCAAATATTGCTAATGCTATTATTACAAAAAAAACTCAGATGTGTGGGCTGAATCCAAGTTCTGCTAATGTGCCTATCTGCAAAAAAATTGATATGAATTTTAGTCTAATTAAAATTGGTAATAAACCTTTTTATACAATAAGAGATGGTATAACAAGAAAGGTAATCGATGTTGTTGGAAAAGCTACAAGTTCTGCTGATGCACTTGCTCAGGAGACTGCTAAAGACGTTACCACTGCAATCACAAAAGAAAAAACTTCTGAGATAGCAGCTACATATGCTATTTGGCAAACTACTATTATTGCTGCTGTTGTTGCAATAGTGGTCATAGTTTTAATTATGCTAATTATTTATTTGATTTTACGTTATCGACGAAAAAAAAAAATGAAGAAAAAACTCCAATACATAAAACTATTAAAAGAATA

>HB3rifA_094
ATGAAAGTCCATTATATTAATATATTATTGTTTGCTCTTCCATTAAATATATT
GGAACATAATAAAAATGAACCACACACCACACCAAATCATACACAAACCACCAGATCATTATGCGAGTGCAAATTATATTCACCGGCGAACTATGATAGTGATCCCGAAATGAAAAGAGTAATGCAACAATTTGAGGATCGTACAACACAACGATTTCACGAATATGACGAAAAGATGCAAAGTAAACGAATACAATGTAAAGATCGATGTGACAAAGAAATTCAAAATATTATTTTAAAAGATAAATTAGAAAAACAAATGGTAGAACAGTTAACCACATTAGAAACAAAGATAGATACCGATGATATTCCCACATGTATTTGCGAAAAATCCTTGGAGGACAAAATGGAAAAAGGATGTTTGCGATGTGCAGGTGTATTGGGAGGGGGTATTGCACCAACATTCGGATTAATTGGTTCAGTTGCTATAAATATGTGGAAAACTACAGAAATTGCTGCCGCTACGAAAGCGGCCATAGCTGCTGGTGAAACTGCAGGTAAAATTGCTGGTGATATTGAAGGTGCGGCTAAAGTTGTTGAATTAGTAAAATCAATATTTAAAATAGAGAAATTAGGTTTGGGAACATTGGACTCAATTATTAATACAAAAACGTATACTAATGTCACAATCATTCGTGGATTTATTAAAAGTGAATATTCGAGATTGGTATGTGGAGATATTATCTCTCCATCTGTTAAGAACAAGCCTTTTTGCAAATTTCTGTATGAACGAATGGTAGCTTCATCGAGAGGTATTGGTGTTTACCCTACAAAGTTTATAGAAACAACTGTAGAAGAAGTTGTTGAAGCAGCCAAAGCGACTGCTGAGACTACAAAAACTCAGGTAGCTGCCGCTAGAACACCAGAATTTACAACAAGAAACATAGCCGCAGTAGAAGCTGCAACTACTCCTTACTATACTCCTATAATAGCATCCATCATTGCAATAGAGGTCATAGTTTTAATTATGGTGACAATATATTTAATTTTACGTTATCGACGAAAAAAAAAAATGAAAAAAAAACTCCAATACATAAAACTATTAGAAGA

>HB3rifA_095
ATGAAAGTCCATTATATTAATATATTATTGTTTGCTCTTCCATTAAATATATTGGTA
AATACCCACAAAAATCCATCCATCACATCACATAAAAAAACCAATAGATCATTATGCGAGTGTGACTTATATATGCCCAATTATGATAATGACGCAGAAATGAAAACGCTAATGCAACAATTTCAGGATCGTACATCACAAAAATTTCAAGAATATGAAGAACTTATGCAAGAAAAACGCCAAAAACGTAAAGATCAATGCGATAAAGAAATACAAAAAATTATATTAAAAGATAAATTAGAAAAAGAATTAATGGACAAATTTGCCACATTACAAACTTATATACAAAATGACGCCATTCCAACATGTATTTGCAAAAAATCATTAACAGATAAAGTTGAAAAAAATTGTATGAAATGTGGAGGAATATTAGGTACAGCGGTGCCTGAATTGGGTGCGATAGGTGGAACTGTTGTATATGCTGCAGCTGTTAAATCTGCTACGGATTTAGGTATTAAAATAGGTATTGAAACAGCTGTTTCTGACCTAATAGCGTTATCTGGTTTAGGAAAATTAATTGGAAGTACTAAAATAAAAAATTTTGTTACATCAACAAATTACTTTAATAAAATGGATATTGTTAATTTTGTCCAGAAAGCAAAAATTACTATGTGTTCTGGTGGGAATAATGCCAAGGAAGTATTCTGTTCCTACGTAAATAATAGTGTAAATCCACCAGAATTATTTCAAAGAGCAGCGAGCATTGCAGAAATTGCTCAAGCAACTGGTGCTGAGGCTGCAAAAGCTGAATTTACTTCTGCAACAGCATCAACAGCATTTTTGTCTAATCCTATAATTTTATCCGCTATTGTAATAGCTTGTATAGTTGCTATACTTTTAGCTATTTATTTAATATTACGTTATCGTAGGAACAATAAAATGAAGAAAAAACTACAATATATAAAATTATTAAAAGAAT

>HB3rifA_t096
AAAAAAAAATACATACATCAAATATAATACACTAAACACAAAACTTATAAGAGCACATAGAACATTATGCGAGTGCGAATTATACACACTGTCTAACTATGACAACGACCCTGAAATGAAAGAAGTCATGCAACAATTTGATCGACAAAGTTCACAACGATTTCTCGAATATGACGAACATATGCAAGAAAAACGTCGAAAATGTAAAGAACAATGCGATAAAGATATACAAAAAATTATATTAAAAGATAGAATAGAAAAAGAATTAACAGAAAGGTTAACCACATTAGAAACAAACATAGGCACTAATGATATACCTACATGTGTATGCGAAAAGTCTATAGCAGATAAAATGGAAAAAACATGTTTGAGATGTGGACAAAATTTGGGAGGGATTGTTCCAGGGTTGGGATTGATAGGTGGAGCGGCTTTATACAGCATAAACGCGTGGGAAACTCTGGTTACTACTTCTGCTATTGAATTCGCTGCTAAGGAGGGTATAAAAGCAGGTATCAAAGGAGTAATTGAAGCAATAATGAAAAATCCTTTTTTTACAAGTATATGGCATATAAAATTGTCAAATTTTATTAAAGGACCAAATTATCATACTTTCGATGGTCTTGCTGAGGCTGTTACGACTGCCATCAGTTCAACTGGAAAAACATGCCAAGGTAATTATATCGATATATATCAATTATGCGAAGGAATATCAACTAATAGAGATATGTGGATTAGTCCAGTTGTAGAAGCTGGTACAAAGGCTTCTGTTTCTAAAACTGCAACTGTTCAAAAAGCTGCATTGGATACTATAGAAAGTACAACGGCTACATGTACTACTGCTATAACTGCTGCGGTTATTGCAATATTAATTATAGTTTTAATTATGGTAATTATTTATTTAATTTTACGTTATCGAAGAAAAAAGAAAATGAAGAAAAAACTCCAATATATAAAATTATTAAAA

>HB3rifB_097
ATGAAACTGCACTGCTCTAAAATATTATTATTTTCTCTTCCATTAAATATTTTGGTGTCATCATCATAT
GGAACATAAAAAAAATAAATCATACATCATACCACATTATACACCAACTACTGCATCACGAGTGTTAAGCGAATGTGATATACAAACGTTAATTTATGATAATGATCCCGAAATGAGGTCTGTGAAGGAAAATTTTAATAAACAAACCTCACAACGTTTTGAAGAATACGACCAACGTATGAAAGATAAACGCAAAAAATGTAAAGAACAATGTGACAAAGATATACAAAATATTATTGTAAAAGATAAAGTCCAAAAGTCATTAGCACAAAAAGTAGAAAAATGTTGTCTTAGGTGTGGGTGTGGGTTAGGAGGTGGTGTTCTACCTGTTTGGGGTTTGGTCAGCGGTTTATGGTATGCATCATGGATACAATATGTTACTAAAGCGCCCATACAAAAGGGTATTGAGGCTGTCATTTCAATATTAGAAGATATGCCTGGTATAACTGATTTACCGGGTTTTAATTTGGCAAATATTATTAATCCAACGAATTATTCGTCAGATAGCTTGATAACTAACGCTATATATGCTGTAGCTAAACCCATATGTGATGTTCCAGATAACGCATCTCTTAAATTTTGTATGCTTTCATCATATAATGGGAGCACTATAATTAAACAGGTATCCGGTGGGGCAAAATCGGCTGCCACATTTGGTGAACAAACAACCTCTGATCAAGCTGCTATTTTGGCACAAAAATCTCTTACATTAACTAATAGTATAGCTGCTTCCTTTATTGCTATAGTAGTTATAGTTTTGGTTATGTTGATAATGTATTTAATTTTACGTTATCGTAGAAAAAAAAAAATGAATAAAAAACAACAATACACAAAATTATTAAAAGAA

>HB3rifA_098
ATGAAAATGAAACACGTTTATTTTAAAGTATTATTATTGTTTTCTCTTCCATTAAATATATTAGTAACATTACATCATGT
AGATAAAAAAACTAACGATTATAGACCATATACTTTAACATATACAAAACTAGAAAATACAATTACATCAAGTAGGTTATTATGCGAATGTGATACGTATGCAGCTACCAATTATGATAATGACCCCGAGATGAAAAAAGTAATGCAACAATTTGACGAACATACCACACAACGTTTACTCGAATACAATGAACATATGATCAAAAAACGTAAAGAATGCAAAGAACAATGTGATAAAGATATACGAAAAATTATTCTAAATGATAAAATAGAAAAACAATTAAAAGAAAAGTTTTCATCGGCATTACAAACGGATATAGGTGCCAATTATTTACCAAAATGTACGTGTGAAAAGTCTTTATCCGACAAAGTTGAAAAAACTTGTTTGAAATGCGGAGGTCTATTAGGTGGTGGTATCACACCAACTGTTGGATTTTTCAGCACAATTGTTACATATTTATTAACAGATGCTGCTGCAAAACAAGCTGGTATTCTTGCTGCTAAAAAAGTTTCTGTAGAAGCTGGTATTCAGACATTCATTCAACAATTGTCAGATATGAGTAACTTACATGTGTTAATTGGTCATAAACTTGTAAATTTGATTACTCCAAAAACTGTTGGTAATATAATGGAACTTAGTAAGACTATTCATGAAACACTTCAAAGTACTTGTTTTACAGCTGAACCTCGTATAAATGACGTGATGACGATTCTTTGTAGTACAGATTCTTATATTTTTGATGCACAATATTTACAACAGCAAGTAGCAAACATTGCTACGAAAGCTGCAGAAGAGGGTGCTAAAGCAGGTGCTCTCGCTTCACAAAATGCCGAGGCAAATACATGGTCTTTGGGAACAATTAGTAATTTCTTTTTTACTAACTCTGCAGGAATTGCATTTACAACAATAGTACTTATAGCTATAATTCTTTTAATTACTTATTTAATATTACATTATCGAAAAAAAAAAGAAAATGAAGAAAAAACTACAATATATAAAATTATTAAAGGA

>HB3rifA_099
ATGAAAGTTCACTGCTGTAACATATTATTATTTTCTCTTATATTAAATACATTGTTATTATCATCATCACAGGTA
AATGTCCATAGGAAGCATTACAGCATTGCACTTCATACATCAAAAACACCAAAACTAATAAAATCAAATAGATCATTATGCGAATGCGACATATATAAGCCTAATTATGACGACCCGGAAATGAAAAATCTAATGGAAAATTTCAATAAACAGACACAACAAAGATTTCACGAGTACGACGAACATATAAACGACAAACGTCAAAAATGTAAAGAACAACGTGAAAAGGATATAAAAAATATTATATTAAAAGATAAAATAGAAAAGGAATTAACAGAAAAGTTGTCAGCATTACAAACTGATATACAAAGCGATGCTATTCCAACATGTGTTTGCGAAAAATCAGTAACAGATAAATTTGAAAAAACTTGTTTAAAATGTGGAAAAAATCTTGGAGGGTTTGTTCCTGGGTTCGGTTTGATAGGTGGAACTGCTGTATATGCTGCAGCAGTAAATGCAGCTACGAAAATTGGTATGAAAGCCGCTCTTGAGGGTTTAGAGTATGTTAATGGTCTTAAGTCGTTACTTAAGGAAAATATTAAATATTTGGTTACTACAACAAACTTTAAATGTCCATATGAACTAGTTGCTGTAGTTCAAAATGTGAAAAATACAAAATGTGTAGGGAATGCTGCTACATCTCAACTTTTTTGTAGAGGTTTAGAAGCTCCATACGCTTCTACAATAATACAAAAAGCGGCAGAAGCTGGAAGGGAAGGAACCGAAGCTTATATTAAAACGTTTTCTGATTCTACAACAATAACAACATTCTTAACTCATCCTATTTTAATTTCTGCTATAGTAGTCATTTCTATAGTTGTTATACTTTTAATTATTTATTTGATATTACGTTATCGAAGGAAAATCAAAATGAACAAAAAATTACAATACATAAAACTATTAAAAGAAT

>HB3rifA_100
ATGAAAGTCCATTATATTAATATATTATTGTTTGCTCTTCCATTAAATATATTGATA
TATAATCAAAGGAACCATAAAAGCACCACACATCATACATTAAAAATACCAATCACTAGATCATTATGCGAATGTGAATTATATACACCTGCCAACTATGATAATGACCCACAAATGAAAGAAGTTATGGATAATTTCAATCGACAAACATCTGATCGATTTAAAGAATATGACGAAAGGATGAAAACTACACGCCAAAAATGTAAAGATAAATGCGATAAAGAAATTGAAAAGATTATTTTAAAAGATAAAATGGAAAAACAAATGGCACAACAGCTAACCACATTGGAAACAAAGATAACCACTGAGGATATTCCCACATGTGTTTGCGAAAAGTCGTTAGCAGATAAAGTGGAAAAAAATTATATGAAATGTACACAAAATTTGGGAGGGATTGTTGCACCCTCTTCAGGAGTATTAGGAGGAATTGCTGAAGGTGCTCTAATTGTGTGGAAAGATGCGGAAATTGTTGCTGCTATAGCAGCAGCTAAGGAAGCAGGTATGGCAGCAGGTATTAAAGCGGGTGAGGCTGCGGGTGCGACTAGACTTATTGAATTAATACAATCAACATTTAAGATAAAAAATATAGCTGGTGAGGCATTGGGATCTTTTATTAATCCAGAAAATTATACTAGTGTCTCAATCATTACTGAAGCCCTTTCTAACGATTATTTAGATATATGTATACGTTCTCTCCCTGGCTCACTCCGTGATGTCGGCGTTCGCTATAACAGTAGTAGTCCTATTTGCACTTTTGTGGAGGTAGGAATGGTAGCTAAAAACGCAGGTACGGGTGGTTCACCCAAAAATTTTATAGAAACATATGTACAATCTTTCGTCTCACAAGCCGAAACTACTGCTGAAATGGCTGTACAAAAGGTTACTAAAGACGCTACTACTACACTCACAGCTCAAAAGACCGGTGCGATAAATACTATATTTATGAGTAAGCAGACTGCTATTATTGCTTCTGTCGTTGCAATACTGGTAATCGTTTTGGTTATGATAATTATTTATTTAATTTTACGTTATCGTAGAAAAAAAAAAACGAAGAAAAAACTCGAATATATAAAACTATTAGAAGAAT

>HB3rifA_p101
ATGAAATTCTATAATTTTAAGTTATCATTATATTCCCTTCTGTTGAACATATTATTAATATTATCAC
AATATTTTTATAGGTGCATAATAAAAAAAAAAGCATACTTCACTACACAGCATACATCAAATACAAAATCAATAAAACCGCACAGATCATTATGCGAATGCGATCTATATAAGCCTAATTATAACAACGACCCGGAAATGAAAAATCTAATGGAAAATTTCAGTAAACAGGCGCAACAAAGATTTAACGAGTACGACGAACATATGAATGAAAAACTTCAAAAATGTAAAGAACAATGTGATAAAGATATGCAAAAAATTATATTAAAAGATAAAATAGAAAAAGAATTAACAGAAAAGTTGTCAGCATTACAAACTGATATATCTATCAATGATATACCAACATGCATTTGCGAAAAATCATTAGCAGATAAAGTGGAAAAAAATTGTTTGAAATGTGGGGGGGATATTAGGTACGGCG

>HB3rifA_p102
CATTCCCCATTTTGGATTATAACCAAGAAATGAAAGAAGTGATGCAACAATTTGATGAACGAACTTTCCCAACGATTTCGCGAATATGACGAAAGGATGCAAGAAAAACGACAAACATGTAAAGAACAATGTGAAAAGGATATACAAAATATTATATTAAAAGACAAAATTGAAAAGGAATTAACAGAAAAGTTGTCAGCATTACAAACGGATATATCTATCAATGATATACCAACATGCATTTGCGAAAAATCATTAGCAGATAAAGTGGAAAAAAATTGTTTGAAATGTGGGGGGATATTAGGTACGGCGGTACCTGAATTGTCACTTTTATGGGGGGTTTCTACACATCTGTTGGGAACTGCAGCTACTTATGCTGCTATTGAAGCTGGTATGAGAGTAGTCGTCTCTCATATTAAAGAATTCCTTACTAATTTTAATGAATATTTGGTTGATTTGACAACAATTGTTAAGGAATCAAATTACAATTGTGGTACTGCTCTATTTGAGGCTGCTAATAAAGCGGTTAGTACATCGTGTCTTACAACAAAACCTGGAATTATATCTCCTTTGTGCAGTGCTATAAAAACTACTGGTAAAAATACGTTTAATAATTATGCACAATATGGTAGTGCAGCATATAATGAAAAGTTGAACGCAGAAATGGTGGGAGTTACTAGTTTTAATAATGCCATGATGGCTTCAATTATTGCAATAGTAGTTATAGTTTTAGTTATGGTAATTATTTATTTGATATTACGTTATCGTAGAAAAAAGAAAATGAAGAAAAAAGTACAATACTTAAAACTACTAAATCAAT

>HB3rifA_t103
ATAGATAAATGTCCAAATGAACCATTACATCACTACATTTCATACAACAAGCGCCAAACCAATAAAAACCACATAGA
TCATTATGAAAATGTGAATTATACGCACCACCTAATTATGATAATGACCAAGAAACGAAATCTGTGCTGCAACAATTTGATTATCGCACATAACAATGATTACGAGAATATGAAGAAAGAATGTAAAGATCAATGCCATGAAGAAATCCAGAAAATTGTTTTAAAAGACAAAATAAAAAAAGAATTAACAGAAAAGTTAGCGGCATTATACAGGGATATATTTACTGAGGATATACCTACATGCATTTGCGAAAAATCTTTATCAGGCAAAGTGGAAAAAACATGTTTGAAATGCGGAGGTATATTAGGTGGTGGTTTGGAACCAACGGTTGGTTTGTTAGTTACTGTTGCTGTAAATCAGTTGACAAAAACTGCTACGGTTGCCTCCATTGAATTTGCTACTCAGGAGGGTATAAAAGCAGGTATTAAAGCTGTTGTTCATAATTTAATAAATGTGCTTCATTTTTTTGATGTTACAAGAGATATATGGTTAACTCTTATTAATTCAAAAAATTATAATACTGTTAGTGGTCTAACAACATCTGCTAAGACTACTAAAGAGGTTGGAACAACATGTCTAAGGAATACTCCTCGCCTTAAGCCTGCTTACGATGCCATATTTAATAAGAGCAAAGTATGGTTTGGTCCAGCTAAACAAGCTGGTATTGTAGCTACTTCTAATAAAGAAGCATCAATTCAATCAGTTGAATTTGGTAAGATAACAACTGCAAGTACTAGTTATTATACTGCTATTGTTGCTTCAGGTGTTGTAATAATATTTATAGTTGTTGTTATGGTATTTATTTATTTA

>HB3rifA_p104
ACGAAAATTTATTACCACAATATACTATTATTTTATCTTCCATTAAATATTTTGTTAAATTTATATCAT
ATAGATAAATGTCCAAATGAACCATTACATCACTACATTTCATACAACAAGCGCCAAACCAATAAAAACCACATAG
ATCATTATGAAAATGTGAATTATACGCACCACCTAATTATGATAATGACCAAGAAACGAAATCTGTGCTGCAACAATTTGATTATCGCACATAACAATGATTACGAGAATATGAAGAAAGAATGTAAAGATCAATGCCATGAAGAAATCCAGAAAATTGTTTTAAAAGACAAAATAAAAAAAGAATTAACAGAAAAGTTAGCGGAATTATACAGGGATATATTTATTGAGGATATACCTACATGCATTTGCGAAAAATCTTTATCAGACAAAGTAGAAAAAACATGTTTGAAATGTGGAGGGTTATTAGGTGGTGGTGTGGAACCAACGGTTGGTTTGTTAGGTACTGTTGCTGTAAATCAGTTAACAAAAGCTACTACAGTTGCCTCCATTGAATTTGCTACTCAGGAGGGTATAAAAGCAGGTATTAAAGCTGTTGTTGATAATTTAATAAATATGCTTCATTCTTTTGATGTTACATGAGATATATGGTTAACTCTTATTAATTCAAAAAATTATAATACTATTAGTGGTCTAACAACATCTGCTAAGACTGCTAAAGAAGCAGTTGGAACAACATGTCTAAGGAATACTCCTCGCCTTAATCCTGCTTGCGATGCCATATTTAATAAGAGCAAAGTATAGTTTGGTCCAGTTAAATAAGCTGGTATTGAATCTATTTCTAATAAAGAAGCATCAATTCAATGAGTTGAATTTGGTAAGATAACATCTGCAAGTACTAGTTATTATACTGCTATTGTTGCTTCAGGTGTTGTAATAATATTTATAGTTGTTGTTATGGTATTTATTTATTT

>HB3rifA_p105
ATGAAAGTCTATTATATTAATATATTGTTGTTTGCTGTTCCATTAAATATATTGGA
TCACCACCAAAAAACCCATCCTCTCTCCCCCATCCATATCCAATCACCAAAGTTATTATCCGAATGCGAATTATTTGCACCACAAAATTATGACAACGATCCTGAAATGAAAAGGGTGATGCAAAAATTTCATGATCGTACAACACAAAGGTTTCAAGAATACGATGAAAGTTTACAAGAAAAACGACAAGTATGTAAAGATACATGTGATAAGGAAATCCAAAAAATTATTTAAAAGATAACATTGAAAAAGAGTTAAACGAAAAGTTTTCTGCGTTACACACGGATATACAAAGTGACGACATTCCAACATGTATTTGCGAAAAGTCGTTAGCAGATAAAGTGGAAAAAGGATGCTTGAGATGTGGAAGTATATTAGGTGCGGCGATGCCTGAAGTGGGTTCAATAGGTGCAACGGCTTTATATACTTTATGTCAATGGCAAACTAAGGCAATTGCTACTGCTATTGAAAAAGCTCTGGCTGAGAGTGCTGCGCAGGGTTTAGCTGCGGGTATTCAGGCAGGTAAGGGAGTAGCTATTAAATCATTAAAAGAATTGGGTGTAGAGTATTTTTGGCCTGGAATGTCGAACTATATTCATAATATGAGTCATTATAAGGAAGTCGCAAACCTTACTGATGTTATTCATCCACTTAAATATAATGCCTGTAAGAATACCACTGAAGCTGTTATGGTTAAATGCGATGCATTTGATATTAACTTTGGTGTACTTACAGCAGAGGGTAAAAATGCTGTTGTACCGGGAAAAGCTCTACCAAAAGTCTTAAAAGGAATTGTTTCAAATGCTGAAACTACTGCTAACGCATTTGCTGAGGCTGAAAGTACCAGGATTGCTGCTGAAATTACAGAACAACAAAGCGCTGTGATAAATGCTACATATTCTAGTTGGCAGATTGCTATAACAGCTTCTGTTATTGCAATTGTAGTAATCGTTTTAATTATGGTAACTATTTATTTAATTTTACGTTATAGACGAAAAAAAAAAATGAAGAAAAAACTCCAATATATCAAATTATTAGAAGAA


>HB3rifB_p106
ATGAAACTATGCTACACTAAAATATTACTGTTTACTCTTCCATTAAATATATTGATAACATCATCA
TCATAGGCACATAATAAAAATAAACCATACATCACACCACAAACACCAACCACTACATCACGAGTTTTAAGCGAATGTGATATAAATACGTCAATTTATGATAATGATCAGGAAATGAAAAAAGTAATGAAAAATTTCTATCTACAAACATCTGAACGATTTAAAAAATACGACGAGCGTATGAAAGGTAAACGTCAAAAATGTAAAGAACAATGCGACAAAGATATAGAACAAATTATTTTAAAAGATAACGTCGAAAAATCATTAGCAGAAAAAGTAGAAAAAGGTTGTCTTTAGTGTGGGTGTGGGTTAGGAGGTGCTGCAGCAAGTGTTGGTTTGTTAGGTATAGTTGTTATAAATGAGTTGAAAAAAGCTGCTTTGATTGCTGCTACGCAAGCTTCCATAGCTAAGGGTATTATTAATGGTATTGAAGCAGGTAATTTTGTTGGTGCGACTAAAGTAATTGCAGAAGTAAAATTACAATTGTGTGTATCAACTCTAGGTAATAAGGCATTGGGATTGGTTTTTGACGTAACAAATTATACTGATGTCTCAAAGATTATTGAAGCTGTTTATATGAAATTTAAAAACACCTGCATGTATACTTCTGGCCCTTTCTCTGACCTTAGTAGTCGTATGTGTACTATTATTCCAAAATTACGTCCAGTTGAAGGGACTGTTGTAGGGAATGGTTTTACAACGGAAGAAGGTATAAGAACAACTTCTAACAAAATTGTTGCACAAGATACAACTGCTACAGCTGAATATAGTGCTCTGAAAGTACCCATGTTACTGCAACACTCGCAATTTAAAAGACCGATGTGGTAAAAGCTACATATATGGGCTACCAAACTACTATTATTGTTTTCATGGTTGCAATATTGGTAATAATTTTGGTTATGGTAATTATTTATTTAATTTTACGTTATCTTTGAAAAAAAATTTAATAAAAAACTACCATATACAAAATTATTAAATCAAT

>HB3rifA_p107
AAAAATGCATGCAACAGCACTACACCTCATGTGCCAAAAACAAAAACGACAAAAATACCAACCATTAGGTTGTTATGTGAATGCGAATTATATGCTCCTCCAAATAATGACTACCCAGAAATGAAAGCTCTGATGCAAAATTTTGATCGACAAACAGAACAAAGGTTTAATGAATACGAAGAACGCATGATGAAAAATAGAAAAAAATGTAAAGAACAATGCAATAAAGATATACAAAAAATTATTTTGAAAGACAAAATCGAAAAGGAATTAAAAAAACAGTTAACCACATTGGAAACAAACATAGACACTAATGACATACCTACATGTGTTTGCGAAAAATCGTTAGCAGATAAAATGGAAAAGACATGTTTGAGATGTACACAAAATTTGGGAGGGATTGTTGCACCTTCTTCAGGAGTATTAGGAGGAATTGCTGAACTTGGGATAAGTTTTTGGAAACCTGCGGCCTTGGCAGCTGCTAAGGACGCGGCTATAGCTGAGGGTTTGGCTGCCGGTAAAGCTGCGGGTGATGCGGCGGGTGCGGCTAAAGTCCTTGAAGAATTAAAAGCATTGGGTGTACATATATTATGTCCTGAAATATCAGAATCCTTTTTTAATACAACACCTTATACGAATGTCTTAAAGATTACTAATCTTATTGATATGAAATATGGGGAGATCTGTTCGTCGACCGTCGGTAGCAATATTGGTGGTTCTATCTGCGGAGATATTGCTCCTAAATTCAATCTACTTGCAATGCCCGGTAGAGCAGCATCTCACAGAAAGTTGCTATACAACAAAAGATAACCGGCGTTGTTGCAAAAGCTACAAAGATTGCTGACGCTACAGCTGCTGACATGACATCTAAAACTACAACTGCAATAACAACTGAAAAGACCAGTGTGGTACAAGCTACATATATGGGTTATCAAATTACTATTA


>HB3rifA_t108
NNNNNNNNNNNCAATAGACTAACGTCTGAACGATTTCGCGAATATGAAGAAAGGATGGAAGGTAAACGAAAACAATGTAAAGAACAATATGATAAAGAAACCCAGCAAATTATTTTAAAAGAAAAAATACAAAAAGAATTATCACAAAAGTTAGCAGCATTAGAAACAAACATAGATATCTATGACATACCCACTTGCGTTTGCGAAAAATCCTTAGCAGATAAAACAGAAAAATTTTGTCTCCATTGTGGGTATGGTCTAGGAAGTGTTGCACCAAGTGTTGGATTAATTGGTTCAGTTGCTGTAAATGTGTGGAAAACTGCAGCTTTGCTTGCTGCTGCTCAAAAGGGTACTGAGGAAGGTATTGCTAAAGCCATTGAAGTAGTAATATCAAAATATGGTGTAAATAAATTATATGGTGTTCCACTGGAAAAAAGTATTACTGCGAATAATTTTAAAAATATTACGTTTTATATTGAAGCTATTCAAGATAGATATAAAACTATGGTATGCGTCGCAGATCCTATTGATGATAGCGGTCCTCTTTGCTTTTTAAAAGAGTTTTTAAATGATGAACTTAAGCTTACTAGATCTATTGCAGCAAGCGCACAAAATGTTGTTGCAGATGCTACTGAGAAAGTTACTTTAGTTACGAAAGCTGAGGTTTCCGCAGCAGAAACTGCAAGTGTCAATCTATATTATACAATTGCTTACTCGGTCATTGCAATATTATTTATAATTTTGGTTATGCTAATCATTTATTTAATTTTACGTTATCGTAGAAAAACGAAAATGAAGAAAAAACTCCAATATATAAAATTATTAAATGTAT

>HB3rifB_t109
ATGAAACTGCACTACTCTAAAATATTATTATTTATCCTTACATTAAATATATTTGTGTCATCATCATAT
GCACATAATAAAAATAAACCATATATCACAACACCTCATACACCAACTACTATATCACGAGGGTTAAGCGAATGTGTCATACAAACATCCATTTATGATAATGATGAGGATATGAAACATGTGAAGGAAATTTTCGATCGACAATCGTCACAACGTTTTGAAGAATACGATCAACGTATGAAAGATAAACGCCAAAAATATAAAGAACAATGCGACAAAGATATACAAAAAATTATTTTAAAAGATAAAATGGAAAAATCAATAGCAGAAAAAGTGGAAAAAGGTTGTCTTAGGTGTGTGTGGGGGTTAGGAGGTGTTGCAGCAAGTGTTGGTTTAATTGGTGGACTTGTTGTAAATGAGTTGAAAAAAGTTGCTACTGCTGCTGCTATTGATTTCGCTACTAAGGAGGGTATAAAAGCAGGTATACACGTAGTAATTGAAAGAATAAAAGACCTTCCTTTTATTAGTAATTATTTGAACGTTCAATGGACAAAGTTCATTAATGGATCAAATTATAATACTGTCAGTGGCCTCGTTCAAGCTGTTAAAGATGCCGTGGATTCAACTGCAAATACCTGTACATCTCCTACTGGACAATTTGGACAAGTATGCCAAGCCTTATCTAGTGGGGAAGCAACGTTTCGTTCAGTTGTAGGAGCTGGTCAAGAAGCTACTGCTTCCACAACAGGAACTGTTCAGAAATCTGCATTGGATACTATAGAAATTGCAACAACTACATGTACTACTGCTATAACTGCTTCGGTTATTGCAATAGTACTTATAGTTTTAGTTATGATAATTATTTATTTAATTTTACGTTATCATAGAAAAAAAAAATGAATAAAAAAG

>HB3rifA_p110
ATGAAAGTCCACTGCTATAACATATTATTATTTTCTTTTACATTAATTATATTGTTATTATCATCATCGCAGG
TAAATAACCAAATGAACCATTACAATACAGCCAATATGAAAAACACAGAACCAATAAAATCATATAGATCATTATGCTAATGTGAACTATATACTTCCATCTATGATGATGACCCAGAAATGAAAGAAATAATGCACGATTTTGATCGACAAACATCACAACGTTTTGAAGAATACAATGAACGTATGAACAAAAACAGACAAAAATGCAAAGAACAATGTAATAGAGATATAAAAAATATTATTTTAAAAGACAAAATAGAAAAAGAATTAAAACAACAGTTAGCAACATTGGAAACTGATATATCTACCGATGATATACCAACTTGTGTTTGCAATAAATCAGTAGCGGACAAAGTAGAAAAAACATGTTTGAAATGTGGAGGTGTGTTAGGAAGTGGTGTTCCTGGATTGGGTTTGATAGGTGGTGTTACTACATATTTTCAATTCCTTGATGCAATTACGGCTGCTATTGAAGCAGGTAAAGCTGCTGGTATAAACAAAGCAGTTGCTGAATTAGGAAATATATATTATCTACATGAAGTAACTGTTTTTAATTGGATTGCAAAAGTTAATGAAGCAACATATGATAAAGCAAATAGCCTTTTTGCTATTTTAAAAGAAATTGGTGACATGTGTGAAGTTGGTAACGCAGTCGATGATAGTACTTTTTGTGTTGCTAAACTAAGTATGCAGAGTAAACAAAATCAATTTGTAAAAATAATTTCTCAAAAGGCAACACAAGCAGCTGCTGACGCTAGTTTGGAAGCTACAACAGTTACCAAAGTTGGAGAAGATGCTGCCTCTGCTACGTCAACAATTGTTTCTAACTTTTTTACTAATCCTATAGGAATTTCCATTATTGTAATAATAATTATAGTCGTTTTACTTTTAATCATTTATTTAATTTTACGTTATAGACGAAAAAAAAAAATGAAAAAAAAACTACAATACATAAAATTATTAAAAAA

>HB3rifA_t111
AGCAATCCAAATAATTTATATTAAAAGATAAAATGGAAAAACAAATGGGCACAACAACTAACCACATTGGAAACAAAGATAGATACCAATGATATTCCCACATGTATTTGCGAAAAATCTTTAGCAGATAAAGTGGAAAAAAATTGTTTAGCATGTGGAGGTATGTTGAGTGGTGGTATTGCACCAACGGTTGGATTAATTGGTTCAGTTGCTGTACATGTGTGGAAGCCTGTGGCACTTAAGGCCGCTATTGCAGAAGCTCTAGAAGCAGCTTCTGCTAAGATTTCGGCTGCCGCTAAAGCCGCAGGTAATGCCCAAGGTATGGAAGTAGTTATTAAAGGATTAGAAGCATTCAAGGTAGATGAATTATTTTCTGGAATATCGAAATCCTTTTTTAAAACAACCTGTTATAATGATGCCGCAAGTATTTCTAGAATTATTCATGGGAAATATATGGCCATCTGTAGGTCGTTGGAGAGTGGTAATGAGACTATTTGCAGTGTTATTGGTAATAATTTTGATCTAATTCCCAAATCTGGTGGATCAATCGTTAATCCGATAGATTCTATACAAGGAAAGCTATCCCAAGTTTTTTATAAAGCTAATCAAGCTGCTGAAGCCAAAGCTGCTGTTACTGAAGCCGCTGAAAAATTAGCTATTGAAACAGCAGAAAAGAGCGCTATAGAAGCAGCAAGTACATATTCGTACAATGCAATTGGTTACTCTATCCTTGCCATATTGATTATAGTTTTAATTACGGTAATTATTTATTTAATTTTACGTTATCGAAGAAAAAAAAAAATGAAGAAAAAACTCCAATACATAAAACTATTAGAAGAA

>HB3rifA_p112
TATAATCAAATATCTCTACACATCAGAAACCATACACCAACTACTAAGTCACGATTGTTATGCGAGTGCGACGTGTATACATCCATTTATGATAATGACCCAGAGATGAAAAACGTAATGGAAAATTTCAATAAACAGACAGAGGAAAGGTTTCATGAATACAATGAACGCATGCAAGAAAAACGTAAAGAATGTAAAGACCAATGCGAAAAGGATATACAAAAAATTATTTTAAAAGATAAAATTGAAAAGGAATTAACAGAAAAGTTAGAGGCATTGGAAACGAATATAAAGACTGAAGATATACCTACTTGCGTGTGCGAAAAATCAGTAGCAGACAAAGTGGAAAAAGCATGTTTGAGATGTGGAGGTATATTAGGTGGTGGTTTGGAACCAACGGTTGGTTTATTAGGTACAGTTGTAGTAAATCAGTTGACAAAAACTGCTACGGTTGCCTCCATTGAATTTGTTACTCAGGAGGGTATAAAAGCAGGTATTAAAGCTGTTGTTCATAATTTAATAAATGTGCTTCATCTTTTTGATGTTACACGAGATATATGGTTAACTCTTATTAATTCAAAAAATTATAATACTGTTAGTGGTCTAACAACAGCTGCTAAGACTGCTAAAGAAGCAGTTGGAACAACATGTCTAAGGAATACTCCTCGTCTTAAGCCTTCTTGCGATGCCATATTTAATAAGAGCAAAGTATAGTTTGGTCCAGTTAAATAAGCTGGTATTGAAGCTATTTATAATAAAGAAGCATCAATTGAAGTAGTTGAACTTGGTAAGATAACATCTACAAGCACTAGTTATTATACTGCTATTGTTGCTTCAGTTGTTGTAATAATATTTATAGTTGTGGTTATGGTATTTATTTATTTA

>HB3rifB_p113
ATGAAAGTGAACTACTCTAAAATATTATTATTTTCCCTTCCATTAAATATATTGCTATCATCATATGCA
CATAATAAAAATAAACCATATATCACAACACCTCATACACTAACTACTATATCACGAG
TGTTAAACAAATGTGACATAAATACGTCAATTTATGATGATCCGGATATGAAATTTGTGAAGGAAAATTTCTATCGACAAACTTCGCAACGTTTTGAAGAATACGAAGAACGTATGAACAAAAAAAAAAAAACGCCAAAAATGTAAAGAACAATGTGACAAAAATATAAAAAAAATTATTGTAAAAGATAAAATCGAAAAAACATTAGCAGAAAAAGTGGAAAAAGTTTGTCTTATGTGTGCTTGTGGATTAGGAGGTGGTGTTGCACCTGTTTGGAGTTTGGTCAGCTGTTTATGGTATGAAAAATGGTCACAATATATTATTGCAAAGGTCCTTGAAGAGGCTATTGATGATTCTAATGAAGCAGGTATAGCTAAAGCTATTGAAGGGTTAGGATCATTACATGAATTAGGTAAACTAGTTGGGGATAACTGGTCAAATATAGTTACTCCAGAAACTTATTCCAATCCCAATCTACCTTCGAGCGCACTTCAGTGGGTAAATATTACAATGTGCTATAACGAATCTAATGAAAATGTGCTTTTTTGTAATGCTATACAACAAACCAGACAAAATGTTTTTGTTCCTGCTTCAAAAGTTGCAGCAGATGCTGATGAAGCTGGTAAAATTGCATACTCAGCTACTGAAAAATCCGAACTTCTCAAAACCGCATCTGCTACTAATGCTTTAAGTACTGCCATAATATCCTCAGTTCTTTCAATAATAGTTATAGTTTTAGTTATGGTAATTATTTATTTAATTTTACGTTATCGTAGGAAAAAAAAAATGAATAAAAAACTACAATACACAAAATTATTAAATCAA


>HB3rifA_p114
ATGAAACTGCTGCACTACTGTAAAGTATTGTTATTTTCCCTTCCATTAAATATATTG
GTGCATAATAAAAATAAACTATATATAACACCACAACATACACGAACTAATAGGTTATTATGCGAGTGTGAATTATATACACCCATTTATGATGATGACCCGGAAATGAAAAAAGTATTGCACGATTTTGATCGTCAAACCTCACAAAGATTTAAAGAATATAACGAACATATGCAAGAAAAACTTAAAAAGTGTAAAGAACAATGCGATAAAGATATACAAAAAATTATTTTAAAAGATAAAATAGAAAAACAAATGGTAGACAAATTTTCAGCTTGAGAAACAAATATAGACAGTAATGACATACCCACTTGTATTTGCAAAAAAACGTTAGCAGATAAAGTGGAAAAAAGTTGTTTGAAATGTACACAAAATTTGGGAGGGATTGTTACACCCTCTTCAGTAGTATTAGGAGGAATTGCTGAATTGGGACTAAGTGCATGGAAAACTACGGCACTTAAGGTCGCCATTGAAGCAGCTAAGGAAGCAGGTGCTGCTAAGGGTTTGGCTAAAGTTCAAGCTATGGGTTTTGCTAATTTTTTTGAAGGAATGAAATCAGGGTTTTGTATAAAAGAATTAGATATTAAGTTATTGAAAGCAGTTTTTATTCAGCAAAAACGTGAAAATTTCACAAAACTTGCTCATTCTATTTATGTGCAATATAATAATAAGTGTGGATTGGCCGTCGCTAAAAATAGTTATCATACCTGCAATTTTGGTAAAGCATTAAAATGTACTGAATTATGTAGTCAAGCAAACTGTTCAAACGAAGCTACTATAGCAGATGGAGTAAACAAAATTCTTTCAACAGCTAAAAGTGCTGCTGCTAATGAAACTGCCAATGTTATTGCTTCTGAAACAGCAGCAATTGAAGCAACAAAAAAAGGAGCTATAGAAACTACTTGTATGAATTGCCATACTCCTATTATTGCTTCTATTGTTGCAATAGTAATTATAGTTATGGTTATGGTAATTATTTATTTAATTTTACGTTATCGACGAAAAAAAAAGTTGAAGAAAAAACTGCAATATATAAAATTACTAAAAGAAT

>HB3rifA_p115
TATAATCAAAGGAACCATTATATTACACTACATACACCAAGCACTAAACCAGCAAAACCAAATAGATCATTATGCGAATATGAATTGTATGCACCAACCAACTATGATAATGACTGTGAAATGAAAAAAATAATGGAAAATTTCGATAGAGTAACGCGACGTCGTTTTGAAGAATACAATGAAGGTATCATAAAAAACAGACAAAAATGTAAAGAACAATGTGATAAAGATATATAAAAAATTATTTTAAAAGACAAAATAGAAAAAGAATTAACAGAAAAGTTGTCAACATTACAAACAGATATATCTACCAATGATATACCAACGTGTGTTTGCGAAAAATCAGTAGCCGATAAAGTGGAAAAAACTTTTTTTTTTGGATGTGGAGGAATATTATGTACGGCGGTACCAGGATGGAGTATTATATGTAGCATTGGTTTTTATGCGTTTTTAAATACTAATGCTATGGAAGCCGTCGTAAAAGCTGACATTGCTAAAGTTCTTAATGAATTAAAAGAAATAACTGTTCTCGATACGTTATTTGAGGATAAGCTTGGATCTTTAGTTACAGTAGAAACGTATGCTTGTCCAAATGCACTTAATCAAGCTATCATGGTTTCAAAAGAATCAGTCTGTTCCGTTGCTGGATTGCAAAGAGCTTCGTGTGGTAGTACTAGGTTTTTCATTCCAAGTGAAATAGTTCCTAAAGTACATGGAGCTACAGTAGAAGGCATTGCAGTTGTTAAAGATGCTGCTACGAAAACAAGGAATACTGCATTTTCATCGCCTTTCTTTTTTTCTGATATTATCGTAATTTCTGCAATAGTAGTAGTATATATAGCTCTTATACTTTTATTTATTTATTTATTTATTTATTTATTTAATTTTACGTTATAGTAGAAAAAAAAAAAAATGAAGAAAAAACTCCAATATAAAAAATTATTAAAGGAAT

>HB3rifB_p116
ATGAAACTGCACTACTCTAAAATATTATTGTTTCTTATTCCATTAAATACATTAGTAACATCATCATCATATG
TGCATAATAAAAATAAACCATACATCACACCACGTCATACACCAATATGTACATCACGTGTGTTAAGCGAATGTGACAAACAATCGTCAATTTATGATAATGATGCGGATATGAAATCAGTGAAGGAAAATTTCGAACGACAAACCACACAACGATTACGCGAATATGATGAACGTATGAAAGATAAACGCAAAAAACGTAAAGAAGAACGTAATAAAAATATACAAAAAATTATTGACAAAGATAAAATGGAAAAATCATTAGCAGAAAAAGTAGAAATAGGTTGTCTTAGGTGTGGGTGTGGGTTAGGAGGTGTTGCAGCAAGTGTTGGATTATTCGGGGGATTGGGTACCTATGGATGGAAAAGCGCTGCTATTGCAACTGCTACGAATGCGGCTATGGCTGAGGCTACTGCTAAGGGCGCTGAGGCAGGTGTGAAAACACTAATTGATAAGTTAAAAGAAGCATTCCCTATACCGAATTTATTTGATCCTTCATTTGAAAAAGCCATTACTACAGAAACCTACTGTAATGAGGCCTTAATTTCTGGTGCTGTCAAACAGAAATAGGAATTATTGTGCGCGAAAGGCTCATCATGTGAAAACTATTCGCTGTTTAGCCATTACAGAAGTGGTGGAGAAGCTGAAGGTGCTCGAGCTTTAGTAGAAGGTGTAAAAAAAATTGTTGGAGAAGCTATGGGCAAAGCTTCTGAAGAGACTCTTAAGGCTACTGAATCTCAAATGGCATCTCTTAAATCTGGTAAACTTGCAGAAATATCAGAGACAAGTTATAGTTCGTACCGTGCAATTGGTTACTCCGTCCTTGCCATATTGATTATAGTTTTGGTTATGATAATTATTTATTTAGTTTTACGTTATCGTAGAAAAAAAAAAAAAATGATTAAAAAAGACCAATACACAAAATTATTAAATCAATA

>HB3rifA_p117
CATTTTTGTATAGATATTTTATCAAAGGTACCCTAAAAGCACCACACATCATACACCTAAAAATACCAACTGCAAGG
TTATTATGCGAATGCGAACTATATGCACCTACCAACTATGATAATGACCCAGAAATGAAAAGCAGTAATGCAAGATTTTGATCGTCAAACGTCGCAACGTTTTGAAGAATACAATGAACGCTTGCTCGAAAACAAACAAAAATGTAAAGAACAATGCGATAAAGAAATACAAAAAATTATATTAAAAGATAAATTAGAAAAACAAATGGAACAACAACTAACCACATTGGAAACAAAGATAGATACCAATGATATTCCCACATGTATTTGCGAAAAATCCTTGGAGGACAAAATGGAAAAAGTTTGTTTACGATGTGGGTATGGGCTAGGAACTGTTGCACCAACGGTTGGATTAATTGGTTCAGTTGCCATAAATGTGTGGAAACCTGCGGCACTTAAGGTTGCTATTGAGAAAGCTATAACTGCGGGTACCGATAAAATTGCGGCTGCTGCTAATGCTGCAGGTCTTGAGGCCGGTAAGGAAGTTGTTATTACATCATTAAAATTTTATCGAATAGATGAATTATGTCCTGGTTTATTTAATTCCATTGGTACTACAACGCGTTATAATGAGACCTCAAAGATTATTAAGGTTATTCTTGAGCAACATGGTATGAAGTGTGGGTTAAAAGAAACTGATGCTACTAGGATTATGTGCACAGATATTGGTAATAATTTTAATATAATTAGAAATGATACTGGAAATTTTTTTACAACAAAAGACGGTATAACAAATGCGATAAACGAAATTAATCGAGAAGCTACACAAGCTGCTAATATAGCTGCTGAGGCTGCTGGAAAAGGTGTTGCTGCTGAAATAACAACTGAACAGACTACTGCTATAAATACTATATTTATGGGTAAGCAGACTGCAATTATTGCTTCCATCGTTGCAATAGTGGTCATAATTTTAATTATGGTAATAATATATTTGATTTTACGTTATCGAAGAAAAAAGAAAATTAAGAAAAAACTCCAATATATAAAATTATTAGAAGAA

>HB3rifA_p118
ATGAAAGTTCATTATATTAATATATTATTGTTTGCTCTTCCATTAAATATATTGGTA
TATAATCAAAGGTACCATAGAAGCACCACACAACATACTCCAAAAATACCAAACACGAG
GTTATTATGCGAATGTGAACTATATATTGCTAATTATGACAATGACCCACAAATAAAATCAGTGATGGATAATTTCAATAAACAGACAGAACAAAGATTTCATGAATATGACAACCGTATGCAAGAAAACCGACAAAAATGTAAAAAAAAATGCGATAAAGTAATACAAAAAATTATATTAAAAGATAAAATCGAAAAAGAATTATCCGAAAAGCTTGCTACATTACAAACTGATATACAAAGTGACTCCATTCCAGCATATGTGTTTGTGAAAAGTCAGTGGCGGACAAAATCGAAAAAGGATGTTTAAAATGTGGAGGTGTGTTCGGTGGTATTGCGCCAAGTGTCAGTTTATTAGGAGGAATTGGTCAACTTGTGTTAAATGTTTGGAAAACTGCGGCAATTAAGGCCGCTACGAAAGAGGCTATAGCTGAGGCTACTGATGCTGCTACGCAAGCCGGGGTTGATGCTGTCGTCTCTAAACTTAAAGAATTACTCATTACGTGGAGTGATGCTCTTGATTTGTCACCAATTGTTACTTCATCAAATTATAAGTGTGGTCTTGCTCTAGTTGAACGTGCTAAGGAACTATTTGGTAAAGCCTACTCGAATGGAAAAGGAGGAACGACTTCTTTTTGTAATTCGTATATATACTACGGTGGGGAAGAGGCGCTTGAACCTTTCGCACAAGCTGGTCGTTCTGCATTTGAGACAACATTACCATCCCAAAAAGCACTACTTGAAACAGCAAAGGTGGGTGCGGTAAAAGCTACATATGGCAGTTACGAAGTTGCTATTATTGCTTCCATCGTTGCAATAATGGTCATAGTTTTAATTATGGTGATATTATATTTGATTTTACGTTATAGACGAAAAAAAAAAATGAAGAAAAAACTACAATATATAAAATTATTAGAAGAA

>HB3rifA_t119
ATGAAAGTCCATTATATTAATATATTATTGTTTGCTCTTCCATTAAATATATTGAT
ATATAATCAAAGGAACCATAAAAGCACCACACATCATACATTAAAAATACCAATCACTAGATCATTATGCGAATGTGAATTATATACACCTGCCAACTATGATAATGACCCACAAATGAAAAGGGTAATGCAACAATTTGTGGATCGTACAACACAACGATTTCACGAATATGATGAAAGGATGAAAACTACACGCCAAAAATGTAAAGAACAATGTAATAAAGAAATTCAAAAAATTATATTAAAAGATAAATTGGAAAAACAAATGGAACAACAGTTAACCACATTAGAAACAAAGATAACCACTGAGGATATTCCCACATGTATTTGCGAGAAATCATTAGCAGATAAAGTGGAAAAAAATTATATGAAATGTACACAAAATTTGGGAGGGATTGTTGCACCCTCTTCAGGAGTATTAGGAGGAATTGCTGAAGGTGCTCTAATTGTGTGGAAAGATGCGGAAATTGTTGCTGCTATAGCAGCAGCNNNNNNNNNNNNNNNNNNNNNNNNNNNNNNNNNNNNNNNNNNNNNNNNNNNNNNNNNNNNNNNNNNNNNNNNNNNNNNN

>HB3rifA_p120
ATGAAAATCCATTATACTAATATATTATTGTTTCCTCTAAAATTAAATATATTGGTAACATTAT
GTAAATACCCACAAAAAACCACACACCACAGCACGTCATACACAAAAAATACCAACCACAAGGTCATTAAGCGAATGTGAATTGTATGCACCTGTCAACTATTATAGTGACCCACAAATGAAAGAAGTGATGGATAATTTCAATAAACAGACACAACA
NNNNNNNNNNNNNNNNNNNNTATTTTAAAAGATAAATTAGAAAAAGAATTAAAAGAAAAGTTGGCCAGGTTAGAAACAAATATAACTACTGAGGATTTACCTATATGTGAATGCGAAAAATCCTTAGCAGATAAAATGGAAAAAGGATGTTTGAGATGTGGAGGTGTGTTGGGAAGTGGTATTGCGCCAACGGTTGGATTATTTGGTACAGTTGCTATAGGTGCTTGGAAAAATGCGGCTATTACGGCCGCTACGAAATATGCCATGGCGCAGGGTCTTGCTAAAGGTATTGCTGAAGGTAATGCCCTTGGTATTAATATAGTTATTGGAGGAATAAAAAAAGTATTCTCTATAGAGGAATTAGGTGGAACATCATTGCAATCCTTTTTTACTAAAACGGCTTATACTGATATCTCTAAGATTGTTAGTGTTATTGATACTGAAATGAGTACATCCTGTGTGTTGTCGTCCGCTGGTTCTCCTATCTGCGGTGCTCGTTATACATTAAACATAGTTGCACAGCCTGGTAAATCATTTGTTGAACAGAAAAGTGCTATAACAGGAGCGGTAACCCAATTTGTTGATAATGCTACAATGTCTGCTACTGCCAAATCTGCCCAGGTGAGATCTGCAACTTATTCTAAAATCATAAATAAACAGAATGCTTTGATAGAAGCTGGATTTAACAGTTCGACAACTTCTATATATGCTTCGATTATTGTAATATTGATTATAGTTTTAATTATGGTAATAATATATTTGATTTTACGTTATCGAAGAAAAAAAAAAATGAAGAAAAAACTACAATACATAAAATTATTAGAAGAAT

>HB3rifA_p121
TCAATCAAAGGAACTATTACATTACACCACGTCATACAGACAACTAACAGATCTTTATGTGAATGTGAATTATATTCACCTACGAACTATGATAGTGATCCCGAAATGAAAAGGGTAATGCAACAATTTCATGATCGTATAACACAAAGGTTTCAAGAATACGATGAAAAGTTACAAGAAAAACGACAAAAATGTAAAGAACAATGCGATAAAGAAATACAAAAAATTATTTTAAAAGATAAAATAGAAAAAGAATTAACAGAAAAGTTTGCTACATTACAAACTGATATACAAAGTGATGCCATTCCCACCTGTGTTTGTGAAAAGTCGATAGCAGATAAAGTGGAAAAAGGATGTTTGAGATGTGGTTATGGTCTAGGAAGTGTTGCACCAATGATTGGATTAACTGGTTCAGTTGCTGTAAATGTGTGGAAAACTACAGAAATTGCTGCGGTTATTGCAGCTGCCGAAAAATTCGGTGCTGCTAAGGGTGCTGCAGCAGGTCTTAAGGCAGGTGTTGATGCAGTTATTTCAAAATTAAGTTCACTATTGAGTGTATCAACTATAGATGATAAGGCATTGGGTTTAGTTATTAATGCAACAAATTATAATAATACCGAATATATTTTTAAAGCTATTTATAATAAATTTCGAGTGTCGTGTCTAGGTGGTGCCCCTGGCCCTGGTGGTTTCACTGCTGCTCCCACTGATCAGGCTTTTTGCAATACTGTTGATAAATTAGTTTTTGGTCAAGGGAAGGTTAGAGTCCAGACTTCAATACCAGGTTCTATACAAAAAGCTGTAAACCAAATTGTAACAGAAGCTAAATCCGCCGCTGTTAGTGAAACTGCCAATGTTACTACTAGACAAACAGCAGTATTTGAATCAAGAAACTTAGCTGCAGTAAACGCTACATATGCTAGTTCCCAGACTGCTATTATTGCATCTGTTGTTGCAATACTAGTTATAGTCTTGGTTATGGTAATTATTTATTTAATTTTACGTTATCTACGAAAAAAAAAAAATGAAGAAAAAACTCGAATATATAAAATTTGTT

>HB3rifA_p122
ATGAAAATTTATTACTATAATATACTATTATTTTATCTCCCATTAAATATATTG
ATAGATAAATGTCCAAATGGATCATTACATCGCTACACTTCATATAACAATGGCTAAATCAATAAAAACCACATAGAT
CATTATGAAAATGTGAATTATACGCACCACCTAATTATGATAATGGCGAAGAAACGAAATCTGTGCTGCAACAATTTGATTATCGCACATAACAATGATTACGAGAATATGAAGAAAGAATGTAAAGATCAATGCCATAAAGAAATCCAGAAAATTGTTTTAAAAGATAAAATAGAAAAAGAATTAACAGAAAAGTTAGCGGCATTATACAGGGATATATTTACTGAGGATATATCTACATGCATTTGCGAAAAATCTTTATCAGGCAAAGTGGAAAAAACGTGTTTGAAATGCGGAGGTATATTAGGTGGTGGTTTGGAACCAACGGTTGGTTTGTTAGTTACTGTTGCTGTAAATCAGATAACAAAAGCTACTACGGTTGCCTCCATTGAATTTGTTACTCAGGAGGGTATAAAAGCAGGTATTAAAGCTGTTGTTCATAATTTAATAAATGTGCTTCATTTTTTTGATGTTACAAGAGATATATGGTTAATGCTTATTAATTCAAAAAATTATAATACTGTTACTGGTCTAGCAACATCTGCTAAGACTGCTAAAGAAGCAGTTGGAACAACATGTCTAAGGAATATTCCTCGCCTTAAGACTGCTTGTGATGCCATATTTAATAAGAGCAAAGTATGGTTTGGTCCAGTTAAATAAGCTGGTATTGTAGCTACTTCTAATAAAGAAGCATCAATTCAATCAGTTGAATTTGGTAAGATAACAACTGCAAGTACTAGTTATTATACTGCTATTGTTGCTTCAGTTGTTGTAATAATATTTATAGTTGTGGTTATGGTAGTTATTTATTTATTTAATATTACGTTATCGTAGAAAAAAGAAAATGAAGAAAAAACTCCAATATATAAAATTATTGAA

>HB3rifA_p123
AAATATATAAAGAAACATATACTAATGA
ATACAGAAAATAATTTAAAAAAAAAAAATACAAAAAGAAATATCACAACCATTTTCGTCATTACAAACAAACATACACACCGATCAGTTGATTACTTACGTTTGCAAAAAAAAAAATCCGTAGCAGAAAAAGTGGAAAAAACATGTTTGAAATGTGGGTATGGTTTAGGAGGTGATTTCGCACCTGCTTGGGATCTGTTTAGCGGTTTAGGATATGATGCATGGACAAATTATGCTGCCACTACTCTTGTTAAAATTTCTACAAATGTGGGTTTGGTTAAAGTAACGAATATAGCAACAAAGTTATTAGGTAGTACAGTTAACATACCTAAATTTAAAGTGGGAAAAATTATTACTGCTGGAAGGTTTACTGATGACGTAACATTTTCTGGTGTATTAAAATCCATGGATACTATTATGTGCGGCAAATTTGATGACGGCCCACATGCTGGATTTTGTGCATACGTACAAAGTGCAACTAAATGTGCTAAATTAATTACTGCAAAATATACTGTAGAAGAAGCAGAAGTCACGTAAACGTTTTCTGACGCTAAAACAGGTATATTGGCATAGGGAGCCAGTATAACTAGTATTTTAACTACTGCAATAATTGTTTCGATTATTGCAATTGTAGTAATAGTTTTGGTTATGGTAATTATTTATTTAATTTTACGTTATGGAAGAAAAAAGAAAATGAAGAAAAAACTCCAATATATAAAATTATTAAAAGAA

>HB3rifA_p124
AAATTCCCCAAAAAATCCTTAGAACACACCACTTGATGCAACATACACAAAAACAAAAAAATCACATATATTATTATGCAAATGCGACCTATATATGTCTAATTATGATAATGACTCAGAAATGAAAGAAGTAATGCAAAATTTCAATAAAGAGACAGAACAAAGATTTTACGAGTATGACAAACATATGATCAAAAACAGACAAAAATGTAAAGACCAGTGTGATAAAGAAATTCAACAAATTATTTTTAAAATGCAAAATTGAAAAAAATTGACAGAAATTTTGGCAATATTACAAAAGCGAATATATAATTACTGAGGATATACCCACATGTGTTTTCAAAAAATCAGTAGCAGTTAAAGTTGAAAAAATATGTTTGAAATGTGGAGGGATATTAGTTAAGAAGGTATCCCAATTGATTTTGATAGGTGGAACTACTTTATATGCTATAAGTGTTTAGAAAGATACAGCAATTTTTGTTACTATTCAATTCGATACTAAGCATGGTATTAAAGAAGGTATTAAGGTGTAGGTATTCAATAAGACATCAAAAGTTTATATAAAAACTTTGGTTTAAACGCTTTGAATGGTGTTCCATTGAAATCAATTATTAATGCAGACAATTTCAATAATCCCAATATTCTTGTTCACCTTGTTCATAATGGATATATTAGAATGTCGCATGCTAATATCATTGACCAGCATGGTATATGTACCTTTTATCGAAGTATATTTTTTTTATAATGAAGTTAAGATAACACAAGCTATAGCAGCTAATGAAAGGCATGCTGCGACAAAGGAGACAACTGAAACTACTAACACGCTTATGTTAGAAAAAACTAATAAAATAGCAGGTATAACTACTAATTATAGTATTGTTATTATTGCTTCCATTGTTGCAATATTTTTTTTTTTTTTTTTTTAGTAATGGTAGTTATTTATTTAATTTTACGTTATACAAGAAAACAAAAAATAAAGAAAAAAATTATAATACATTAAATTATTAAAGGAA

>HB3rifA_p125
TTCGGTACACATATTCGTGGCCATAGACCTTATAGCACCAGAGGACGACAACGTCGCCCGCACAGGTAGCCCTTCAATTCCGCATACCTAACCTCAGTAACTTTGCGACCTTAGTAAAATCGTTTCTACTAGCAATTTTTGTGCACATCACAGGAATTAATTCCTCTATATGCAATTGTTCTAAAAAATAAATAACTACTTTCATACTCCGTCCGTAGCAGCTTTAGAAATAGCAAAAGGAACATAATGTGACCATCCCGCATACCCTGTACCACAGACCAACCCCCACCAGGGTGCAATCGCTCCCATATTTTTACTACAGTTGAGACAAAATTTTTCTGTTTTATCTGCTAATGATTTCTCGCAAATACATGTGGGAATATCCTCAGTGGTTATCTTTGTTTCTAATGTGGTTAACTGTTGTTCCATTTGTTTTTCCAATTTATCTTTTAATATAATTTTTTGAATTTCTTTATTACATTGTTCTTTACATTTTTGGCGTGTAGTTTTCATCCTTTCATCATATTC


>Dd2rifA_001
ATGAAGTTCAATTTCCCTAATATTTTATTATTTTCCCTTCCATTAAATATAATATTATTATCATCACA
ATATAATCAAAGGAACCATTACATCACACGTACACCAAAAGCAACCACTAGGACATTATGCGAATGTGAATTGTATGCACCTTCCAACTATGATAGTGATCCCGAAATGAAAAGGGTAATGCAACAATTTGTGGATCGTACAACACAACGATTTCACGAATATGACCAAAGGATGAAAACTACACGCCAAAAATGTAAAGATAAATGCGACGAAGCAATCCAAAAAATTATATTAAAAGATAAAATGGAAAAACAAATGGCACAACAACTAACCACATTAGAAACAAAGATAGATACCAATGATATACCCACATGTGTTTGCGAAAAGTCAATGACAGATAAAGTTGAAAAAGGATGTTTGCGATGTGGAGGTGTGTTAGGAGGGGGTATTGCACCAACATTCGGATTAATTGGTTCAGTTGCTATAAATATGTGGAAAACTACAGAAATTGCTGCGGTTATTGCAGCTGCCGAAAAATTCGGTGCTGCTAAGGGTGCTGCTGCAGGTATTCAGGCAGGTATTAAAGCGGTCATGAATGTATTAGGTTCAGATTTTGGTTTATCGATAGAAGGTGTTAAGGCATTGGGGACATTTATTGATGCAACAAATTATAATAATGGCCCATTCATTTATCAAGCTATTTATACTAAATTTCAAATGTCGTCGTGTCTACCTTCTGTCTCTGGAGCTGTTCCTCGAGCTGGTCCCGTCCTTTTTGCTTCTCATGATCAGGCTTTTTGCAATTTGTTTTGGAAGAAATTTGTACCAAATGGTCATGCTTTAGGTATCGATGCAATAAAAAATAATATAGAAACATATGTACAAAAAATCGTCTCAGAAGCCGAAACTACTGCTGGAATGGCTGCAGAAAAGGCTGCTAATCAAGTTACCTCCGCAGCTATAAAAACCAACACTGCTGCAGTAGATGCTACATATGCTAGTTGCCAGACTGTTATTATTGCTTCTGTCGTTGCAATATTGGTGATAGTTTTGGTTATGGTGATAATATATTTAATTTTACGTTATCGAAGAAAAAAGAAAATGAAGAAAAAACTCCAATATATAAAATTATTGAAAGAAT

>Dd2rifB_002
ATGAAACTACACTACCCTAAAATATTATTATTTTTGATTCCATTAAATATATTGATAACATCATCATCAAAT
GCTCATAATAAAAATAAACCATGCATCACACAACATACACCATCTACTACATCACGGGTGTTAAGCGAATGTGACTTATATATGTCCAGTTATGATAATGATCCGGATATGAAATCTGTGAAGGAAAATTTTGATCGACAAATATCACAACGTTTTGAAGAATACGAAGAACGTATGAACATAAAACGACAAAATTGTAAAGAACAATGTGACAAAGATATACAAGAAATTATTGTAAAAGATAAAGTCCAAAAATCGTTAGAAGAAAAAGTGGAAAAATGTTGTCTTATGTGTGGGTGTGGGTTAGGAGGTGTTGCAGCAAGTGTTGGAATAATTGGTCCAATTGCTGTAAATGAGTGGACAAAAGCTGCTTTGGTTGCTGCAGCTAAAAAGGGTATTGAGGTAGGCATGGCTAAAGCCATTGAAGAATTAGGAAAGATAGTAGAGCTAAATCAATTTAATTTATTTAATTGGACTGCAATAGTTACTCCAACAACTTATTATAAACCCATGGAACTTGTTACTATGGTAAGCAAAGCATATTATGAGTGTATAGATTCTAATGCTTCTTCTGATTTTTTATTTTGCCAGGCTATAGAATCTATGGGTAAAGAATCTTATACTTTGCCTCTTCCAACCATTACTCGAGAGGCTGCAAAAGCTGCAGAAGTAGCCCATAAAGCTGCCAAAGCTACCGAAGGAGCTCAAGTTGTTGAGGTAACAATTTCAAGTTCTAATGCATACACTGCAATTGGTTACTCCGTTACTGCCATATTGATTATAGTTTTGGTTATGATAATCATATATTTAATTTTACGTTATCGACGAAAAAAAAAAATGAATAAAAAAGAACAATACACAAAATTATTAAAAGA

>Dd2rifA_003
ATGAAAATCCATTATATTAATATATTATTGTTTGAGCTTCCATTAAATATATTGA
TATATAATCAAAGGAACCATAAAAGCACCACACATCATACATTAAAAATACCAATCACTAGATTATTATGCGAATGTGAATTATATGCACCTGCCACCTATGACGACGATCCACAAATGAAAGAAGTAATGGTTAAATTCAGTAAACAGACACAACAAAGATTTGAAGAATACGACGAAAGGATGAAAACTACACGCCAAAAATGTAAAGATAAATGTGATAAAGAAATACAAAAAATTATTTTAAAAGATAAAATGGAAAAACAAATGGCACAACAGTTAACAACATTAGAAACAAAGATAGGTACCGATGATATTCCCACATGTGTCTGCGAAAAATCAATGGCGGACAAAATGGAAAAAGGTTGTTTACGATGTGGGTATGGTCTAGGAACTGTTGCACCAACGGTTGGATTAATTGGTTCAGTTGCTGTACATGTGTGGAAGCCTGTGGCACTTAAGGAAGCTATTAATGCAGCTCTAAATGCAGCTGCTTCTAATATTTCGGCTACCGCTAAAGCCGCAGGTATTGAGGCAGGTAAGAAAGCAGTTATTGCAGGATTAAAATTATCTCATATAAATATATTAGTTCCTGATATATTCGAACAAATTTCTAATGCAAGACATTATAATGAAGTCCTAAGTTTTGCTGATACTATTATTGTAAAACGTCAGACGATGTGTGGGGCGGTGGCAAATACTCTTGATAGTGCTACATGCAGAATAATTAATATTAATTTACATACAATTCGTCCAGATGGTAGTAATTATCTTCCAGACCGTCAAGGTATACGAGTAACGTTAGAACTTATTCTTGGTAAAGCTACAACTAATGCTGAAGCCGCTGAGGCTGCTAAAAATTCCACGTTAACTGCCGAAATCACAACTAAACAGACTACGGCGATAAATACTATATTTATGAGTAAGCAGACTGCAATTCTTGCTTCTGTTGTTGCAATAGTGGTCATAGTTTTAATTATGATAATAATATATTTGATTTTACGTTATCGTAGGAAAAAAAAAATGAAGAAAAAACTCCAATATATAAAATTATTAAAAGAATA

>Dd2rifA_004
ATGAAAGTCCATTATATTAATATATTATTGTTTTCTCTTCCATTAAATATACT
GGAACATAATCCATGGAACCATTACATGAAACCACATACGTACACCAATAGATCATTATGCGAATGTGACCTATATATGCCAAATTATGATAAAGATCCCCAAATGAAGGAAGTGATGGAAAATTTCAATAAACAGACACAACAGAGATTTCATGAATATGACGAACGTATGAAAACTACACGCCAAAAATGTAAAGATCAATGCGATAAAGAAATTCAAAAAATTATTTTAAAAGATAAATTAGAAAAAGAATTAATGGACAAATTTGCCACACTACACACAGATATGCAAAGTGATGCTATTCCAACATGTGTTTGCGAAAAGTCGATAGCAGATAAAGTGGAAAAAAATTGTATGAAATGTACACAAAATTTGGGAGGAATTGTTGCACCCTCTTCAGGAGTATTAGCAGGAATTGCTGAAGGTGCGCTATATGCGTGGAAACCTACGGCAATTGCTGCGGCTATGGAATTAGCTAAACAAGCAGGTGCTGCAGCAGGTCTTAAAGCAGGTGATATCCATGGTATGAATATAGTTATTTATTATCTAAAAGATTGGGGTGTAGATGAATTAATTCCTGAAATATATAAAACTTTTGTTGCTACAAACCGTTACACTGAACTCGCAAATATTGCTGGTGATATTATTAAAAAACATGCTCAGAACTGTGCGGATAGCGTCCTTAAGAATCCTGCTATGTGCGAAAAAATTGGTATTAAATTTGGTCTAATGGATAGAGTAACTCTTAGTCCAAAGGGTCCTCCAGCGAGTGAATCTGTACCAAAAGTGATAAACCAACTTGTTGGACAAGCTACACAAGGTGCTAATGCTAAAGCTGCTATGGTGGCTTCCGATAAAACATTAGCTGTTGAAACAGCAAAAAAAAACGCTATAGAAACTACTTTTATGGGTTATCATAATGCTATTATTGCTTCTATCGTTGCAATAATAGTTATAGTTTTAATTATGGTAATTATTTATTTAATTTTACGTTATCGACGAAAAAAAAAAATGAAGAAAAAACTCCAATACATAAAACTATTAGAAGAA

>Dd2rifA_005
ATGAAAGTCTATTATATTAATATATTGTTGTTTGCTGTTCCATTAAATATATT
GGAGAATACCCACAAAAAACCATCCATCTCACCACATCATATACAAACTACCAGATTATTATCCGAATGCGAATTATTTGCACCACAAAATTATGACAACGATCCTGAAATGAAAAGGGTGATGCAAAAATTTCATGATCGTACAACACAAAGGTTTCAAGAATACGATGAAAGTTTACAAGAAAAACGACAAGTATGTAAAGATACATGTGATAAAGAAATACAAAAAATTGTTTTGAAAGATAAAATCGACAAGGAATTAACCGAAAAGTTTGCTACGTTACAAACTGATATACAAAGTGACTCTATTCCAACATGTGTTTGCGAAAAGTCGATGGCGGACAAAATGGAAAAAGGATGTTTGCGATGTGCAGGTGTATTGGGAGGTGGTGTGGCGCCAGGTGTTGGATTATTAGGAGGAATTGGTCAACTTGGGCTAGATGTTTGGAAAGCTGCGGCAATTAAGGCCGCTGCAAGATATGCCGCATCTAAGGGTGCTGCGGAGGGTTTAGCTGCTGGTAAAATTGCTGGAGATGCCCATGGTATGAAAATAGTTACTGCATTTTTAAAAGCATACAGTGTAGATAAATTTTGTCCTGAACTATTTAATTCCATTGGTAATAAGATACCTTATAATGATGTCACAAAGATTTCTGAAATTATTCTTCAAAAAAAAAATGCTATGTGTCATGCAGGGGTCCCTGGTAATTCTATATGCGACAAAATTGCTGCTAATTTTAAACTAATTCCAACTCGTAGTTACCAGGCTCCTCCAACGAAAGTGGCTATAACAAATGTGGTAAGAGAACATGTTGATAAAGCTACAAGCTCTGCTAAAGCACTTGCTGATGTCGAAGCTGCTAACGTGAGTTCTAAAATGACTGCTCAACTCACAGCTCAAGAGACCAATTTGATAAATACTACATATACTACTTACTATACTGCTATTATTGCTTCCATCGTTGCAATTGTAGTTATAGTTTTAATAATGGTAATTATTTATTTAATTTTACGTTATCGACGAAAAAAGAAAATGAAGAAAAAACTCCAATATATAAAATTATTAGAAGAA

>Dd2rifB_006
ATGAAACTGCACTGCTCTAAAATATTATTATTTTTCTTTCCATTAAATATATTAGTAACATCATATCAT
TCACATAATAATAATAATGAACCACAAAGCACTCCACATCATACACCAATTACTACATCACGAGTGTTAAGCGAATGTGACCTATATATGTCAAGTTATGATAATGATCCAGATATGAAATCAGTAAAGGAAAATTTCGATCGACAAACATCACAACGTTTTGAAGAATACGATGAACGTATGAATGAAAAACGCCAAAAACGTAAAGAAGAACGGGACAAAAATATAAAAAAAATAATTGAAAAAGATAAAATGGAAAAATCATTAGAAGAAAAAATTGAAAGAGGTTGTCTTAAGTGTGGGTGTGGACTAGGAGGTGGTGTTGCACCTATTTGGGGACTGGTTAGCGGTTTATGGTATGCGACATGGTCACAATATGTTTCTGCAAAGGTCCTTGAAGAGGCTACTAATGCTGCTATTAAAGCAGGTATAATTAAAGCGATTGAAGGATTAAAAAAATTACAAGGTTTAGGTAAATTAGTTGGGGATAAGTGGTCAAATATAGTTACTCCAGAAACTTATTCCAATCCCAATCTACTTTCGAGAGCACTTCAGTATGTAAACCTTACAATGTGTGACACTATTCCTGTTAAAAATGGACTTTTTTGTAATGCTATACAAAAAGAACCTTCTAGTGTTTTTGCTTCTGCCGCACAGGTTGCGCGAGATGCTGCCGCAGAAAGTAAGGCTGCATACTCTGCTACTGAAAAAGCCGCACTTCTCAAAATCGCACCTGCTACTAATGCTTTAAGTACTGCCATAATAGCCTCAGTTGTTGCAATAATAATTATAGCTTTAGTTATGATAATTATATATTTAGTTTTACGTTATCGTAGAAAAAAAAAAATGAATAAAAAACAACAATACACAAAATTATTAAAAGAA

>Dd2rifA_007
ATGAAAGTCCATTATATTAATATATTATTGTTTGCTCTTCCATTAAATATATTG
GAACATAATAAAAATGAACCACACACCACACCAAATCATACACAAACCACCAGATCATTATGCGAGTGCAAATTATATTCACCGGCGAACTATGATAGTGATCCCGAAATGAAAAGAGTAATGCAACAATTTGAGGATCGTACAACACAACGATTTCACGAATATGACGAAAAGATGCAAAGTAAACGAATACAATGTAAAGATCGATGTGACAAAGAAATTCAAAAAATTATATTAAAAGATAAAATCGACAAGGAATTAACCGAAAAGTTTGCTACGTTACAAACTGATATACAAAGTGACTCCATTCCTACCTGCATTTGCGAAAAATCCTTGGAGGACAAAATGGAAAAAGAATGCTTGAAATGTGCACAAAATTTGGGAGGTATTGTTGCACCCTCTACAGGAGTATTAGGTGAAATTGCTGCACTTGCTGTAAATGCCTGGAAAACTACAGAAATTGCTGCCGCTACGAAAGCTGCTATAGATAAGGGTTTAGCTTTAGGTAAAATTGCTGGTGATATTGAAGGTGCGGCTAAAGTAATTGAATTAATAGAATTAAGATTTAAGGTACAAAATATAGCTGGTCTGCCATTGAAATCAGTTTTTGATACAGAAAATTATACTAATGTCTTATTCATTAGTAAATCTATTCATTCTGAATATATCGGATCGGGATGTAGATCTATTTTCCCTTTACCTGGCACGAAGAAGCCTATTTTTTGCACTTTTGTGAATGAACAAATTGAAGCTATATCGGGAGGTAAGGGTGTTGACCCTACAAAGTTTATAGAAACAACTGTACAAACTATGATGTCAGAAGTCAAAGGGGTTGCTGATGCCAAAGCTGCTGATGTGGCTGCCGCTAAAACACCAGAATTTACAACAAGAAACATAGCGGCAGTAGAAGCTGCAACTACTCCTTACTATACTCCTATAATAGTATCAATAGTTGCAATAGAGGTCATAGTTTTAATTATGGTAATAATATATTTAATTTTACGTTATCGACGAAAAAAAAAAATGAAGAAAAAACTGCAATATATAAAATTATTGAAAGAAT

>Dd2rifB_008
ATGAAACTGCACTACTCTAATATATTATTATTTTTTTTTTCATTAAATATATTG
ATATATAGTAAAACTAAAGCATACAACACACATCATACACCAATATGTACATCACGAGTTTTAAGCGAAAAGGACATACATTCGTCAAATTATAATGATAATGTGGATATCCAATCAGTGAGGGAAAATTTCAATCGACATACCTCACAACGTTTTGAAGAATATGAAAAACGCATGATCACACAACGACAAAAATACAAAGAACAACGTGACAAAGATATACAAGAAATTATTTTAAAAGATAAAATGGACAAATCATTAGCAGAAAAAGTAGAACAAGGTTGTCTTAAGTGTGGGTTTGGGTTAGGAGGTGTTGCAGCAGGTGTTGGAATAATAGGTCCAATTGCTGCAAATGTATGGACAAATGCTGCTACGGCATCTGCTGTTCAAAAGGGTATTAATGCGGGTATTAAGGTAGCCATTGAAGAATTAGAAAAAATATTACGGCTAAGTGAATTTAAGTTAATCGATTGGGCTGCGAAAATTAATGAAACAAATTTTTTGAATCCAAATAGATTGCTTACTATTGTAAATGAAGTAAATAATATGTGTACTGAGTCTACAGATGCTGGTTTAACTGCATTTTGCAGGGCGACAACAGCTATAGGTCAAAAATCTAGTATGTTGGATGTTCAAACAATTTCTACTATGGCTGCAAATGCTGCAAGAGTAGCCGGTGAAGCTTCTAAAACAGCTGAAAAAGCTGAAATAGCCTTGGTAAATACTGCAAGTACACATTTGTACAATGCTATTGGTTACTCAGTCCTTGCCATATTGATTATATTATTTGTTATAGTAATTATTTATTTAATTTTACGTTATCGTAGAAAAAAAAAAATGAATAAAAAACTACAATACACAAAATTGTTAAATCAAT

>Dd2rifA_009
ATGAAACTGCACTACACTAAAATATTATTATTTTCCCTTCCGTTAAATATATTAACAGCTTCATAT
ACAACTAATAAAAATAAACCATACATCAAAGAACGTCATATACCAACTTCTAGATCACGAGTGTTAAGCGAATGTGACATATATACGTCAATTTATGATAATGATGAGGATATGAAATCTGTGAAGGAAAATTTTGATCGACAAACCTCACAACGTTTTGAAGAATACGAAGAGCGTATGAACGAAAAACGACAAAAATGTAGAGAACAATGCGATAAAGAAATACAAAAAATTATTTTAAAAGATAAATTGGAAAAAGAATTAATGGACAAATTTGCCACATTACAAACTGATATACAAAATGATGCTATTCCCACATGTGTTTGCGAAAAGTCGTTAGCAGATAAAACAGAAAAATTTTGTCTGAACTGTGGGGTGCAACTAGGAGGTGGTGTGTTGCAAGCTTCGGGTTTATTAGGAGGAATTGGTCAACTTGGGCTAGATGCATGGAAAGCAGCCGCGTTGGTAACTGCTAAGGAACTTGCCGCAGAAGCCGGTGCTGCTGCAGGTATTAAAGCTGCTGATATTGCGGGTGCTAATGTATTAGTTGAAGTAATAAAATTAGCATTCAGAATAGATATATCAGGTTCTGGATCATTGGGATCATTTATTAAAGGAAAAACATATACTCAGACCGCACTCATTTCTGAATTTATTAATTCTCAATATAAAACGAAATGTTTTTCTCTTAGTGTTGCAGCTGAAGCTGATCAGCCTTTTTGCTCTATTATTCAACGTGCAAGTCTAGCTCAAGGGAATATTGCAGCAGAAGATTCATCGTATGCTGCTATAGTAGCAGAGGTAAACAGAATTGTTACAAAAGCTACATCTACTGCTGAAAAAGCTTCAAAAACGGCTATTGAAAGAGTTACTACTTCATTCACATCTAAGAACACTGGTGCGGTAAATGTTACATATGCTAGTTCCCAAACTGCTATTATTGCTTCCATCGTTGCAATATTGATAATAGTTTTAATTATGGTAATAATATATTTGATTTTACGTTATCGACGAAAAAAAAAAATGAAGAAAAAACTCGCTTACATAAAATTAATAAAAGAAT

>Dd2rifB_010
ATGAAACTGCACTACACTAAAATATTATTATTTTCCCTTCCATTAAATATATTGGTGTCATCATCATAT
GAGTATAGTAAGAATAAACCATACGTCACACCAGATACTCCAAGTACTACATCACGAGTGTTAAGCGAATGTGACCTATGTATGACCAATTATGATAATGATCCGGATATGAAATCTGTGAAGGAAAATTTCGATCGACAAACATCACAACGTTTTGAAGAATACAATGAACGTATGAAAGATAGGCGCCGAAAATATAAAGAACAGTGTGACAAAGATATACAACAAATTATTTTAAAAGATAAAATGGAAAAATCATTAGAAGAAAAAGTGGAAAGGGGTTGTCTTAGGTGTGCATGTGGGTTAGGAGGTGTTGCAGCAAGTGTTGGAATATTTGGTGCAATTGCTGTAAGTGAGTGGACAAAAGCTGCTTTGCTTGCTGCAGCTCAAAATGGTATGGATGCGGGTATTAAAGAAGCCATTGAAGGAGTAAAAGGAATATGGGAATTAGGACATGTATCTGGTGTTAATGTAGAAAACATCGTTACTTCCACAAATTTTTCTGATCAGAAACTTCTTGTTCAAGCTGTTCAAACTTTAGGTAAAGAAATTTGTGTGGAAGGTGGTGTTGCTCATGAAAAATATTTTTGCCTTTTAGCAGATGGTGAAAATGCCGCTAGGTTTGTGCAAGGTATAACACAACATGCTAAAGCCGTTGCAATAAAAGCTGGTAAAGAAGCTGCAAAAATTACAACTGAAGAAACTACAGCAGCAAATATGGCAAGTTCTAATTTGTACCTTGCAATTGCTTACTCAGTCATTGCAATAGTAGTTATAGCTTTGGTTATGTTGATAATATATTTAATTTTACGTTATCGTAGGAAACAAAGAATGAATAAAAAACAACAATACACAAAATTATTAAATCAAT

>Dd2rifA_011
ATGAAGGTCCATTATATTAATATTTTATTGTTGGCGCTTTCATTAAATATATTGGTAAT
AAATACCCACAAAAAACCATCCATCAGACCACGTCATATACAAACTACCAGATTATTATGCGAATGCGAATTATTTGCACCACAAAATTATGACAACGATCCTGAAATAAAAAGGGTGATGCAACAATTTTATGATCGTACAACACAAAGGTTTCAAGAATACGATGAAAAGTTACAAGAAAAACGACAAATATATAAAGATAAATGCGATAAAGAAATCCAAAAAATTATTTTAAAAGATAAATTGGAAAAAGAATTAATGGACAAATTTGCCACATTACAAACTGATATACAAAGTGACGACATTCCAGCATGTATTTGCGAAAAGTCGTTAGCAGATAAAGTGGAAAAAGGATGCTTGAGATGTGCACAAAATTTGGGGGGGATTGTTGTACCCTCTTCAGGAGTATTAGGAGAAATTGCTGCATTTGCTGTAAATGCCTGGAAAACTACAGAAATTGCAGCGGCTACGGAATTAGCTAAACAAGCAGGTGCAGCAGCAGGTAAAATTGCTGGTGAAGCTATGGGTGTTAAAACAATTATTAGAATATTTGAAGAAATATTCTCTATAGATAAGTTAAAAGGAACAACATTGAAATCCTTTTTTACTACAACGCGTTATAATGATGTCAAAACTATTGCTAGTGTTATTGATACGGAAATGAATACGTCTTGTGTGTTGAATTCCTTTGGTAATCAGGCTATTTGCGGTCTTCGTAAAACATTAAAGATAATTGCAGAACCTGGTAAAACAATGGTTAAACAGGAAACTGCTATAACAAGGATGATAACCGACGTTGTTCATAAAGCTGAAACTACTGCTGAAGCTATAAAGACTCAAGTGGCTGCAACTAAAACAGCAGCAGCTATAAAGACAAACACAGAAGCTATAGAAGCTGCAACTACTCCTTACTATACTCCTATAATAGCATCCATCGTTGCAGTAGTAGTTATAGTTTTAATTATGGTAATAATATATTTGATTTTACGTTATCGACGAAAAAAAAAAATGAAGAAAAAACTGCAATACATAAAATTATTAGAAGTA

>Dd2rifA_012
ATGAAAGTCCATTATATTAATATATTATTGTTTGCTTTTCCATTAAATATATTG
GTAAATACTCAAAGGAACCATAAGAAAATTATACTTCGTACACCCAAAACTGAACCAACAAAAATACATAGATCATTATGCGAATGTGAATTATACGCACCACCAAACTATGACAATGATCCTGAAATGAAAGAAGTGATGGAAATTTTCGATCTTCAAACGTCGGAACGCTTTCGCGAATATGACGAAAGGATGCAAGATAAACGAAAAAAATGTAAAGAACAATGTGAAAAAGATATACAAAAAATTATTTTAAAAGATAAAATCGAAAAAGAATTAACAGAAAAATTTTCAGCATTGGAAACAAACATAGAAATCAATGATATACCCACTTGCGTTTGTGAAAAATCGGTGGCAGATAAAGTTGAAAAAACGTGTTTAAAATGTGGAGGTGTGTTGGGATTTGGTATTGCCCCATGGTGGGGTTTGGTAAGCGCTTTATGGTATGCAGGATGGATAAATTATACTACTACAACTCTTGTTAAAATTGCTACAGATGCGGGTATTGCTGAAGGTTTAAAAGTTGGTTTGGTTAAAGTTGCAGAAATAGTAACACAATTATCTAAGGATATACCAATTAAGATACCTACAATTGAAGCATTAACAAAGATGACTTCAGGCACTTTTACTAATGAAATATCACTTCCTGGTATATTTAAAACCCTAGATAAAGCTATGTTGGGAAAATTTGAGGAAGGTGAATATTCTGGATTTTCTACATGGATACAAAGTTTATCTAAAACTCCAAGATTGTTTACTACAAATTTTTCTAAAGAGGCAGCGGAAGTCACGAAAGCGGTTACTGATGCTAAAACAGTTGTATTGACAGAGGGAACACATGCAACTAGTAGTTTAACTACTGCTATTATTGTTTCTGTTGTTGCAATAGTACTTATAGTTTTGGTTATGGTAATTATTTATTTAATTTTACGTTATCGCAGAAAAAAGAAAATGAAGAAAAAATTACAATACATAAAAATATTAAACGAAT

>Dd2rifA_013
ATGAAGATCTATTATATTAATACATTATTATTTGCTCTTCCATTAAATATATTG
GTAAATAATCAAAGGAACCATAAGAGCATCACATATCATACATCAAATACAAAAAAATTAAAACCACTTAGATCATTATGCGAATGTGAATTGTACGCGCCACCTAACTATGACAACGACCAAGAAATGAAAGATGCAATAAAAGAATTTAATGATCGTTGCGCACAACGTTTTGAAGAATATAATGAACGTATACAAGATAAACGAAAACAATGTAAAGAACAATGCGATAAAGATATACAAAAAACTATATTAAAAGACAAAATCGAAAAAGAATTAACAGAAAAGTTTGCCACATTGGAAACAAAGATAGACACCAATGACATACCCACATGCGTTTGCGAAAAGTCTATGGCAGCTAAAGTGGAAAAAACGTGTTTGAAATGTGGAGGTGTGTTGGGAGGTGGTGTGGCACCCGAATTAGGTTTAATAGGTGGAACGGCTTTGTATGGAATAAGTGTTTGGAAACCTAAGGCTATTGCGTCCGCTATTGCAGCAGCTAAGCAAGCAGGTAAATCTGCGGGTATTAAGGCAGGAAATTCTGCTGGTATTGAGTCTGTAATTAAAGGATTATATGACAAATTCTTTCTAAACATTTTAGACGGTAAACCATTGCAAGATATTATTACTACAGAAGCTTTTAAAAATCCAAATTATATTTCTCATGTTGTTCATTTAGAAAGCAATAATATGTTTGGGAAAAGTCCACCCCCTGAATCACATGAAACGTTTTGTTCTATTCAAGATCAAGGAACATATCCTGGTTGGTTTGATAAATTTATAGAAGCAAATTCAGAAACTATTGTTAAAAACGCTACAGAAGCTGCTGCTGACTCTACTTCTACTGAAACTGCAAGAGTTACTACCGCACTCACAACTGAAAAAACGGGTGCCATAGAAGCAGCAAGTAACGCTTACACTACTGCTATAATAGCATCCATTGTTGCAATTGTAGTTATAGTATTAGTAATGATTATTATTTATTTAATTTACATTACCGTAGAAAAAGAAA

>Dd2rifA_014
ATGAAAGTGCACTATTCTAAAATATTATTATTTTCTCTTTCATTAATTATATT
GGCACATAATAAAAATAAACCATATATTACCACACGTACACCAAATACTACATCACGATTATTAATCGAATGTAACATATATATGCCAAATTATGATAGTGATCCGGATATGAAATCTGTGAAGGAAAATTTCTATGAGAAAACAGAACAACGATTTCATGAATACGACAAACGTATGATCAATAACAGACGGAAATGTAAAGATAAATGTGATAAGGAAATCCAAAAAATTATTTTAAAAGATAAATTAGAAAAAGAATTAACAGAAAAGTTTGCTACATTACAAACTGATATACAAAGTGATGCCATTCCAACATGTGTTTGCGAAAAATCCTTAGCGGACAAAGTGGAAAAAGGATGTTTGCGATGTGGAAGTGTGTTCGGTGGTGGTGTGGCGCCAAGTGTTGGTATATTAGGAGGAATTGGTGAAGCTGCTATAAGTGTGTTGAAACCTGCGGCAATTGAGGCTGCTAAGGAAGCGGCCGTAACTGAGGCTACTGCTCTTGCTACGCAAGCTGGTATTAAAGCTGTAATTTCTAAAATTAATGTATTTCTTGCCTTTTATAGTAAAGAAGAAATATTATTTGATTTGAAACCAATTGTTAATAAATCAAATTTCAGTTGCGGTTCTTCTCTATTTCAAAGAGCTGAGGAACTAGCTAGTAAATCCTGTGTACCTCAATCAAATGGAAGTTATACTTCTTTTTGTAATTCCATAACGTACGGTAAGACTACTGCGTTTAAGGGTTTCGCACAAGCTGGTAGTGATGCATTTCAGGCAACATTGACAACCAAAACAGCAGAATTTAAGGAAACATATATGGCTGCAGTAAACACTACATATGGTGGTTATCACATTAGTATTATTGCTTCCGTCGTTGCCATATTGATTATAGTTTTAATTATGGTAATTATTTATTTAATTTTACGTTATCGTAAAAAAAAAAAAATGAAGAAAAAACTCCAATATATCAAATTATTAGAAGAA

>Dd2rifB_015
ATGAAATTGCACTACCCTAAAATATTATTATTTTCCATTCCATTAAATATATTGATAACATCATCATCAAAT
GCACATAGTAAAAATAAACTCTACATGAAACCACACACAAGAACTACTACATCACGAGTGTTAAGCGAATGTGACCTATATATGCCAAATTATGATAAAGATCCGGATATGAAATCTGTGAAGGAAAATTTCGATCGACAAACATCACAACGTTTTGAAGAATACAAGGAACGTATGATCACACAACGGCAAAAATATAAAGAACAATGTGAAAAGGACATACAAAAAATTATTTTAAAAGATAAAATCGAAAAGTCATTGGAAGAAAAAGTGGAAAAAGTTTGTCTTATATGTGGGTGTGGGTTAGGAGGTGGTGTTGCACCATTTGTTGGATTATTTGGTGGACTTGCTGTAAATGAGATGAAAAAAGTGGCAGCCGCTGCTTCTACGAAAGCTGGTATTGCTAAAGCTATTGAAGGATTAGGAGATATATTTGGCCTAGAAGCGGGATCTCCTATTCCATGGATGAACAAGATTCACGCAGGAAATTATAGTAATAGAATGTCTCTTATTCAAATATTGACCTCTGTAAAAAATTCGTGCGAGGATGTTCAAACTGTTGAAGGTTCATTATTTTGTAGTGCCTCAAATTCTATAGCTGAAAGTGGTGATACTTTTGAATTTAGTAAAAATATTTATGGAATGGCGGCAAATGCTGCAGATGCTGCTCGAAAAGCAGCAAATGGGAAATATGCAGAGATGACAAGTGTTGGTACTATTTTTTCTAATCCAGTTGTAATTTCTGCTATAGTAGTAGTGATTATAGCTGTTATACTTTTAATTATTTATTTAATTTTACGTTATCGAAGAAAAAAGAAAATGACGAAAAAACTACAATACACAAAATTATTAAATCAAT

>Dd2rifA_016
ATGAAAATCCATTATACTAATATATTATTGTTTCCTCTAAAATTAAATATATTG
GTAAATACCCACAAAAAACCACACACCACAGCACGTCATACACAAAAAATACCAACCACAAGGTCATTAAGCGAATGTGAATTGTATGCACCTGTCAACTATTATAGTGACCCACAAATGAAAGAAGTGATGGATAATTTCAATAAACAGACACAACAAAGATTTCATGAATATGACGAAAGGATGAAAACTATCCGCCAAAAATGTAAAGATACATGTGACAAGGAAATCCAAAAAATTATTTTAAAAGATAAATTAGAAAAACAAATGGCACAACAGTTTTCTACGTTACACACGGATATACATAGTGATGCCATTCCAACATGTATTTGCGAAAAGTCGTTAGCGGACAAAGTGGAAAAAGGATGTTTGAGATGTGGAAGTGTATTGGGTGGTGGTGTGATGCCTGGATTTGGTGCGATAGGAGGAACGGCTTTATATGCTTTAAACCAGTTGAAACCTACGGCAATTGCTGCCGCTACAAAATATGCCTTAGCTGAGGGTGCTGCTAAGGGTGCTGTTGCAGGTAATGCCCATGGTATGAAAATAGTTATTCATGGATTACAACATTTTGGTGTAGATAAATTATTTCCTGAAATATTTAATCCCTTTGTTACTACAAGACATTATACTGAAGTCACAAATCTTTCTAGTTCAATTTTGTTGAAATATAATTCGACCTGTATGTCGTTGGACACAAGCATTACAGTTCCTGCTGCATGCAGTAAATTTCAGATTAAGTTAGGTATACATCTATCAGAGACTAATACATATGGTACTCCAGCATATACTGCTATACCAAATGGGTTAAAAGGAATTCTTGGAGAAGCTACACAAGGTGCTGAAGCCAAAGCTGCTCAGGTGAGTTCTGCAACTTCTTCTAAAATTATAACTGAACAGAAAGGTGTGATAAATACTATATATATGAGTAACCAGACTGCTGTTATTGCTTCCATCATTGCAATAGTGGTCATAGTTTTAATTATGGTAATAATATATTTGATTTTACGTTATCGACGAAAAAAAAAAATGAAGAAAAAATTACAGTACATAAAATTATTAGAAGAAT

>Dd2rifA_017
ATGAAAATCCATTATATTAATATATTATTGTTTGCGCTTCCATTAAATATATTG
GTGCATAATCAAAGGAACCAAAAGAAATCTATACTTCGTACAACCACAACTAAACCAATAAAAGCACATAGAACCTTATGCGAATGTGAATTATACGCACCATCTAACTATGAAAATGACCCGGAAATGAAAGAAGTTATGCAAGACTTCTATCGCCAAACGTCACAACGATTACGCGAATATAACGAACGTATGAGCAAAAACAGACAGAAATGTAAAGAACAATGTGAAAAAGATATACAGAAAATTATTTTAAAAGATAAAATCGAAAAAGAATTAACAGAAACGTTTGCCACATTGGAAGCTGATATAGACGCCAATGACATCCCCACTTGTGTTTGCGAAACATCAGTAGCAGATAAAACAGAAAAATTTTGTCTTAACTGTGGAAAAACTATGGGAACAGTTGCACCTTCATGGGGTTTGCTCAACGGTATAGGGTATGCTTTATGGACACATTATGTTGCTACTACAGTTGCAAAGGCTGCTACAGATGCTGGTATTTCTACAGCTATTAAATTATTAAAAACAAATTTTAGTATAGATCGTTTAACTTCTTCTCAATGGACAAAACTGGTTACTGTACAAAATTATGCTAATGAGAATCTGCTTGGTAATATCATCAGACATTTAGGTAGTACACTTTGTGGTGGAAGTAGTAATGACATAGGAGGTCCTTTTTGTCTTTATACAAGTAATCCTACTGTATTTACAAATTCTATAAAAGGACATATACCAACTGCAGTTAAGGAGGCTGTTCGGGATGCCGCAACTGCTGAAACAGCTGAGGCTTCCAAGTATACATCAACTACTAGTATTTACTCAACTTCTATAATAGCCTCAGTTATTGCAATAGTAGTTATAGTTTTAGTTATGGTAATTATTTATTTAATTTTACGTTATCGAAGAAAAACGAAAATGAAGAAAAAATTACAATATATAAAATTATTAAAAGAAT

>Dd2rifA_018
ATGAAAGTCCATTATATTAATATATTATTGTTTACTGTTCCATTAAATATATT
GGTATATAATCAAAGGAACTATTACATTACACCACGTCATACAGAAACCAACAGATCTTTATGTGAATGTGAATTATATTCACCTACGAACTATGATAGTGATCCCGAAATGAAAAGGGTAATGCAACAATTTGTGGATCGTACAACACAACGATTTCACGAATATGATGAAAGGATGAAAACTACACGCCAAAAATGTAGAGAACAATGCGATAAAGAAATACAAAAAATTATATTAAAAGATAAATTGGAAAAAGAATTAATGGACAAATTTGCCACATTACAAACTGATATACAAAGTGACGCTATTCCCACATGTGTTTGCGAAAAATCCTTAGCAGATAAAGTGGAAAAAGGTTGTTTACGATGTGGGTATGGTCTAGGAACTGTTGCACCAACGGTTGGATTAATTGGTGCACTTGCTGTACATGCCTGGAAACCTTTGGCACTTAAAGCCGCTATTACAGCAGCTCTAAAAGCAAATAATGCTATAATTTCGGCTGCCGCTAATGCTGCAGGTAAAATTGCTGGTGAAGCGAAGGGTGTGGACGTAGTTATTTCTGCATTAGAACAATTGGGTATAAAGAAATTATGTCCTGAATTATTGAAATCCATTGGTACTACAACGGGTTATACTGAGGCCTTAAAGATTGCTGACGCTATTATTGGAAAATATGAGGCGAACTGTGTATGGAAAATCACTTTAGCTACTCGGCCTATGTGCACAGATGTTGGTACTAAATTTAAACTAATTGGAATTGCATCTGGGGATTTTAATCCACCAAGACCTGGTATAACAAGAAAGGTATACGACATTGTTGATAATGCTACAAGTTCTGCTAAAGCAGTTGCTGAAACCGAAGCTGCTAAGGTGGCTGCTGCTAAAACAGCAACAATTAAAGCAACACAAGAGAAAGCTATAGAAGCTGCAAGTATGCAGTTGTACACCACAATTGCTTACTCCATCCTTGCCATATTAATTATAGTTTTAATTATGGTAATTATTTATTTAATTTTACGTTATAGAAGAAAAAAAAAAATGAAGAAAAAACTCCAATACATAAAACTATTAGAAGAA

>Dd2rifB_019
ATGAAACTGCACTACTCTAAAATATTATTATTTTCCCTTCCATTAAATATATTAGTGTCACCGTCATAT
GCACATAATAAAAAGAAACAATACATCACACGATATACACCAAATACTACATCACGAGTGTTAAGCGAATGTGACAAACCATCGTCAATTTATGATAATGATGAAGATATGAAATCTGTGAAGGAAAATTTTGATCGAGAAACGTCACAACGTTTTGAAGAATATGACGAACGTATGAAAGATAAACGCCGAAAATGTAAAGAACAATGTGACAAGGATATACAAGAAATTATTGAAAAAGATAAAATAAATAAATCATTAGCACAAAAAGTGGAAAAATGTTGTCTTGGGTGTGGATGTGGGTTAGGAGGTGTTGCAGCAATTGTTGGTTTGTTAGGTACAGCTATTGTAAATGTGTTGACAAAAGATGCTACAGCTGCTGCTGTTAATTTAGCTATTGAGAAGGGTATTGAAGCTGGTGTAAAGACAGTAATTACAAATATAAAAAAGATACCTACTTTTACTGGATTATCGAGTATAAATTGGACAGAGTTCATTAATGAATCAAGTTATAGTACCGTCAGTGGTCTCATTAAAGCTACTAAATCTGCTACCTCTAGTACATGCTCGTCAACGTCATCGAAACTTGCTCATTGCCATATCATATCATATGGGGAGACATTTTTTGGTCCAGTTGTAGAAGATGGTATTGAAGCTACTGCTACCAGGATTGTATCTGTTAAAACGATTGAACTTGGTAAGGTAAAAGCTACAAGTGCACATTTGTACAGTGCAATTGGTTACTCAGTCCTTGCCATATTGATTATATTATTGGTTATGATAATTATTTATTTAGTTTTACGTTATCGTAGAAAAAAAAAAACGAATAAAAGACTCCAATACACAAAATTATTAAAAGAA

>Dd2rifA_t020
ACCAATAGATCACCAATAGCGGGTGCGAATTATATGAACTTGCCAACTATGATAATGACTCCACAAATGAAAGAAGTCATGGAAAATTTCATTAAACAGACACAGCAAAGATTTCATGATTATGACGACCGTATGAAAGAAAAACGAAAGCAATGTAAAGAACGATGTGATAAAGAAATTCAAAAAATTATTTTAAAAGATAAATTAGAAAAACAAATGGCACAACAGTTAACCACATTAGACCCGAATATAACCACTGAAGATATTCCCACATGTATTTGCGAGAAATCTTTAGCAGATAAAACAGAAAAGTTTTGTCTTAATTGTGGAAAAACTATGGGAGGGGTTGCCCCCGGTTGGGGTCTGGTCAGCGGTTTAGGTTATGTAGGATGGACAAATTATGTTACACAAACGGCTCTGCAAAAGGGTATTGAGGAAGGTGTTAAATATGGGATTGAAGGATTAAATTATTTTCCTGGCTTATCTCGATTAATTGAGGTTTCCGAAATAAAAAATTTGATTAATCATACAAATTATGACATTGGAATGACATATGTTAATATTATTAAGCAAGTAAAAATTACAAATTGTGTTGGTAAAGCTGCTGAAACTCAACCATTTTGCCATTACGTATCACAAGGGGGGGAAAGTGCATTATCCGATCGACCTGCCGTTATTGCAGATAATGCTGCACATATGGCTAAACATGCTGAAACAGAAGTATTAAACGCAAGTGCATCTTCTCTTACTACTTTTTCCAATGCTATAATTGCTTCTATCGTGGCAATAGTAGTTATAGTCTTGGTTATGGTAATTATTTATTTAATTTTACGTTATCTACGAAAAAAAAAAATGAAGAAAAAACTCGAATATATAAAACTATTAGAAGAATA

>Dd2rifA_021
ATGAAGATACATTATATTAATATATTATTGTTTGCTCTTCCATTAAATATATTG
GTGCATAATCAAAGGAACCAAAAGAAATCTATACTTCGTACAACCACAACTAAACCAATAAAAGCACATAGAACCTTATGCGAATGTGAATTATACGCACCATCTAACTATGAAAATGACCCGGAAATGAAAGAAGTTATGCAAGACTTCTATCGCCAAACGTCACAACGATTACGCGAATATAACGAACGTATGAGCAAAAACAGACAGAAATGTAAAGAACAATGTGAAAAAGATATACAGAAAATTATTTTAAAAGATAAAATCGAAAAAGAATTAACAGAAAAGTTTTCCACATTGGAAACTAATATAGACGCCAATGACATACCCACCTGTATTTGCGAAAAATCGGTAGTAGATAAAGTTGAAAAAGGTTGTCTTAAGTGTGGATATGGGTTAGGAAGTGTTGCACCAAGTGTTGGATTATTTGGTGCACTTGCTGTATATCAGTGGAAAACTGGTGCTATGGCAGCTGCTGCTCAGAAAGGTATTGATGCAGGTATTGCTAAGGCCATTAAAGGATTAGAAGAAATATATGGATTAAGCCAATTTTCTTATTTAGATTGGCATGCAATGGTTACTGCAACAACTTATTATCAACCCATGGAACTTGTTAAAATTGTTAACTCTATAAATAGTATGTGTACAGAATCTAATCCTGCTTTTGATTCCTTATTTTGCACGGCTTCATATAGTATAAATTCCGGAGGTACAAGTTCTAGCTTTACACAAACCATTTCTCCATTGGCTGCAAAAGCTGCAGGAGCAGCCGGTGAAGCTGCTAAAGCCGCTGAACTAGTTGAAGCAGCCAAATTCGTACCCAAAACTACTATATTAACTAATACTATTATTGCTTCCATTGGTGTTATAGTAGTTATAATTTTGCTTATGGTAATTATTTATTTAATTTTACGTTATCGCAGAAAAAAGAAAATGAAGAAAAAATTACAATACATAAAATTATTAAAAGAAT

>Dd2rifA_022
ATGAAAATCCATTATACTAATATATTATTGTTTCCTCTAAAATTAAATATATT
GGTAAATACCCACAAAAAACCACACACCACAGCACGTCATACACAAAAAATACCAACCACAAGGTCATTAAGCGAATGTGAATTGTATGCACCTGTCAACTATTATAGTGACCCACAAATGAAAGAAGTGATGGATAATTTCAATAAACAGACACAACAAAGATTTCATGAATATGACGAAAGGATGAAAACTACACGCCAAAAATGTAAAGATCGATGTGATAAAGAAATCCAAAAAATTATTTTAAAAGATAAATTGGAAAAAGAATTAATGGACAAATTTGCCACATTACAAACTGATATACAAAATGATGCTATTCCCACATGTGTTTGCGAAAAATCATTAGCAGATAAAGTGGAAAAAGGATGCTTGAGATGTGCACAAAATTTGGGAGGGGTTGCACCCGGTTGGGGTCTGCTCAGTGGTTTTGGCTATGTGACATGGTCACAATATATTTCCGGAATTGCTGCAAAAGCTGCTGCAGATGCAGGTCTTAAGGCAGGTGTAAAAGTAGGTTTGGTTAACGCTGTCAAAATAGTAACAAAGACATTAGATGGTGCAGGTAAGGTACCTACAATGGATTGGGCAAAACTTATTGCTTTTGGTGACTTTTCTGATGGAGTAACACTTCATGCTATATTTAAAAACTTAAATAATATGATGAATTGCCATTTAGATTCTGGAAAGTATTCTCAATTTTCTATGTTGGTACAAACATTTGCTGAAAATTTTAAGCCAATTACTGCAAAATATTCTAAAGAAGTAGCAGAAGTCACAAAAGCGGTTGCTGATGCTAAAACCGGTGTATTGACAAAAGCAGGCAATGCAACTAGTAGTTTATCTACTGGAATAACTGCTTCCATTATTGCAATTGTAGTAATCGTTTTAATTATGGTAATTATTTATTTAGTTTTACGTTATCGACGAAAAAAAAAAATGAAGAAAAAATTGCAGTACATCAAATTATTAGAAGAA

>Dd2rifA_023
ATGAAGGTCCATTATATTAATATTTTATTGTTGGCGCTTTCATTAAATATATTGGTAA
TAAATACCCACAAAAAACCATCCATCACACCACGTCATATACAAACTAACAGATTATTATGTGAATGTGAATTCTATGCACCTGCCAACTATGATAAAGATCCACAGATGACAAAAATAATGGAAAATTTCAATAAACAGACACAACAAAGGTTTCAAGAATACGATGAAAGGTTACAAGAAAAACGACAAGTATGTAAAGATACATGTGATAAGGAAATCGAAAAAATTATTTTAAAAGACAAATTAGAAAAAGAATTAACAGAAAAATTTGCCACATTACAAACTGATATACAAAGTGACGCCTTTCCAACATGTGTTTGCGAAAAGTCGATAGCGGACAAAGTTGAAAAAGGATGTTTGAAATGTACACAAAATTTGGGAGGAATTGTTGCACCCTCTTCAGGAGTATTAGCAGGAATTGCTGAAGGTGCGCTAAGTGTGTGGAAACCTGCGGCACTTAAGGTTGCTTTTGCAGCCGCTAAAAAAGCAGGTGATGCGGCCGGTGTAGCTGCTGGTGATGCTGCAGGTATGAAAGTAGTTATTGAATCATTAAAAACGTTGGGTGTAGAGAATTTAATTCCTGAAATATACGATACTATTTCTAGTACAGGTCATTATGCTAAAGTCACAGAATTTGCTAATACTATTTATGTGAAATATCGTGGAACCTGTTTTTCGTTGAGCAACAGCGTTATTCGTCCTGCTGCATGCACAACATTTGAGCATAATTTTGGTATATTTATAGAAGGAAGTACGAAACGAGGTCCTCCAGCAAGTAGTGCTATACCAGATATGTTAAACAAAATTGCTGAAAAAGCTGAATTATCTGCTAAAGAAGCTGCTAAAATTTCTGCTAAAGAAGCTACAGCAGCAGCTATAGAGACGAACACAGGAGCTATAGAAGCTACAACTACAACTTATTATACTGCTATTATTGCTGCTGTTGTTGCAATAGTGGTCATAGTTTTAATTATGTTAATTATTTATTTGATTTTACGTTATCGACGAAAAAAAGAAATGAAGAAAAAACTCCAATATATAAAATTATTAGAAGA

>Dd2rifA_024
ATGAAAGTCCATTATATTAATATATTATTATTTGCTCTTCCATTAAATATATT
GGTAAATAATCAAAGGAACTATAACAACAGCACATATCATACATCAAATACAAAAACAATAAAATCACATAGATCATTATGTGAATGTGAATTGTACGCACAATCTAATTATGACGACCAAGAAATGACAGATGTGATAAAAGAATTTAATAATCGTACCGCACAACGTTTTGAAGAATACAATGAACGTATGCAAGAAAAACGAAAGCAGTGTAAAGAACAATATGGAAAAGATATACAAAAAATTATTTTAAAAGATAAAATCGAAAAAGAATTAACAGAAAAATTTTCCACATTGGAAACAAACATAGACATCAGTGACATACCCACTTGCGTTTGCGAAAAATCAGTAGCAGATAAAACAGAAAAAGTCTGTCTTAACTGTGGGAAAACTATGGGAGCGGTTGCACCTGCTTGGGGTCTGATTAGTGGTTTGGGTTATGCAGCATGGGCGCATTATGTTGCTGGTGTTGCTGCAAAAGCTGCTACAGATGCGGGTGTTAAGGCAGCCATAAAAGGATTAGGAAATGTATTTAACCTAATTGAGTTACCTGGTGTTAATATTCCAGGAATGGTTAATGCAGGGAATTTTAAGAATACAATGCATCTTATTCAGGGCATTATGGGTGCACAAAATAAGCTTTGTACTCCTCAAATTGAAGACACTAATTTTTTTTGTTCCATACATTCAAATAAGGGAGGACCTTGGTTTGCTAAGGCCATATCAACGCATGCACAGAATATTTCCACAGATGCTAGTCAAGCTGCTGAAGCCGCTGAACTAGCTGAAGCTGCTAAATTCGTACCCAAAACTACTATATTATCTAATACTATTATTGCTTCCATTGTTGCTATAGTAGTTATAGTTTTAGTTATGGTAATTATTTATTTAATTTTACGTTATCGAAGAAAAAAGAAAATGAAGAAAAAATTCCAATATATAAAATTATTAAAAGA

>Dd2rifB_025
ATGAAACTGCACTACTCTATAATATTGTTATTTTCCATTCCATTAAATATATT
GGCGCATAATAAAAATAAACCATATATCACACCACATACACCAACTAATACATCACGAGTGTTAAGCGAATGTAACCTATATATGCCAAATTATGATAAAGATCCGGATATGAAATCTGTGAAGGAACATTTCGATCGACAAACATCACAACGTTTTGAAGAATACGAAGAACGTATGATAAAAAACAGACGAAAATGTAAAGAAAAATGTGACAAAGATATACAGCAAATTATTTTAAAAGATAAAATGGATAAATCATTAGCAGAAAAAGTAGAAATAGGTTGTCTTAGGTGTGGGTGTGGGTTAGGAGTTGTTGCAGCAGGTGTTGGAATAATTGGTCCAGTTGCTGTAAAAGGATTGGAAAATGCTGCTATGCTTGTTGCAGCTCAAAAGGGTATTGAGGTAGGCATGGCTAAAGCAATTGAAAAATTAGGAGAAATATATGGACTAATTGAGTTTTCTTACTTACCTTGGGCTGCAAAAATTAATGGAACTAATTTTTTTCATAAAAATAGCCTTGTTCTTATTGTAGGCGAAGCATATAATAAGTGTACTGACGTTGAGGCTGCTAAGGGATCTTTATTTTGTCAGGCCATGGATGGTTTAGATAAAATATCTAATACTTGTGCTCTTCAAACCATTTCTCCAATGGCTGCAAAAGCTGCAGAAGCAGCCGGTGAAGTTGCTAAAGCTGCTGAAGAAGCTCAAATTGGTAAGGTAACTATTGCAAGTTCTAATGCGTACAGCGCAATTGGTTACTCTGTCACTGCCATATTGATTATATTATTGGTTATGGTAATTATTTATTTAATCTTACGTTATCGTAGAAAAAAGAAAATGAATAAAAAAGGCCAATACACAAAATTATTAAATCAA

>Dd2rifA_026
ATGAAAGTCCATTATATTAATATATTATTGTTTTCTCTTCCATTAAATATACTGG
AACATAATCCATGGAACCATTACATGAAACCACATACGTACACCAATAGATCATTATGCGAATGCGAATTATATGAACTTGCCAACTATGATAATGACCCACAAATGAAAGAAGTCATGGAAAATTTCAATAAACAGACACAGCAAAGATTTCATGAATATGACGAAAGGATGAAAACTACACGTCAAAAATGTAAGGATAAATGTGACAAAGAAATTCAAAAAATTATTTTAAAAGATAAATTAGAAAAACAAATGGCACAACAGTTAACCACATTAGACCCGAATATAACCACTGAAGATATTCCCACATGTATTTGCGAAAAATCTTTAGCAGATAAAGTGGAAAAAGGTTGTTTACGATGTGGGTATGGTCTAGGAACTGTTGCACCAACGGTTGGATTAATTGGTGCAGTTGCTGTACATCAGTGGACAAATGCTGCCTTGCTTGATGCAGCTCAAAAGGGTATTGAGGCAGGTATTGAAGCAGCCATTAAAGGGTTTAAACTAAAATTCGGTTTAGAGACCATATCTGGAGTTCCATTAAACACAGTTCTTAATGCTAACAACTTTAAGCATCCCATGATTCTTGGTCAAATTGTTCAAGGGGAATATAATACAGTCTGCGGGGTTGACCCAAATAATACTAGTGTTCTTTGTTTTTACACACGTCAGACTTATGCTCAAACATATAGTATGATAGCAACGAATGCCCAAACAGTTGCTACTGATGCTGGTAAAGCAGCCGCAACTGCTGAAGCAGCTCAAATAGCCTCGGTAAATGCTGAAAGTGCACATTTGTACAGTGCAATTGGTTACTCCGTCACTGCCATATTGATTATAGTTTTGGTTATGGTAATTATTTATTTAATTTTACGTTATCGACGAAAAAAGAAAATGAAGAAAAAACTCCAATATATAAAATTATTGAAAGAATA

>Dd2rifB1_027
ATGAAACTGCACTACACTAAAATATTATTATTTTTCTTTCCATTATATATATTG
GTGTATAGTAAAAACAAACCATCCATCACATCACATCATACACAAACCAATAGATCATTATGTGAATGTGACACACAATCGACAAATTATAATAATGATGATGATATGAAATCTGTGAAGGAAAATTTTAATCGACAAACGTCACAACGTTTTGAAGAATACGAAGAACGTATGAAAAGAAACAGACAAAAATACAAAGAACAATGTGAAAAGGATATACAAAAAATTATTTTAAAAGATAAAATGGAACGATCATTTGCAGAAAAAATAGAAAGAGGTTGTCTTAAGTGTGGGTGTGGGCTAGGTGGTGTTGCAGCAAGTATTGGAATATTTGGTACAGTTGCTGTAAAAGAGTTGACAAAAGCTTCTACGGTTGCCGCTATTGCAGCAGCTCAGGAAGCAGCTGCTGCTAAGGGTGCTGTTGCAGGTGCTGAGGCAGGTATTAAGACGGTTATTTCAGGATTACAAAAATTGGGTGTATCAACTCTAGGTCATAAGGAATTGGGATCCTATATTACTTCAGAAAATTATATTGATGTCTCAGTCATTTTTAGAGCTATAAATAATCAATATGAGCCATCGTCATGTCTAATAACTGTCCCAGTCGATTTCAAACCTATTTGCACTTGGGTGATGGAAAAATCTGCAGCTGCAATGAATATTCCAGGAAATGTTTCAAAGCAAGGTGTTTCAACGAATGCTCTTATACAAGAAGCTGTAGAAACTATCGTCTCAGATGCCAAAACGGTTGCTCAAGCAGCTTCAAGAGAGGCTGCTGAAGAAGTTATAAAAAGCAGCACTGCTGTAGTAGAGGCTAAATATGCTATTTTCCAGAATGCTATTATTGCTTCTGTTGTTGCATTATTGATTATAGTTTTGGTTATGATAATTATTTATTTAGTTTTACGTTATCGACGAAAAAATAAAATGGATAAAAAAACCCAATACACAAAATTATTAAATCAAT

>Dd2rifB_028
ATGAAACTGAACTACTATAAAATATTACTATTTTGCCTTCTATTAAATATATTGGAGTCATCATCATAT
GTGAATAATAAAAATAAACCATACATCACATCACGTCATAGACAAACTAGTACATCACGAGTGTTAAGCGAATGTGATATAGATACGTCCATTTATGGTAATGATCCCGAAATGAAATCTGTGAAGGAAAATTTCGATCGACAAACTTCACAACGTTTTGAAGAATACGAAGGACGTATGAAAGATAAACGCCGAAAATGTAAAGAACAATGTGACAAAGATATACAAGAAATTATTTTAAAAGATAAAATGGAAAAATCATTAGCAGAAAAAGTGGAAATAGGTTGTCTTAGGTGTGGATGTGGGTTAGGAGGTGTTGCAGCAGGTGTTGGAATAATTGGTCCAGTTGCTGTAAAAGGATTGGAAAATGCTGCTATGCTTGTTGCAGCTCAAAAGGGTATTGATGCAGGTATCAAATCAGCCCTTAAAGGATTAGAAAAAATATATGAACTAAGTGATTTTTCTTATTTAAAATGGTCTGCAATGGTTACTCCAACAACTTATGATCAACCCATGGACCTTATTGCTATTGTAACTAAAGCATATAATAAGTGTACTGACGTTGAGGCTGCTAAGGGATCTTTATTTTGTCAGGCCATGGAAGGTCTAAATGAAAGGTCTAGTAATTTTGCTCTTCAAACCATTACTCGAGAGGCTGCACAAGTTGCCGGAGTAGCAGATAAAGCTGCTAAAACTGCTGAAGCAGCTCAAATAGCCTCGGTAAATGCTGAAAGTGCACATTTGTACAGTGCAATTGGTTACTCCGTCACTGCCATATTGATTATAGTTTTGGTTATGGTAATTATTTATTTAATTTTACGTTATCGTAGAAAAAAGAAAATGAATAAAAAACAACAATACACAAAATTATTAAATCAAT

>Dd2rifA_029
ATGAAAATCCATTGTATTAATATATTATTGTTTAATGTTCCATTAAATATATTA
GTAAATACGCACAAAAAAACATCCACCACACAAAAAAGACTAACCACGAGGTTATTATGCGAGGGCGAATTATATTCACCTGCCAATTATGATAATGACCCACAAATGAAAGAAGTAATGCAACAATTTGAGGATCGTACAACACAACGATTTCACGAATATGATGAAAGGATGAAAACTACACGCCAAAAATGTAAGGAACAATGTGATAAAGTAAGTCAAAAAATTATTTTAAAAGATAAAATCGAAAAAGAATTAATGGACAAATTTGCCACGTTAGACACAGATATACAAAGTGACGCCATTCCAACATGTGTGTGCGAAAAATCGTTAGCGGACAAAGTGGAGAAATTTTGTCTTAATTGTGGAATGAATGTAGGAGGTGGTGTTATACTTTCTTCAGGAGTATTAGGAGGAATTGGTGGACTTGCTGTAAATGCCTGGAAACCTAAGGCACTTGATGCCGCTATTAAAGCAGCTCTAGATGCAGCTGCTATTGATATTTCGGCTGCCGCTGAGGCAGCAGGCAATGCCAGAGGTGTGGAAATAGTTACTGAAGGATTAAGAGCATACGGTGTAGATGAATTATGTCCTGAATTATTGCAATCCATTGGAAATGCGATACCTTTTAATAATGCTGGACAGATTGCTGATGCTATTCTTGCAAAAAAAACTGAGGCCTGTTCGGCGGGGACCCTTAGCAGTGCTAATGGGCCTATGTGCACAAAATTTCAGATTAAATTTGGTCTAATGGATGCAGCAACTCTTAATCCAATTGGTGATCCAGCGAAATACGCTATACCACAAACGATAAAAGAACTTGTTGGAGAAGCTACACAAGGTGCTGCTGAATCCGCCAAGAAGGCTAGTGAAAGTGCTACTGCTGCAATCACAAAAAAACAGACGGCTTTGATAGAAGCTGGATTTAACAATTCCATTACTTCTATATATGCTTCTATTATTGCAATATTGATTATAGTTTTAATTATGGTAATTATTTATTTAATTTTACGTTATCGACGAAAAAAAAAAATGAAGAAAAAACTTCAATATATAAAATTATTAAAAGAA

>Dd2rifB_t030
GAGTATAATAAAAATAAACCATACATCAAACCACATACACCAACTACTACATCACGAGTGTTAAGCGAATGTGGCATACAAACATCAATTTATGATAATGATCCTGAAATGAGGTCTGTGAAGGAAAATTTCAATCGACATACGTCAGAACGATTTGAAGAATACGACGAACGCATGAACGATAAACGCCGAAAACGTAAAGAACAATGTGACAAAGATATACAAAAAATTATTTTAAAAGACAAAATCGAAAAATCATTAACAGAAAAAGTAGAAAAAGTTTGTCTTAGGTGTGGGTGTGGGTTAGGATGTGGTGTTCTACCTGTTTGGGGTCTGGTCAGTGGTTTATGGTATGCCGCATGGAAAAATTATGTTGCCGGTGTTGCTACAAAAGCTGCTACGAAAGCTGGTATTGCTAAAGCTATTGAAGGATTAGGAGATATATTTGGCCTAGAAGAATTAACAGCTATTGATTGGCCGAAAATGATTCACGCAGGAAATTATAGTGATAAAATGTCTCTGATTGATATAATGAACACTATAAATATTATGTGCGGGGATGGTCAAGCTCCTGGAGAATCGTTATTTTGCACAGCCTCAAGTGGTTATACTGGTAGGGATGCTGTGTTTACTACAGCTATTTCTAAAAAAGCGGTAGGTGTTGCAGTAGATGCTGGTGAAGCTGCTAGATTTGCTGAAGCAAAAGAAGCTGCCAGTTTTCTACCGAAAACTATTATGTTAAGTAATAATATTGTTGCTTCGATTGTTGCAATAGTAGTTATAGTTTTGGTCATGTTCATAATTTATTTGATATTACGTTATCGAAGAAAAAAGAAAATGAAAAAAAAACAACAATACACAAAATTATTAAAAGAA

>Dd2rifA_031
ATGAAAATCCATTATACTAATATATTATTGTTTCCTCTAAAATTAAATATATT
GGTAAATACCCACAAAAAACCACACACCACAGCACGTCATACACAAAAAATACCAACCACAAGGTCATTAAGCGAATGTGAATTGTATGCACCTGTCAACTATTATAGTGACCCACAAATGAAAGAAGTGATGGATAATTTCAATAAACAGACACAACAAAGATTTCATGAATATGACGAAAGGATGAAAACTACACGCCAAAAATATAAAGAAAAATGCGAAAAGGATATACAAAAAATTATTTTAAAAGATAAATTAGAAAAGGAATTAACCGAAAAGTTCGCGACATTACAAACTGATATACATAGTGATGCCATTCCAACATGTATTTGCGAAAAGTCGATAGCAGATAAAGTGGAAAAAGGATGCTTGAGATGTGGAAGTATATTAGGTGCGGCGATGCCTGAATTGGGATCGGTAGGTGGAAGTCTTTTATATGCTTTAAATCAGTGGAAAACTTATGCTTTATTGGAAACTACGAAATATGCCTTAGCTAAGGGTGCTGCTCAGGGTGCTATTGCAGGTATTCAGGCAGGTAAGGGAGTAGCTATTAAATCATTAAGAGAATTGGGTGTAGAACAATTTTGGCCTGGAATGTCGAAGTACATTCTTAATATGAGACATTATAGTGAAGTCGCAGACCTTACTGATGTTATTTATCCAAAAAAAGTTGCGGCCTGTAAGGGGGCGAACTATAATATTTTTGAGAATATGTGCCAATCATTTGATAAGCGTTTGGGTATATTAAACGTAGATGCTACATATGCTGATCTACCGAAAGATGCCGTACCAGAAGCGTTAAAAGGAATTGTTTCAGAAGCTGAATCTACTGCTAAAGCAGTTGCTCAGACTGAAAGTACCAGGATTGCTGCTGAAATCACACAACAACAGACCGCTGTGATAAATGCTACATATACTAGTTGGCAGATTGCTATAACAGCTTCTGTTATTGCAATTGTAGTAATCGTTTTAATTATGATGATAATATATTTGGTTTTACGTTATAGACGAAAAAAAAAAATGAAGAAAAAACTCCAATATATCAAATTATTAGAAGAA

>Dd2rifB2_032
GAACATAATCAAAATAAACCATGCATTACACCATATACACCAACTACAACATCACGAGTGTTAAGCGAATGTGACACACAATCGTCAATTTATGATAAGGATGAGGATATGGAATCAGTGAAGGAAAATTTCGAACGACAAACCTCACAACGTTTTGAAGAATACCAAGAACGTATGAAAGAAAAACGACAAAAACGCAAAGAACAACGTGACAAAAATATACAAAAAATTATTCATAAAGATAAAATGGAGAAAAACGTAGCAGAAAAAATAGAAAAAGGTTGTCTTATGTGTGGGTGTGGGCTAGGAAGTGTTGCAGGAAGTATTGGATTATTTGGTGGGGTTGCTATAAATATCTGGAAACCTGTGGCACTTAAGGCCGCTATTGCGAAAGCTATAACTGAGGGTACTGCTGACATTGCGGCTGCAGGTGTTAAAGCAGGTGAGGTTACAGGTAAGGAAGCAGTTATTGAAGGATTAAAAAAAATGGGTATATCAACTCTAGATGGTAAGGATTTGGGAAACTATTTTGCTACAACACCTTATGAAAAAGTCGCAAGCATTGCTCAAGCTGTTTATGAACAAAATATTAAGACATGTACATTTGGTTCTTTAAAGGAGGGGTTCATCCCTGTCGGTGACGGTAGCCGTGATTCTCTTTTTTGCCAGTCGGTGTGGCAACAAACTTCAGTTGTATCAAAAACAGGACAATATATTTCACCTAAAGAAGTTATAGAAAAAACTTTACAAAATATTGTTACACAAGCCGAAGAGCCTGCTAATGTAGCCGCTGAGATTGCTAGAGAAAGTGCCACTAATGCAATAAAAGCTCGAGAGACCGGTCTGATAAATACTATATTTATGAGTAAGCAAACTGCTATTATTGCTTCTGTTGTTGCAATATTAATTATAGTTTTAATTATGTTGATAATATATTTGATTTTACGTTATCGACGAAAAAAAAAAATGAAGAAAAAAGCCCAATACACAAAATTATTAAATGAA

>Dd2rifA_033
ATGAAAGTCCATTATATTAATATATTATTGTTTGCTATTCCATTAAATATATTG
GAATATAATCAAAGGAACCATTACAGCATCTCACACCATACACAAACTTCCAGGTTATTGTGCGAGTGTGACCTATATATGCCAAATTATGACAATGATCCACAAATGAAAAAAATAATGGATAAATTCAGTAAACAGACACAACAAAGATTTGAAGAATATGACGAACGTATGAACAAAAACAGAAAAAAATGTAAAGAACAATGTAATAAAGAAATTCAAAAAATTATATTAAAAGATAAAATCGAAAAAGAATTGGCTGAAAAGTTTGTCACATTACAAACAGATATACAAAATGATGCTATTCCCACATGTGTTTGCGAAAAGTCGTTAGCAGATAAAACAGAAAAATTTTGTCTGAACTGTGGGGTGCAACTAGGAGGTGGTGTGTTGCAAGCTTCGGGTTTATTAGGAGGAATTGGTCAACTTGGGCTAGATGCATGGAAAGCAGCCGCGTTGGTAACTGCTAAGGAACTTGCCGAAAAAGCCGGTGCAGCAGCCGGTGAAGCTGCACGTATTAAGGAAGGTATTAATGCAGTTATGTCAGGATTAAATTCAGAGTTTGGTATAAATAAATTTGGGGGTGCATCACTGAAATTTCTTTTTGATGAAACAAATTATATGAAAGAATCTCTCATTTCTCATTCTGTTTATGTGCAATATAAAGAATCAAAATGTGTATTATTTGGAACTGGTCCTGAGAAGCCTATTTGCACTTTGGTGCGCCAAAAATTTCTAGTTCACACGAATGCTTATACAACGCAAGAGGTTATAGATGAAACTGTAAAAGAAATTATTGCTAATTCCGAAAGTACTGCTGAAATGGCTGCTGAAAAGGCTATTAAAGAAACTACTACTGCACTCACAACTCAGAACACCGGTGCGGTAAATGCTACATATGCTAGTTGCCAGACTGTTATTATTGCTTCTGTCGTTGCAATATTGGTGATAGTTTTGGTTATGGTGATAATATATTTAATTTTACGTTATAGACGAAAAAAAAAAATGAAGAAAAAACTCCAATATATCAAATTATTAGAAGAAT

>Dd2rifA_034
ATGAAGTTCCATTATTTTAATATATTATTATTAAACATTCCATTGAATATATTAATATTTTCATCACAT
GTATATGATAAAAAAAATGCATGCAACAGCACTACACCTCATGTACCAAAAACAAAAACGACAAAAATACCAACCATTAGGTTGTTATGTGAATGCGAATTATATGCTCCTCCAAATAATGACGACCCAGAAATGAAAGCTCTGATGCAAAATTTTGATCGACAAACAGAACAAAGGTTTAATGAATACGAAGAACGTATGATGAAAAATAGAAAAAAATGTAAAGAACAATGCTATAAAGATATACAAAAAATTATTTTGAAAGACAAAATCGAAAAGGAATTAAAAAAACAGTTAACCACATTGGAAACAAACATAGAAACTAATGACATACCTACATGTATTTGCGAAAAATCTTTAGCAGATAAAATGGAAAAGACATGTTTGAGATGTACACAAAATTTGGGAGGGATTGTTGCACCTTCTTCAGGAGTATTAGGAGGAATTGCTGAACTTGGGATAAGTTTTTGGAAACCTGCAGCCTTGGCAGCTGCTAAGGACGCGGCTATAGCTGAGGGTGCTGCGGCCGCTAAAGCTGCGGGTGAAGCTGCACGTATTGCGGAAGGTATTAAGGCAGTTATTTCAGGAATAGAAAGAGAATTTAGTGTATCAACTGTAGGTGTTGAGGGATTACAATCTTTATTTACTGCACAAAATTATAATAATGTCACAAAGCTTGCTCTTGCTATAAATAGTGAATATAACGCATCGTCATGTATAATAGGTAGATCTGGCGCTCCTGAGGCTTTTTGCTCTTGGGTGAAGGGAAAATTTGTTGCTGCAAAGGAAATTCCAGGGAAGGTTTCTTCAACGTACAATTCTATAGAAGTAGCTGTAAAATCTATTGTCTTAAAAGCTGAAAGTGTTGCTGAAACAGCTGCAGAAAAGGCTACTGAAGAAGCTATAAAAAACAGCATTGCTGTCGTAGAAGCTAAATATGTTATTTGCCAGAATGCTATTATTGCTTCTGTTGGTACATTATTAATTATAGTTTTAGTTATGATAATTATTTATTTAGTTTTACGTTATCGACGAAAAAATAAAATGAATAAAAAAGCCCATTACACTAAATTATTAAAGGAAT

>Dd2rifA_035
ATGAAAGTCCATTATTTTAATATATTATTATTTCCCTTTTCATTAAATATAATGTTGTTGTCATCACAG
GTATATAATCAAAGGAACCATTTCATCACACATCATACACCAAAACCAAGCACTAGGTTATTGTGCGAATGTGAACTATATTCGTCCATTTATGATAATGACCCAGAAATGAAAAAAATAATGGAAGATTTCAATAAACAGACACAACAAAGATTTCACGAGTACAACGACCGTATGAAAACTACACGCCAAAAATATAAAGAAAAATGCGAAAAGGATATACAAAAAGTTATTTTAAAAGATAAAATGGAAAAGGAATTGGCAGAAAAGTTAGCGACATTAGAAACATATATATCTACGGTTGACATACCCAGTTGCTTTTGCGAAAAAACTGTAGCAGATAAAGTGGAAAAAACATGTTTGAAATGTGCAGGTGTTTTGGGAGGTGGTGTTGCACCCGGTTGGGGTCTGGTGAGCGGTTTATGGTATGCAACATGGTTACAATATGTTGCTAAATCGCCCATACAAAAGGGTATTGAGACTGTTATTTCACAAATTGACTATTTTCCTGGTATAACTAAATTACCTGGTATTCCGTTGACGCAAATTATTACTTCAGAAAATTATTTTTCGGATACTTTGATAATGAAAGCTATACAAACTAAAGCTGTACCATTATGCTCTGTTGAACGTAAAACAGATCTTGTATTTTGTAGTTTTACAAAAAACGGAAGTGATTTAATTAGCAAGATATCAAGTCCTGTAAAATATGCTGCTCAATCTGGTAAAGATGCAGCCGTAGCCGAAGGTACTAAATTAGCAACAAATACTAGTATACTAACTAACTCTATTATAGTATCAATTGTTACAATAGTAATTATAGTTTTGGTTATGGTAATTATTTATTTAATTTTACGTTATCGTAGAAAAAAGAAAATGAAAAAAAAACTTCAATATATAAAATTATTAAAAGAAT

>Dd2rifA_036
ATGAAAGTCCATTATATTAATATATTATTGTTTGCTCTTCCATTAAATATATTCGTAACATTATGTCAT
GATCATATTAAAAATAAACTATCCATCATAACACGCCATATACCAACTACAAGGTTATTATGCGAGTGTGAATTATATGCACCTGCCAATTATGATAATGACCCACAAATCAAAGAATTGATGGATAATTTCAATAAACAAACACAACAGAGATTACGCGAATATGACGACCGTATGGTCGAAAAACGAAAGCTATGTAAAGAACAATGTGATAAAGAAATTCAAAAAATTATTTTAAAAGACAAAATTGAAAAAGAATTAACAGAAAATTTCGCGACATTACAAACTGATATAAGAAGTGACGCTATTCCAACATGTGTTTGTGAAAAGTCAGTGGCGGACAAAGTGGAAAAATTTTGTCTTAATTGTGGAATGAACGTAGGAGGTGCTGTTACACTTTCTTCAGGAGTATTAGGAGGAATTGGTGCAGTTGCTGTACATGCCTGGAAACCTTTGGCACTTAAAGCCGCTATTGCAGCAGCTCTAAAAGCAAATGATGCTATGATTTCGACTGCCGCTAATGCTGCAGGTATAAAAGCAGGTAAGATTGCAGTTATTGGATCATTAAAAGAATTGGGTGTAGAGAATTTTTGGCCTGGAATGTCGAGCTCCATTCTTAAAATGGGTCATTATAATGAAATCGCAAACCTTACTGGTGTTATTTATGGAAAGAAGTTTCAGGCCTGTGATGCGATGACCATTGAAAATTTTGAGGCTATCTGCGAACCATTTGATATGAAATGGGGTATATTAAAGGCAGATGGTGTTACTCATGATCTTCTACCGGGAAAATCTGTACCAGAAGTGTTAAAGGGAATTGTTGGACAAGCCAGAGGGGCTGCTGATACCGAAGCTGCTAAGGTGGCTGCCGCTAAAAAATTAGTTATTGAAACAGCACAAGAGAAAGCTATAGAAGCTGCAAGTACACATTTGTACACCACAATTGCTTACTCCATCCTTGCCATATTAATTATAGTTTTAATTATGGTAATTATTTATTTAATTTTACGTTATAGAAGTAAAAAAAAAATGAAGAAAAAACTCCAATACATAAAATTATTAAATCAAT

>Dd2rifB_037
ATGAAATTGCATTACTCTAAAATATTATTATTTTCTCTTCCAATAAATATATTGGTATCATCATCATAC
GCACATAATAAAAATAAAGCATATATCACTACACATACACCAACTCCTACATCACGAGTGTTAAGCGAATGTGACCTATATATGCCCAATTATGATAAAGATCCTGATATGAAATCTGTGAAGGAAAATTTCGATCGACAAACGTCACAACGTTTTGAAGAATACGAAGAACGTATGAGAGAGAAACGCCAGAAATGTAAAGAACAATGTGACAAAGATATACAGCAAATTATTTTAAAAGATAAAATCGAAAAATCATTAGAAGAAAAAGTGGAAAAAGGATGTCTTAGGTGTGGGTGTGGGTTAGGAGGTGTTGCAACAAGTGTTGGAATATTTGGTGCAATTGCTGTAAATGAGTGGACAAAAGCTGCAACAGCAGCTGCTGTTCAAAAGGGTATTGATGAGGGTATTAAGGTAGCCATTAAAGAATTAGGAAATATAGTACGTCTAAATGAATTTAAGTTAATCGATTGGGCTGCAAACATTAATGGAACAACTTTTTCTAATCCAAATAGACTGCTTACTATTGTAAATAAAGTAAATAATATGTGTACTGAGTCTGAAGCTGCTGGGGAAACTGCATTTTGCATGGCCACAAAAGCTATGGATGAGCAACCTAAGGTGTCTGCTGTTCAAGTCATTTCTAGAGAGGCTGCAAAAGCTGCAGGTGTAGCTGATAAAGCTGCTAAATCTATCGAAGAAGCTGAAATAGCCTTGGCAAATGCTGAAAGTACATATATGTACAGTGCAATTGGTTATTCAGTCCTTGGTATATTGATTATATTATTGGCTATGTTAATTATTTATTTAATTTTACGTTATCGTAGAAAAAAGAAAATGAATAAAAAAATACAATACACAAAATTATTAAATCAAT

>Dd2rifB_t038
GCACATAATGAAAATAAACCATACACCAAATCACATACAGCAATTACTGCATTACGAGTGTTAAGCAAATGTGAGCTATATGTATCAAATTATGATAATGATCCGGATTTGGAATCTGTGGAGGAAAATTTTGATATCCAAACCTCACAACGTTTTGAAGAATACGACGAACGTATGAAAGAGAAACAACAAAAATGTAAAGAACAATGTGAGAAAGATATACAAAAAATTATTTTAAAAGACCAAATCGAAAAATCATTAACAGAAAAAGTGGAAAAAGATTATCTTAAGTGTGGGTGTGGGTTACGAGGTGTTGCAGTAAGTGTTGGAATAATTGGTCCAGTTGCTGTAAATGAGTGGACAAAAACTGCTACGGCTATGGCTATTGATTTCGCTATTCAGGAGTGTATAAAAGAAGGTATACAAGTAGTAATAGAAAGAATAAAATTGTTTGATTTTATTAGTAGTTATTTGACAGTTGATTGGGAAATGTTCATTAATGGATCAAATTATAATACTGCCAGTGGTCTTATTGAAGCTGCTAACTCTGCCATGTTTTCAAAAGGAAATAGCTGCACATCTCCTACTGGATACTTTGGGCGTGTGTGCGAAGCCATATCTAACGCTAAAGCATCGTTTAGTTCAGTTGCAGTAGAAGGTGAACAAGCTGCTTTTAACACAACTAAAGGTATACAGGTAACTATGTTATCTGCTGTAGAAGCACCCAGTGCTAATATGTACAGTGCAATTGGTTACTCAGTTCTTGCCATATTAATTATATTATTGGTTATGGTAATTATTTATTTAGTTTTACGTTATCGCAGAAAAAAAAAA

>Dd2rifB_039
ATGAAAATACACTACTATAAGTTATTATTATTTTCCCTTCCATTAAATATATTGG
CACATAATAAAAATAAACAATATATCACACAACATGCACCAACTACTACATCACGAGTGTTAATCGAATGTAACTTATATATGCCCAATTATGATAATGATACGGATATGAAATCTGTGAAGGAAAATTTCCATAAGCAAACAGAAGAACGATTTCATGAATACGACAAACGTATGACCAAAAAAAGGAAGAAATGTAAAGAAAAATGTGATGAAGAAATAGAGAAAATTATTTTAAAAGATAAAATCAAAAAATCATTAGCAGAAAAAATGGAAAAATGTTGTCTTAAGTGTGGGTGTGCCTTAGGAGGTGTTGCAACAAGTGTTGGTGTGTTAGGTACAGCTGTTGTATATGCGTTGAAAACGGCTGCTCTGGATGCCGCTATTGATGCTGCCATAGCTGGTGGTGAAGCTGAAGGTGTTGCTGCTGGTGATATTGCGGGTGCCGCTGAAGTAATTAGATTAATCAAAAAAACATTGGGTATAAATGAATTATTTACTAATCCATTGGGGTCATTTATTAGTGAAACAAATTATAATCAGGCCTCATACATTACTAGTATTGTTAATATGCAGTATAGAATTACATGTAAAAGAGGTTTATCTAGCACTAGTTCTATCTGCGATACTATGGAAAAATGGAATTTGCTTGAAGGGCCTCATTATTTAGATGTTCAAATGCAAACTGTTATAGGAGATAAGGTAACCAATGTTGTTACAGAAGCTAAAACTATTGCTGAAGCAGTTGCAAAAACGGCTACTGAAAATGTTACGAAAGAAGCGATAAAAACCAACATTGCTGAAGTAAAAGCTACATATGCTATTTGCCAGAATGCTATTATTGCTTCCACCGTTGCAATATTGGTAATAGTTTTGGTTATGGTTATTATTTATTTAATTTTACGTTATCGTAGAAAAAAGAAAATGAATAAAAAACTACAATACACAAAATTATTAAATTA

>Dd2rifB_040
ATGAAACTGCACTATTATAAAATATTATTATTTTCTCTTTCATTAATTATATTGGTAATATCATCATCAAAT
GCATATAATAAAAATAAATCATACAGCACTATACATACACCAAATACTACATCACGAGTGTTAATCGAATGTAACGTATATATTCCCAATTATGATAATGATCCGGATATGAATTCTGTGAAGGAAAATTTCCATAAGCAAACAGAACAACGATTTCATGAATATGACAAACGTATGATCAAAAACAGACAGAAATATAAAGAAAAATGTGATAAAGAAATCCAGAAAATTATTGTAAAAGATAAAATAGAAAAATCATTAGCAGAAAGAGTGGAAAAATGTTGTCTTATATGTGGGTGTGGGTTAGGAGGTGGTGTTACACCATTTATTGGATTATTTGGTGGACTTGCTGTAAATGAGATGAAAAAAGTTGCAGCGGCTGCTGCTACGGAAGCGGGTATTGAAGAAGCCATTAAAGAATTAGGAAATATATTTTACCTAGCTCAGGGATCTAATATGCAATGGACGAAGATGATTAACGCAGGAAATTATAATCAGAAAATGCCTCTTGTTAATATAGTGAACTTTCTAAAGAATTCGTGCGAGGAGGATCAAGCTGTTGCAGGTCCGTTATTTTGCCAGGCCTCAAATGCTTTAACTGATAGTGGTAGGAGTTATGAATTTAGTAAAAGTATTTATGAAATGGCGGCAGATGCTGCAGACGCTGCTCGCAAAGCAGCAAATGGGAAATATGCAGAGATGACAAGTGTTGGTACTATTTGTTCTGATCCCATTGTAATTTCTGCTATAGTAGTAGTGATTATAGCTGTTATACTTTTAATTATTTATTTAATTTTACGTTATCGAAGAAAAAAAAAAATGAAAAAAAAAGAACAATACACAAAATTATTAAATCA

>Dd2rifA_041
ATGAAAGTCCATTATATTAATATATTATTGTTTGCTCTTCCATTAAATATATTG
GTAAATACCCACAAAAATCCATCCATCACATCACATAAAAAAACCAATAGATCATTATGCGAGTGTGACTTATATATGCCCAATTATGATAATGACGCAGAAATGAAAACGCTAATGCAACAATTTCAGGATCGTACATCACAAAAATTTCAAGAATATGAAGAACTTATGCAAGAAAAACGCCAAAAACGTAAAGATCAATGCGATAAAGAAATACAAAAAATTATATTAAAAGATAAATTAGAAAAAGAATTAATGGACAAATTTGCCACATTACAAACTGATATACAAAATGACGCCATTCCAACATGTATTTGCAAAAAATCATTAACAGATAAAGTTGAAAAAAATTGTATGAAATGTGGAGGAATATTAGGTACAGCGGTGCCTGAATTGGGTGCGATAGGTGGAGGTCTTTTATATGCTTTAAATGCCTGGAAACCTGTCGCAATTGAGGCTGCTGAAAAAGCTGCCTTAGCTGAGGCTACTGATGCTGCTATTGAAGCTGGTATTAAAGCTGTCATCCTTAAAATTGAAGAACTGCGTACCTTTTTTACTGAAAGTCAAGGATTTGTTGATTTGGTATCAATTGTGAATAAATCAACATATAATAATGGTCCTGCTCTGCTTCAAAGTGCTAAGCAACTAATAGGTAAGGCCTGTATAAATCCAGAAACTAATAGTACGACTAGTTTTTATAATTCTATAACGTACACGGGTCCGTCTAACATTGAGAATTTCGCACAAACTGGTGCCGAAGTTTATACTACAACATTCGCATCTAAATCAGTAGAATTTAAAGCAGCAAATGTGGATATGGTAAAAGCTACATATGCAGGTTGCCATAATGCTATTATTGCTTCCATCGTTGCAATACTAGTAATCGTTTTAATTATGGTAATAATATATTTGATTTTACGTTATCGACGAAAAAATAAAATGAAGAAAAAATTACAGTACATAAAACTATTACAAGAAT

>Dd2rifA_042
ATGAAAGTCCATTATATTAATATATTATTGTTTGCATTTCCATTAAACATATT
GGTGCATAATCAAAGGAATCATAAGAAAACTATACTTCGTACACTCAAAACTGAACCAACAAAACCACATAGAACATTATGCGAATGTGAATTATACGCACCATCTAACTATGAAAATGACCCTGAAATGAAAGAACTAATGGAAAATTTTAATCGTCAATCGTCTGAACGATTTCGAGAATATGACGAAAGGATTCAAGATAAACGAAAGCAATGTAAAGAACAATGTGAAAAAGATATACGAAAAATTATTTTAAAAGATAAAATAGAAAAAGAATTAACAGAAACGTTTGCCTCATTGGAAACAAATATAGACTCCAATGACATATCCACTTGCGTTTGCGAAAAATCTATGGCAGATAAAGTTGAAAAGTGTTGTCTTAAGTGTGGGTATGGTTTAGGAGGTGCATTAACGTCATGGGAAATTTTAGGTTATACTGGAATATACGGATGGGCTAATTTTGCCTCTACCGCTGCTACTAAGGCCGCAACAGAAGCAGGTATGGCTGCGACCATTGAAGGATTAAAAAAGGTTTATGGTCTTGTTGAATTACTCGGTTCTAAGATTACAACAATGGTTACTACAGAAAATTTTAATAAACCCATGGAATTACTAGAAGTTGTTAAGAAATTAGGTAGTACCATATGTAATGTGAGTTTAGAGAATGATCCATTGTTTTGCTTTGCCATAGAAGCTAGTCCCAAAAGTGTTCTTCTTCCTACTGGACAGGCTGGACAAGCAGGTGCTTTAGAATTTTCTAAACTTATGGGTGAAAAAGCTGTTGAGATTTCAGGAACAACTAGCAATTTCTCTAATTTCATGATTTTCTCAGGCATTACTATATTGGTTATAGTTTTGGTTATGGTAATTATTTATTTAATATTACGTTATCGAAGGAAAAAAAATATGAAGAAAAAACTTCAATACATAAAATTATTAAAAGAA

>Dd2rifA_043
ATGAAAATCCATTATACTAATATATTATTGTTTCCTCTAAAATTAAATATATTG
GTAAATACCCACAAAAAACCACACACCACAGCACGTCATACACAAAAAATACCAACCACAAGGTCATTAAGCGAATGTGAATTATTTTCACCACAAAATTACGACAACGATCCTGAAATGAAAAGGGTCATGCAACAATTTCATGATCGTACAACACAAAGGTTTCAAGAATACGATGAAAGATTGCAAGAAAGACGACAAATATGTAAAGATAAATGTGATAAGGAAATTCAAAAAATTATTTTAAAAGATAAATTAGAAAAACAAATGGCACAACAGTTAACCACATTAGACCCGAATATAACCACTGAAGATATTCCCACATGTGTTTGTGAAAAGTCGATAGCAGATAAAACAGAAAAGTTTTGTCTGAACTGTGGTAAAAACATGGCAGCGATTGCACCCTGGTGGGGGTTGGTCTGTGGTTCAGGGTATGCAGGATGGCTACATTCTGCCATGGCTGCCGCTATTGACAAAGCTATAGCTGAGGGTGCTGCGGCCGGTATTAAAGCAGGACATTTGGCGGGTACTAATGCTGTTATTGAACAATTACGCACATGGGGTATATCCTTGGTAGGTAATAAACAATTGGAATCAATTATTGATGTAACAAATTATATGAAAGTGTCTGTCATTTATGGTAATGTTTATTCTCATTATACCACGTCATGTACACCTAGTTTAGTTAATGGTAAGCTTCTCGGTAGATTTGACTTTAGTAGTCCTGTTTGCAATTGGGTTCATACAAATCCTCAAGTTAGATTGCATATAAATTCAGTAAAAGATATTATAAATGAAAAGGTAGTAAAAGCTGTTGCAGAAGGTACACAAGCTGCTAAAGCCAAAGCTACTGAGATGACTGCCACTAAAACAATAGAATTTACAACAAAAAACATAGCCGAAGTAGAAGCTGCAACTACTTCCTACTATACTCCTATAATAGCATCCATCGTTGCAATAGTAATCATAGTTTTAATTTTGGTGATAATATATAAGATTTTACGTTATCGACGAAAAAAAAAAATGAAGAAAAAACTCCAATATATAAAACTATTAGAAGAAT

>Dd2rifB1_044
ATGAAACTGCATTACTCTAAAATATTATTATTTTCCCTACCATTAAATATATTGGTAACATCATCATAT
GCCCATAATAAAAATAAACCATACATAACACCACATGCAAGAACTACTACATCACGAGTGTTAAGCGAATGTGACATAGAAACATCCATTTATGATAATGATCCCGATATGAAATATGTAAAGGAAAATTTCGATCGACAAACGTCACAACGTTTTGAAGAATACCAAGAACGTATGAAAGAAAAACGCCAAAAATGTAAAGAACAACGTGACAAAAATGTACAAGAAATTATTGAAAAAGATAGGAAGGACAAATCATTATCAGAAAAACTAGAAAAAGGTTGTCTTAGGTGTGGGTGTGGGCTAGGAGGTGTTGCAGCAAGTGTTGGATTATTCGGGGGATTTGGTATCTATGGTTGGAAAAGCGCCGCGTTAGCAGCTGCTGAAAAAGAAGGTGCTCTAGCAGGTGAAGCTGTCGCTGAAGCTGCGGGTGCTGCGGCAGGTAAGAAATTTGTTATAGCAGAATTACAAAAATGGGGTATATCAACTCTAGATAATAAGGGATTGGTATCCTATTTTGCTACAACAGATTATACTAATTTCAAAACCATTGCTCACGCTATAAATACTCAATATGACCCATCGTCATGTATATTACCTATCGGTGGCTCTGGACCTAGTGAGACTTTTTGCGCTTTGGTGAATCAAAAATCTGTAGCTGCATTGGAAGTTCAACGGATGACTCAAGGGGGAGCTGTTTCAACGTATGAAGTTATAGAAACAGCTGTAAAATCTATCGTCACAGATGCCAAAACTGTTGCTGAAACAGCTGTAAAAAAGGCTACTGAAGAAGCTATAAAAGCTAGCACTGATGCAGTAGAATCTGCATATGCTGCTTGTCAGACTGCTATAATTGCTTCTGTTGTTGCAATAATAATTATAGCTTTAGTTATGATAATTATATATTTAATTTTACGTTATCGTAGAAAAAAAAAAATGAACAAAAAACAACAATACACAAAATTATTAAATCAA

>Dd2rifA_045
ATGAAAATCCATTATATTAATATATTATTGTTTGAGCTTCCATTAAATATATTGA
TATATAATCAAAGGAACCATAACAGCACTACACCACATACACCAAAAATACCAACAACGAGGTTATTATGCGAGTGCGACATATATACATCCATTTATGATAATGACCCACAAATGAAAGCTGTGATGGAAAATTACAATCGACAAACATCTGATCGATTTAAAGAATATGACGAAAGGATGCAAGGTAAGCGCCAAAAATGTAGAGAACAATGTGATAAAGAAATCGAAAAAATTATTTTAAAAGATAAATTGGAAAAAGAATTAATGGACAAATTTGCCACATTACAAACTGATATACAAAGTGACGCTATTCCCACATGTATTTGCGAAAAATCCTTAGCAGATAAAATGGAAAAAGGTTGTTTGAGATGTGGAGGTGTGTTAGGTGGTGGTGTGACACCTGCTTGGGGTTTGATCAGCGGTATTGTTTATACTGGATGGAAAACAGCCGCGTTAGCAGCTGCTACGAAAGATGCCATAACTAAGGGTTTGGCTGCGGGTGAAGCTGCAGGTGCTCAGGCAGGTAAGAACGCAGTCATGAATGTATTGGTTTCAGATTTAAGTTTATCGATTGAAGGTGTTAAGGAATTGGGGACATTAATTGATGCAACAAGTTATACGAATGTCCCAATGATTACTGAAGCTCTTTATTCTAAATTTCAAGGCTCCTGTATACCTCCTCTCCATGTCTCTGACGCTGCTTCTGGTTCTTTCCGTATTGCTGACACTGATCTGACTTTTTGCTATTCGGTGTGGCCAACACCTCTTCCTGGAAACAGTGGTTCAGGGACAGTTTCAGCAAAAGATACTATAAGAAATATTGTAAACGGAATTGTTGCAGATGCCGAAACTACTGCTGGAGCAACTACAAAAGCGGCTACTGAAGAAGCTATTGCTACACTCACAGCTAAGAACACTGGTGAGGTAAACGCTACTTATGCTAGTTGCCAGACTGTTATTATTGCTTCCATCGTTGCAATATTGGTAATCGTTTTGGTTATGATAATTATTTATTTAATTTTACGTTATCGACGAAAAAAAAAAATGAAGAAAAAACTCCAATATATCAAATTATTAGAAGAATA

>Dd2rifA_046
ATGAAAATCCATTATATTAATATATTATTGTTTGAGCTTCCATTAAATATATT
GGTATATAATCAAAGGAACTATTACATTACACCACGTCATACAGAAACCAACAGATCTTTATGTGAATGTGAATTGTATGCACCATCAAACTATGATAATGACCCTGAAATGAAAGCAGTAATGCAAGATTTTGATCGTCAAACGTCGCAACGTTTTGAAGAATACAATGAACGCTTGCTCGAAAACAAACAAAAATGTAAAGAACAATGCGATAAAGAAATACAAAAAATTATTTTAAAAGATAAATTAGAAAAAGAATTAACAGAAAAATTTGCCACATTACAAACTGATATACAAAGTGACGCCATTCCAACATGTATTTGTGAAAAATCTTTAGCAGATAAAGTGGAAAAAGGATGTTTGAAATGTGGAGGTGTGTTAGGAGGGGGTATTGCACCAACATTCGGATTAATTGGTTCAGTTGCTATAAATATGTGGAAAACTACAGAAATTGCTGCGGTTATTGCAGCTGCTGAAAAAGCCGGTGCTCTAGCCGGTGAAGCTGTACGTATTCCGGCAGCTATTGAAGCAGTTATTTCAGGAATTAAATCAAAATTCTCTATAGATACTTTAGGTGGTGAAGCATTGAAATCATTTATTACTGCGCAAAAATATAATAAAGTCGCACTCATTAGTCAATCTATTCATATGGAATATTCATCATGTCTACCTTCTGTCTCTGTCTCTGGCGCTGGAAGTCCCCCCCTGCTTGTCCCTGGCGCTAATAAGCCTATTTGCCGTACTGTTGGTAAATTATATCTAGATCAAGGGAATGTTCTTAACCAAAGTTTATTACCAGGTTATATACAAAATGATGTAGAAAAAATTGTTACAGGAGCTAAAACTACTGCTGATGCAGCTGCAAAAACGACTGCTGAAAGAATTACGGAAGGAGCTATAAAAACGAACACTGCTGAAGTAAACGCCACATATGCTAGTTGCCAGACTGTTATTATTGCTTCTGTCGTTGCAATACTGGTAATCGTTTTGGTTATGATAATTATTTATTTAATTTTACGTTATCGAAGAAAAAAAAAAATGAAGAAAAAACTCCAATATATAAAATTGTTAAAAGAA

>Dd2rifB2_047
ATGAAAGTCCATTATATTAATATACTATTGTTTGTTATTTCATTAAATATATTGTTAACATCATATTAT
GTACATAGTAAAAATAAACCACACACCACACCACATCATACACCAACTACTACATCACGAGTGTTAAGCGAATGTGACACACAATCTTCAATTCATGATAATGATGAGGAAATCAATTCAGTGAAGGAAGTTTTCGATCGACAAACCTCACAACGTTTTGAAGAATACCAAGAACGTATGAAAGAAAAACGACAAAAACGTAAAGAACAACGTGACAAAAATATACAAAAAATTATTCATAAAGATAAAATGGAGAAAAAATTAGCAGAGAAAATAGAAAAAGTTTGTCTTATGTGTGCGTGTGGGCTAGGAAGTGTTGCAGGAAGTGTTGGATTATTTGGTGGGATTATTATAAATATATGGAAACCTGGGGCAATTACGGCCACTATTAAAGCAGCTCTAGATGCAGCTGCTATTGATATTTCGGCTACCGCTAATGCTGCGGGTGAGGTTATAGGTAAGGCATTAGTTATTGCAGAATTACAAAAAATGGGTATATCAACTCTAAAAGGTAAGACATTGAAATCCTTTTTTAGAACAATATCTTATAAAAATGTCTCGAGCATTACTAAAGCTGTTTATGGACAACATTATGAGACATGTGCAGATTATCCTTTATGGAGTGTGCGCGTCCCTTCCAGTGCCGCTAAGCATGATTTTCTTTTTTGCCAGTCGGTGTCGAACCAAATTCCATCTGTATCACAACCAAAACAATATATTTCACGTATAGATGTTGTACAAAAAACTGTACAAAATATTGTTACAAAAGCCGAAGGGGTTGCTGCCGACGCTAGTGCTGTTAAAAGTGCCGAGTTAACTGCTGAAATCACAAAAGAACAGACTACGGCGATAAATACTATATTTATGAGTAAGCAGACAGCTATTATTGCTTCTGTTGTTGCAATATTGATTATAGTTTTAATTATGGTAATTATTTATTTAATTTTACGTTATCGACGAAAAAAAAAAATGAAGAAAAAAGCCCAATACACAAAATTATTAAATGAA

>Dd2rifA_048
ATGAAAATCCATTATACTAATATATTATTGTTTCCTCTAAAATTAAATATATTG
GTAAATACCCACAAAAAACCATCCATCACACATCATACACCAAAAATACCAAATACTCGGTTATTATGCGAGTGTGAATTGTATGGACCTCTCAACTATGACAATGACCCACAAATGAAAAAAGTAATGGAAATTTTCAATAAACAGACACAACAGAGATTTCACGAATATAACGACCATATGAAAAAAAAACGCCAAGAATGTAAAGATCGATGTGATAAAGAAATCCAAAAAATTATTTTAAAAGATAAATTGGAAAAAGAATTAATGGACAAATTTGCCACATTACAAACTGATATACATAGTGATGCCATTCCAACATGTATTTGCGAAAAATCAATGGCGGACAAAGTAGAAAAAGGTTGTTTGAAATGTGCACAAAATTTGGGAGGGGTTGCACCCGGTTGGGGTCTGCTCAGTGGTTTTGGCTATGTGACATGGTCACAATATATTTCCGGAATTGCTGCAAAAGCTGCTGCAGATGCAGGTCTTAAGGCAGGTGTAAAAGTAGGTTTGGTTAACGCTGTCAAAATAGTAACAAAGACATTAGCTGGTGCAGGTAAGGTACCTACAATGGATTGGGAAAAACTTATTATTTTTGGTAACTTTTCTGATGGAGTAACACTTCATGCTATATTTAAAAACTTAAATAATATGATGAATGGCTATTTAGATTCTGGAACGTATTCTGAATTTTCTACGGTGGTACAAACATTTGCTGAAAATCCTATGGCAGTTACTACAGGATATGCTACACAAGCAAAAGCAGTGAGTACCGCATTCAGTAAAGCTAAAGCAGGTGTATTGACAAAAGCAGGCAATGCAACTAGTAGTTTATCTACTGGAATAATTGCTTCCATTATTGCAATTGTAGTAATCGTTTTAATTATGGTAATTATTTATTTAATTTTACGTTATAGACGAAAAAAAAAAATGAAGAAAAAACTCCAATATATCAAATTATTAGAAGAAT

>Dd2rifA_049
ATGAAGGTCCATTATATTAATATTTTATTGTTGGCGCTTTCATTAAATATATTGGTAATAAA
TACTCACAAAAAACCATCCATCAGACCACGTCATATACAAACTACCAGATTATTATGCGAATGTGAATTATACGCACCATCTAACTATGAATATGACCAGGAAATGAAAGAAGTGTTGGAAAATTTTTATCGTCTAACGTCTGAACGATTTCGCGAATATGACGAAAAGATTCAAGATATAAGAAAGCAATGTAAGGAACAATGTGAAAAAGATATGCAAAAAATTATTTTAAAAGATAAAATCGAGAAAGAATTAACAGAAAAATTGGGAGCATTACAAACTGATATAAGAACTGAGGATATCCCCACCTGTGTTTGCGAAAAATCGGTAGCAGATAAAACAGAAAAAGTTTGTCTTAACTGTGGAAAAACTATGGGAGCGGTTGCACCTTCTTGGGGTCTGCTTAGTGGTTTGGGTTATGCGGGATGGTCACAATATATTCCTATTGCTATTGCTAAAGCATCTAGTGACGCAGGAATTAAAGCAGCCATTAAAGGTGTAAAAGGAATATGGGATCTAGGTGAATTGAAAGGACTTGATTTGACAACTGTTGTGACTGAAGCAACCTACAATAGTGACATGGGTCTTGCTAAAGCTCTTAATGCCTTAGGTAGTAAAATTTGCTCTTTTGGAGGTGCTGCTGAAGATAAAATTTTTTGTGCGTACAAAATTAGTATTACCAAAGAAGATCTGTTTATTAAGGCTATTTTATTAGAAACAAAAAAAGTTGCACAAACTTCTGCGCAAGCTGCTGCTAATGCTAATAATATTGCAAGTTCTAATGCAACCATTGCAACTAGTACTTTAAATTATACTATTATTGCTTCCATCGTTGCAATTGTAGTTATAGTTTTGGTTATGGTAATTATTTATTTAATTTTACGTTATCGCAGAAAAAGTAAAATGAAGAAAAAATTGCAATATATAAAATTATTAAAAGAA

>Dd2rifB_050
ATGAAATTGCACTACACTAACATATTATTATTTTCCCTTCCATTAAATATATTGGTAACATCATCATAT
GCAAATAATAAATATAAACAATACATCACAGCACATACACCAACTATTACATTACGAGTGTTAAGCGAATGTAACATAAATACGCCAATTTATGATAATGATGCGGATATGAAATCTGTGAAGGAAAATTTCGATCGACAAACTTCACAACGTTTTGAAGAATACGACGAACGTATGATCACACAACGAAAAAAATATAAAGAACAACGTGACAAAGATATACAAAAAATTATTTTAAAAGATAATATGGAAAAATCATTAGCAGAAAAAGTGGAAAAAGTTTGTCTTAGGTGTGGGTTTGGGTTAGGAGGTATTGGAGCAGGTGTTGGTATATTTGGTGCAATTGCTGTAAATGAGTGGACAAAAGCTGCAACAGCAGCTGCTGTTCAAAAGGGTATTAAGGTAGGTATTGCTAAAGCCATTGATGATTTAGGAAATATAGTAGGGCTAAGTGATTTTAAGTTAATCAATTGGGCTGCAATGGTTACACCAATAACTTTTAATCAACGCATGGAACTTGTTGAAATTGTTAACATTGTAAATAGTAAGTGTACTGAATCTGCAGTTGCTAAGGAATCTTTATTTTGCAGGGCCACACAAGCTTGGGGTGAAAAATCTAGTATGTTGCCTATTAAAACAATTTCTGAAGGAGCTGCAAACGCTGCAGTAGCCGCCGGTGAAGCTGCTAAAAATGCTGAAGAAGCTCAAATAGTCTTGGTAAATGCTGAAAGTTCACATTTGTATAGTATAATTGGTTACTCAGTCCTTGCAATATTGATTATATTATTGGTTATGGTAATTATTTATTTAATTTTACGTTATCGTAGAAAAAAGAAAATAAACAAAAAACTCCAATACACAAAATTATTAAATCAA

>Dd2rifA_p051
ATGAAAGTCCATTAAATTAATATATTATTGTTTGCTCTTCCATTAAATATACTGG
TAAGTTCCAAAAAAAATACATACATCAAATATAATACACTAAACACAAAACTTATAAGAGCACATAGAACATTATGCGAGTGCGAATTATACGCACTGTCTAACTATGACAACGACCCTGAAATGAAAGAAGTCATGCAACAATTTGATCGACAAAGTTCACAACGATTTCTCGAATATGACGAACATATGCAAGAAAAACGTCGAAAATGTAAAGAACATTGCGATAAAGATATACAAAAAATTATATTAAAAGATAGAATAGAAAAAGAATTGGCTGAAAAGTTTGTCACATTACAAACAGATATATCTATCAATGATATACCAACCTGTGTTTGCGAAAAATCAGTCGCAGATAAAGTGGAAAAAGGATGCTTGAAATGTGCACAACATTTGGGAGGGATTGGTGCACCCTCTTCAGGAGTATTAGGAGAAATTGCTGCATTTGCTATAAAAGGCTGGAAAACTGAAGCCATTGCAGCGGCTACGGAATTAGCTAAACAAGCAGGTGCTGCAGCAGGCCTTAAAGCAGGTGATGCTGCAGGCTTGAATGTAGTTATTGGATCATTAAAAAGATATTTATATATAGATAAATTAAATGAAACACCATTGCAATCCTTTTTTACCTCCACCTCTTATAATGATGTCACAGCAATTGCTAATGCTATTGATGCTGAAATGGATGCGTCCTGTGGGTTGTCATCCTTTGGTACTCATACTATTTGCGCTCTTCGTGGGAAATTAGGTCTAGAGGCAGTGCCTGGTGGAACAATGGTTAATCAGAAAGATGCTATAACAAGAATGATAAACGGACTTGTTGGAAAAGCTAAAGGTACTGCTAAAGCAGTTGCTGATTCTAAAAATGCTGAGGTTGTTGCTGAACTCACAGCTCAAAAGACCGATGCGATAAATACTATATTTATGAGTAACCAGAATATTATTATTGCTTCCGTCGTTGCAATAGTAGTAATCGTTTTAATTATGGTGATAATATATTTAATTTTACGTTATAGACCAAAAAAAAAAATGAAGAAAAAACTCCAATACATAAAATTATTAGAAGAATA

>Dd2rifA_052
ATGAAAGTCCATTATATTAATATATTATTGTTTGCTCTTCCATTAAATATATTGG
TAGGTTCCCCCCACAAAAATCCATCCATCACACCAAATCATCCATCAAATACCAGGCTATTATGCGACTGTGAATTATACGCACCATCTAACTATGACAACGATCCTGAAATGAAAGAAGTGATGGAAATTTTCGATCGTCAAACCTCAGAAAGGTTTCATGAATATGACGAAAGGATGAAAACTACACGCCAAAAATGTAAAGATAAATGCGACGAAGCAATCCAAATAATTATATTAAAAGATAAAATGGAAAAACAAATGGCACAACAACTAACCACATTGGAAACAAAGATAGATACCAATGATATTCCCACATGTATTTGCGAAAAGTCGATAGCAGATAAAGTGGAAAAAGGTTGTTTGAGATGTGGAGTTGTGTTCGGTGGTGGTGTGGCGCCAAGTGTTGGTATATTAGGAGGAATTGGTGAAGCTGCTATAAGTGTGTTGAAACCTGCGGCAATTGAGGCTGCTAAGGATGCGGCCGTAACTAAGGCTACTGCTCTTGCTACGCAAGCTGGTATTGATACTGTTGTCGCTCAACTTGAAATTGAAGGATTGCTTGCCTCTTTTACTAAGGAACAAGGATTAGTTGATTTGACAAAAATTGTTAATGAATCAAATTTCAGTTGCGGTTCTCTTCTACATAAAAGTGCTAAGAACCTGCTTAATAATTACTGTAATTTCAACGGAGAACTAAGAAAGGGTAGTTTTTGTAGTACGATACTGCGCGGTGAGACTACTAATTTTGTTCGTTATGCAAATGCTGGTAGTACTGCATTTGAGAAAACGTTAGCATCCCAAAAAGAATTACTTAAAACAGCAAAGGTTGGTGCGGTAGAAGCTACATATGGTGGTTATCACATTAGTATTATTGCTTCCATCGTTGCAATAGTTGTCATAGTTTTAATTATGGTAATTATTTATTTAATTTTACGTTATAGAAGAAAAAAGAAAATGAAGAAAAAACTGCAATATATCAAATTATTAGAAGAATA

>Dd2rifB_053
ATGAAATTGCACTACACTAACATATTATTATTTTCCCTTCCATTAAATATATTGG
CACATAATAAATATAAACAATACATCACAGCACATACACCAACTATTACATTACGAGTGTTAAGCGAATGTAACATAAATACGCCAATTTATGATAATGATGCGGATATGAAATCTGTGAAGGAAAATTTCGATCGACAAACTTCACAACGTTTTGAAGAATACGACGAACGTATGATCACACAACGAAAAAAATATAAAGAACAACGTGACAAAGATATACAAAAAATTATTTTAAAAGATAATATGGAAAAATCATTAGCAGAAAAAGTGGAAAAATGTTGTCTTAAGTGTGGATGTGGGTTAGGAGGTGTTGCAACAAGTGTTGGTGTGTTAGGTACAGCTGTTGTATATGCGTTGAAAACGGCTGCTCTGGATGCCGCTATTGATGCTGCCATAGCTGGTGGTGAAGCTGAAGGTGTTGCTGCTGGTGATATTGCGGGTGCCGCTGAAGTAATTAGATTAATCAAAAAAACATTGGGTATAGAGAGATTAGCTTTTGGAACATTGGATAAAATTATTGATGCTAACACGTATAATAATGCCGAACTCATTAGTGGATCCATTTATTCTCAATATAGCGTGACATGTAAATTAGGTCCCCCTCCACCTGGCGCTGATACGTCTATATGCAATGCTTTGGGAGTTGCAGGTCTAGGTGAAGAGCAAGCTCTAGGGGTTAATCTTACAACGCTAGAAGGTATAAGAACAAGTGTAGAAGTTATGGTCTCAGATGCCGAAGGGGTTGCTAAAGTATTTACTAATAGTGCTACTGAAAAAGCTATTGCTACACTCATACCTAAAAATATGGGTGCGGTGAACACTACATATGCTAGTTGCCAGATTGCCATTATTGCTTCGATCGTTGCAATAGTAGTTATAGCTTTGATTATGTTGATAATATATTTAATTTTACGTTATCGTAGAAAAAAGAAAATGAATAAAAGACTCCAATACACAAAATTATTAAAAGAATA

>Dd2rifA_t054
GGCCTTTCCCACCTGCCTCGGGCTGCTAACGTGCTGGGTCTGGCCCATTCTGCGAAAGAATTATATACACCCAATTATGACAACCATCCTGAAATGAAAGAACTAATAGAAAATTTTAATCATCAAACGTCTGAACGATTACGCGAATATGACGAAAGGATGAAAACTACACGCCAAAAATGTAAAGATAAATGTGATAAGGAAATCCAAAAAATTATTTTAAAAGATAAAATTGAAAAAGAATTAGCCGAAACGTTTTCTTCGTTACACACGGATATACATAGTGATGCCATTCCAACATGTATTTGCGAAAAATCCTTAGCGGACAAAGTGGAAAAAGGATGTTTGAGATGTGGAAGTGTGTTCGGTGGTGGTGTGGCGCCAAGTGTTGGTATATTAGGAGGAATTGGTGAAGCTGCTATAAGTGCTTGGAAACCTGTGGCAATTGAGACCACTATTGAAAAAGCTCTAGAATTAAATGCTGCTACAATTGCGTCTGCTGCTCAAGCTGCAGGTATTGAGGCAGGTAAGAAAGCAGTTATTGCAGGATTAAAATTATCTCATATAAATATATTAGTTCCTGATATATGCGATAAAATTTCTAGTGCAAACCATTATAATCATGTCAAAAGTTTTGCTCAAATAATTATTAACAATTTTAATGATACCTGTACGTCGTTGGACAAAAGCATTACAGTTCCTGCTACATGCACAAATGTTCGTGCTGGAATAGGTATATATCCTAATAAATTGGGAATATCTCCTCCAGCAAGTGATCGTGTACCAAAAGTGTTAGAATTTCTTGCTCGAAAAGGTAAAATTACTGCTGAAGCCGCTGAGGCTGATGAAAGTACTAGGATTACTGCTCTAATCACAGAAAGACAGACCGATTTGATAGAAGCTGTAAATACTAGTTATACTAGTACTATAACTGCTTCTATTGTTGCAGTATTCGTAATAGTCTTAGTTATGGTAATTT

>Dd2rifB_055
ATGAAACTACACTGCTCTAAAATATTATTATTTTCGCTTCAATTAAATATATTGATAACATCATCATAT
GTAAATAATAAGAATAAACCATACATCACACCACATACATCTGCTATTACATCAAGAGTATTAAACGAATGTAATATAAATACGTCCATTTATCATAATGATCCGGATATGAAATCTGTGAAGGAAAATTTCGATCGACAATCATCACGACGTTTTGAAGAATACGAAGAACGTATACAAGAAAAACGACGAAAATGTAAAGAACAATGTGACAAAGATATACAAGAAATTATTTTAAAAGATAAAATCGATAAATCATTAGCAGAAAAAGTAGAACAAGGTTGTCTTAAGTGTGGGTGTGTGTTAGGAGGTGGTGTTCTACCTGTTTGGGGTCTGGTCGGCGGTTTATGGTATGCGACATGGTCACAATATGTTACTCAAAAAGCCCTTGCAGCGGGTATTGAGAAAGGTATACAAGTGGGTTTAGATCAAATTATTCAAATATACAAAGCGACTCGTTTAGGTAGTGTTCCCCAAATTACTGTGACAGAAATGCTTTCTTCAGGTAAATTTAACAATGGTGTAACTCTTTCTGATATGTTTGAACATATTATTACTATGTACGAAACATTAGAGGATCGTGGCTATAGTAGTTTCGTGTCAGTTCTAGATGGTATCGTTAAAACTGAAACCATTGCTGAGTTTAATACAAGGCATAGCGCACACATAGCAGCAATTGAAAAAGCTGTTGCACAAGGTAAAGCAGCTGAGGCTACGAACTATACATCGATTACTAGTAGTTTAACTACTGGAATAACTGCTTCAATTATTGCAATAGTAGTTATAGTTTTAGTTATGATAATTATTTATTTAGTTTTACGTTATCGACGAAAAAAAAAAATGAAGAAAAAAGCCCAATACACAAAATTATTAAATCAAT

>Dd2rifA_056
ATGAAAGTCCATTATATTAATATATTATTGTTTTCTCTTCCATTAAATATACT
GGAACATAATCCATGGAACCATTACATGAAACCACATACGTACACCAATAGATCATTATGCGAATGCGAATTATATGAACTTGCCAACTATGATAATGACCCACAAATGAAAGAAGTCATGGAAAATTTCATTAAACAGACACAACCAAGATTTGAAGAATACGATGAAAGGATGAAAACTACACGGCAAAAATGTAAAGATAAATGCGATAAAGAAATTCAAAAAATTATTTTAAAAGATAAATTAGAAAAACAAATGGCACAACAGTTAACCACATTAGACCCGAATATAACCACTGAAGATATTCCCACATGTATTTGCGAGAAATCTTTAGCAGATAAAACAGAAAAGTTTTGTCTTAATTGTGGAAAAACTATGGGAGGGGTTGCCCCCGGTTGGGGTCTGGTCAGCGGTTTAGGTTATGTAGGATGGACAAATTATGTTACACAAACGGCTCTGCAAAAGGGTATTGAGGAAGGTGTTAAATATGGGATTCAAGAATTAAAAGTTTTTCCTGGCTTATATCGATTAATTAAGTTTTCCGAAATAAAAAATTTGATTAATCATACAAATTATGCTGAAAAAACGACATATATTACATTTGTTAAAAGTGTTAATAGTACAAAGTGTGTTGATCAAGTTGCTAAACGTGAGGAAATATTTTGCAATTTTGTATCATATCAGGGGGAAAGTGCATTATCCGATCGAGCTGCCGGTATTGCGGTAATTGCCGATGAAACTGCTAAATCTACTGAGCTAGCTGAAGTTGCCAAATTTGTACCAAAAACTACTATATTAACTAATACTATAATTGCTTCGATTATTGCAATATTGGTAATAGTTTTAGTTATGGTAATTATTTATTTAATATTACGTTATCGCAGAAAAAAAACAATGAAGAAAAAAAGCCAATACATAAATCTATTAAAGGAA

>Dd2rifB_057
ATGAAACTGCACTATACTAAAATATTATTATTTTCCCTTCCATTAAATATATTAGTAACAGCATCATCAAAT
GCGCATAGTAAAAATAAACCATACATCACACCACGTCATACACCAAATACTACATCACGAGTATTAAGCGAATGTGATATAAATACGTCCATTTATCATAATGATCCGGATATGAAATCTGTGAAAGAAAATTTCGATCGACAAACGTCACAACGTTTTGAAGAATACAATGAACGTATGAACAGAAAACGACAAAAACGTAAAGAACAACGTGACAAAAATATACAAAAAATTATTCATAAAGATAAAATGGAGAAAAAATTAGCAGAGAAAATAGAAAAAGGTTGTCTTATGTGTGCGTGTGGGCTAGGAAGTGTTGCAGGAAGTGTTGGAATAATAGGTCCAATTGCTGCAAATGTATGGACAAATGCTGCTACGGCATCTGCTGTTCAAAAGGGTATTAATGCGGGTATTAAGGTAGCCATTGAAGAATTAGAAAAAATATTACGGCTAAGTGAATTTAAGTTAATCGATTGGGCTGCGAAAATTAATGAAACAAATTTTTTGAATCCAAATAGATTGCTTACTATTGTAAATGAAGTAAATAATATGTGTACTGAGTCTACAGATGCTGGTTTAACTGCATTTTGCAGGGCGACAACAGCTATAGGTCAAAAATCTAGTATGTTGGATGTTCAAACAATTTCTACTATGGCTGCAAATGCTGCAAGAGTAGCCGGTGAAGCTTCTAAAACAGCTGAAAAAGCTGAAATAGCCTTGGTAAATACTACAAGTACACATTTGTACAATGCTATTGGTTACTCAGTCCTTGCCATATTGATTATATTATTTGTTATAGTAATTATTTATTTAATTTTACGTTATCGTAGAAAAAAAAAAATGAATAAAAAACTACAATACACAAAATTGTTAAATCAAT

>Dd2rifA_058
ATGAAAGTCCATTATATTAATATATTATTGTTTGCTCTTCCATTAAATATATT
GGAACATAATAAAAATGAACCACACACCACACCAAATCATACACAAACCACCAGATCATTATGCGAGTGCAAATTATATTCACCTACGAACTATGATAGTGATCCCGAAATGAAAGCTGTGATGGAAAATTACAATCGACAAACATCTGATCGATTTAAAGAATATGATGAAAGGATGCAAGGTAAGCGCCAAAAATGTAAAGATAAATGCGATAAAGAAATACAAAAAATTATTTTAAAAGACAAATTAGAAAAAGAATTAATGGACAAATTTGCCACACTACACACAGATATACAAAGTGATGCTATTCCAACCTGTGTTTGCGAAAAATCCTTAGCGGACAAAGTGGAAAAAAATTGTATGAAATGTACACAAAATTTGGGAGGTATTGTTGCACCCTCTTCAGGAGTATTAGCAGGAATTGCTGAAGGTGCGCTATATGCGTGGAAACCTGGGGCAATTGCTGCGGCTATGGAATTAGCTAAACAAGCAGGTGCTGCGGAGGGTGCTATTGCAGGTAATGCCCATGGTATCAAAATAGTTAATTTATTTCTAGAAGGATTGGGTGTAGAGAAATTAATTCCTGGAATATCGGAATCCATTGGTAAAACGATAGCTTATACTAATGCCGAAGAGATTGCTAAAATTATTGTTGAAAAATATACGGCAACTTGTAAGGTGCCGACCGGTGGAATTAGTACTGAGCTTATGTGCACAAATATTGATTTTAATTTTGGTATGCGTACATTTCTAGGATATCGTGTTGTACGTGGTCGTCCAGCGAATGAGGCTATACCACAAGTGATAAACCAACTTGTTGGAGACGCTACACAAGGTGCTAATGCTAAAGCTACTCAGGTGGCTGCCACTAAAACAGCAGCAATTGAAGCAGCACAAGAGAAAGCTATAGAAACTACATTTATGGGTAACCAGACTATTATTATTGCTTCTGTTATTGCAATTGTAGTCATAGTTTTAATTATGGTGATAATTTATTTAATTTTACGTTATCGACGAAAAAAAAAAATGAAGAAAAAACTTCAATATATAAAATTATTAGAAGA


>Dd2rifA_059
ATGAAACTGCTGCACTACTGTAAAGTATTGTTATTTTCCGTTCCATTAAATATATT
GGTGCATAATAAAAATAAATCATACATCACACCACAACATACACGAAATACTAGGTTATTATGCGAATGTGAATTATATAAACCCATTTATTATGATGACCCGGAAATGAAAAAAGTATTGCAGGATTTTGATCGTCAAACCTCACAAAGATTTAAAGAATATAATGAACGTGTGCAAGAAAAACGTAAAAAATGTAAAGAACAATGCGATAAAGATATACAAAAAATTATTTTAAAAGATAAATTAGAAAAACAAATGGAAGAAAAATTTTCAGCATTAGAAACAAATATAGACAGAAATGACATACCCACTTGCATTTGCAAAAAAACGTTAGCAGATAAAGTGGAAAAAAGATGTTTGAAATGTACACAAAATTTGGGAGGTATTGTTATACCCTCTTCAGTAGTATTAGGAGGAATTGCTGAATTTGGGCTAAGTACGTGGAAAACATCCGCGTTAGCAGCTGCTAAGAAAGCAGCTATAACTGAAGGTGCAATTAAGGGTTTAGCTGAAGTTGAAGCTATTGGTCTTGCTAATTTTATTGAAGAAATGAAATCAGCATTTTGTATAAAAGAATTAGATATTAAGTTATTGGAAACAGTTTTTTTTCAGCAAAAACGTGAATATTTCACAAACATTGCTAATGTTATTTATACGAAATATAAAACTACGTGTGGGTCGAACATGATTGGTGCTGGTGGTGATTCTGTGTGCAAAATTGGTCAACCATTAAAGGTTGCTGCCTGCTCTAGTCAAGCAAATGCTTCAAAGGAAGCTCTTATAGCATCAAATGTAAACAATATTCTTCGAGGAGTTAAACATTCTGCTGCTTTAAAAACTGCTGATATTACTATTGAACAAACAGCAACAATTGAAGCAGCAAAAAAAGGTGCTATAGAAACTACTTGTATCAATTTCCATACTGCTATTATTGCTTCTATTGTTGCAATAGCAATTATAATTATGGTTATGGTAATCATTTATTTAATTTTACGTTATCGACGAAAAGAAAAGTTGAAGAAAAAACTGCAATATATAAAATTACTAAAAGA

>Dd2rifA_060
AATACCCACAAAAAACTATCCATCACACCACGTCATATACAAACTAACAGATTATTATGTGAATGTGAATTATATTCACCTACGAACTATGATAGTGATCCCGAAATGAAAAGGGTGATGCAAAAATTTCATGATCGAACAACACAAAGGTTTCAAGAATACGATGAAAGGTTGCAAGAAAAACGACAAATATGTAAAGATCGATGTGATAAAGAAATCCAAAAAATTATTTTAAAAGATAAATTAGAAAAGGAATTAACCGAAAAGTTCGCGACATTACAAACTGATATACATAGTGATGCCATTCCAACATGTATTTGCAAAAAATCATTAGCAGATAAAGTGGAAAAAGCATGCTTGAGATGTACACAAAATTTGGGAGGGATTGCACCCTCTTCAGGAGTATTAGCAGGAATTGCTGAAGGTGCGCTATATGCGTGGAAACCTAAGGCACTTGATGCTGCTATTGAAGCAGCTATAGCTAACAGTGCTGATAAGATTGCGGAGGCCGCTAATTCTGCAGGTATTCAAGCAGGTAAGGAATTTGTTATTGCAGGATTAGAAAAATTGGGTGTATCAATACTAGATAATCAGTCATTGGAAACATTTTTTACTACAATATCTTATAATAATGCCTCAATCATTACTCAAGCTGTTAATAAACAATATTTACAGACATGTGCATATAATTCTTCAGGGAAAGTGGTCTACCTTTACGGTGACGCTAACCGTCATATTCCTATTTGCCGCTCGGTGTGGAACCAAACTCCAGCTGTATCACGATCAGGAGAACATATTTCAGATATACATGTTATACAAAGAACTGTACAAAATATTGTTACAAAAGCCGAAGGGTCTGCTAATGCAGCCGCTGAGGCTGCTAGAGAAAGTGCCACTAATGCAATAAAAGCTCGACAGACCGATCTGATAAATACTATATTTATGAGTAAGCAAACTGCTATTATTGCTTCTGTTGTAGCAATATTGGTAATAGTTTTAGTTATGATAATTATTTATTTAGTTTTACGTTATCGACGAAAAAAAAAAATGAAGAAAAAAGCCCAATACACAAAATTATTAAATGAATA

>Dd2rifA_061
ATGAAAGACCATTATATTAATATATTATTGTTTGCTCTTCCATTAAATATATTGA
TATATAATCAAAGGAACCATTACATCACACGTACACCAAAAGCAACCACGAGGTTATTATGCGAATGTGAATTGTATGCACCATCAAACTATGATAATGACCCTGAAATGAAAGAAGTTATGGATAATTTCAATCGTCAAACACAACAGAGATTTCATGAATATGACGAAAGGATGAAAACTACACGCCAAAAATGTAGAGAACAATGTGATAAAGTAAGTCAAAAAATTATTTTAAAAGATAAAATGGAAAAACAAATGGCACAACAACTAACCACATTGGAAACAAAGATAGATACCAATGATATTCCCACATGTATTTGCGAAAAAACAATGGCGGATAAAACAGAAAAATTTTGTCTGAACTGTGGGGTGCAACTAGGAGGTGGTGTGTTGCAAGCTTCGGGTTTATTAGGAGGAATTGGTTCAGTTGCTGTAAATGGCTGGAAAACTGAGGCAATTGCTGCCGCTATTGCAGCTGCTGAAAAAACCGGTGCAGCTGAAGGTTCTGCTAAGGGTGCTGCTGCGGGAGCAGCTGAAGTAATTAGATTAATCAAAACAACGTTTCATATAGAGAAATTAGGTAATGGAACATTGGACTCAATTATTAATACAAACACATATACTGATGTCACACACATTAGTGGATTTATTGATTCTGAATTTTCGACATTGGGATGTGGAGATATTGGGTGTTCATCTTTTTACAAAAACCCTTTTTGCAAATTTGTGAATGAAGGAATTGAAGCTACATCGGTACGTGTAGGTGGGGGTGTTTCACGTATAAAGTTTATAAAAACAACTGTAGAAGAAGTTGTTGAAGCAGCCGATGGGGTTGCTGAAGCTACGAAGACTCAGGTGACTTCTGAAACTACAGCTGAACTCACAGCTAAACAGACTACTGCGATAAATACTATATACATGGGTAAGCAGACTGCTATTATTGCTTCCATCGTTGCAATAGTGGTGATAGTTTTGGTTATGGTGATAATATATTTGATTTTACGTTATCGACGAAAAAAGAAAATGAAGAAAAAACTGCAATATATAAAATTATTGAAAGAATA

>Dd2rifA_062
TGTAAAACATGTAGATCATTATGCGAGTGTGAGCTGTATGCACCACAAATTATATATGACCC
GATATATAATCAAAGGAACCATTACATGAAACCACATACGTACACCAATAGATCATTATGCGAATGTGAATTGTATGCACCATCCAACTATGATAATGACCCTGAAATGAAAGCAGTAATGCAAGGTTTTGATCGTCAAACGTCGCAACGTTTTGAAGAATACAATGAACGCTTGCTCGAAAACAAACAAAAATGTAAAGAACAGTGCGAAAAAGATATACAAAAAATTATTTTAAAAGATAAATTAGAAAAACAAATGGAACAACAGTTAACCACATTAGAAACAAAGATAACCACTGACGATATACCTACATGTGTTTGCGAAAAGTCGTTAGCAGATAAAGTGGAAAAAGGATGTTTGAGATGTGGAGGTGTATTGGGTGGTGGTGTGATGCCTGGATTTGGTGCGATCGGAGGAACGGCTTTATATGCTTTAAACCAGTTGAAACCTAAGGCACTTGAGGTCGCTATTAAAGCAGCTCTAGATGCAGCTGCTTCTAATATTTCGGCTACCGCTAAAGCCGCAGGTCTCAAGGCGGGTAATGAATTTGTTATTACAGCATTAAAGAAATGTGGTGTATATGATTTAACATCTGAAATAAGCGAAAAAATTTCTAGTATAGACCATTATGCTAATATCACAGAATTTGTTGAATTTATTAATTCGCAATATGATGGGACCTGTAACTGGATCGTATCTGGCACTAAACCGTCTGCATGCTATACAATTGAGACTAAACTAAGTATAAGAACAGGAGGTTCTGCTACACAGGGTCATCCACCGAAAGTTGCCATACGAAATCTGTTAAAGGGAATTGCTGAAAAAGCTGAAACTAATGCTAATTACTTTACAGAGACCACTACTGAGAAGTTAACTGCTGAACTCACAGCTCAAGAGACCAATTTGATAAATACTACATATACTACTTACTATACTGCTATTATTGCTTCCATTGTTGCAATATTGATTATAGTTTTAATTATGGTAATTATTTATTTAATTTTACGTTATCGACGAAAAAAAAAAATGAAGAAAAAACTACAATACATAAAATTATTAGAAGAA

>Dd2rifA_063
ATGAAAGTCCATTATATTAATATATGGTTGTTTGCTCTTCCATTAAACATATTG
GTAAGTTCCCCAAAAAAAAATCCATCCATCACACCAAAAAGACCAACTACTAGGTTATTATGCGAATGCGAATTATATTTATCTGCCAATTATGAAAATGACCCACAAATGAAATCTGTGATAGATAATTTCAATAAACAGACACAACAAAGACTTCATGAATATAACGAAAGGATGAAAACTACACGCCAAGAATGTAAAGAACAATGCGATAAAGAAATACAAAAAATTATTTTAAAAGATAAAATGGAAAAACAAATGGCAGAAAAGTTAAGCACATTGGAGACAAAAATAAACACCGATGATATATCTACATGTGTTTGCGAAAAGTCGTTAGCAGATAAAGTGGAAAAAGGATGCTTGAAATGTGCACAAAATTTGGGAGGGATTGTTGCACCCTCAACAGGGGTATTAGGAGGAATTGCTGAACTTGGACTAAGTGTGTGGAAAACTACGGCACTTAAGACTGCTATTGTGGCAGCTCAAAAAGCAGGTGCTGCGGCCGGTGTAGCTGCTGGTGAAGCTGCAGGTAAGAAAGCAGTTATTAAAGCATTAGAATTTTTTGAAGTACATAATTTATTTCCTAGAATATATGATGCCTTTGTTAAAACACCACATTATGCTGATGTCAAAAATTTTGTTGGTGATATTGTTAGTGAACATACACGGATATGTCAGTCGTTGGACCTTAAGGTTACTACCAATCCTACATGCGAAACATTTGAGTTTAATATAGGAATGCGTATGGCTGATAGTAGTACAATTGAACCAGTAGGTCAAGTTGTACCAGAAGTGTTAGACTCTCTTGTTGGAGATATCAAAGAGGTTGCTGAAGCCAAAGATGCTAAGGTCACAGCCGCTAAAACAGCAGAATTTAAAATAGCAAACGTTGGTGCAGTAGAATCTACATATGGTAGTTGCCAGACTGCTATTATTGCTTCCATTGTTGTAATAATAGTTATAGTTTTAATTATGGTAATTATTTATTTAATTTTGCGTTATCGACGAAAAAAAAAAATGAAGAAAAAACTCCAATACATAAAACTATTAGAAGAAT

>Dd2rifA_064
ATGAAAATCCATTATATTAATATATTATTGTTTCCTCTAAAATTAAATATATTG
ATATATAATCAAAGGAACCATAAAAGCACCACACATCATACATTAAAAATACCAATCACTAGATTATTATGCGAATGTGAATTATATACACCTGCCAACTATGATAATGACCCACAAATGAAAGAAGTTATGGATAATTTCAATCGTCAAACACAACAGAGATTTCATGAATATGACGAACGTATGGTCGAAAAACGAATGCAATGTAAAGATAAATGCGATAAAGAAATCCAAAAAATTATATTAAAAGATAAATTAGAAAAACAAATGGAACAACAGTTAACCACATTAGAAACAAAGATAACCACTGACGATATACCTACATGTCTTTGTGAAAAGTCTGTGGCGGACAAAATGGAAAAAACATGTTTGCGATGTGCAGGTGTATTGGGAGGTGGTGTGATGCCTGGAATGGGATTGATAGATGGAAGTCTTTTAGGTGCTATAAGTGTGTTGAAACCTGCAGCAATTATAGGTGCTAAGGATGCGGCCTTAGCTGAGGCTACTGCTCTTGCTACGCAAGCTGGTATTGAAGCTGTCAAACTTAAAATTAAAGAATTGCTTGCCTCCTTTACTGTGAAAGAAGGATTAGTTGATTTGCTACCAATTGTTAATGAATCAACATTTAACAATGGTCGTGTTCTAGTTGAAAGTGCTAAGCAACTAATAGGTAAATTGTGTATGAGTGACAATGGGGGATATACTTCTTTTTATAATACGGCAATACACACGAAGAGTGGTACATTGTACGTTGGGAATTTCGGAAAAATTGGTAGTAATGCATATAATGCAGAATTCGCATTACAAAAAGAAGCACTTGAAACAGCAAAGGTGGGTGCGGTAGAATCTACATATGGTAGTTGCCAGACTGCTATTATTGCTTCCACCGTTGCAATAGTGATCATAGTTTTAATTATGGTAATTATTTATTTGATTTTACGTTATAGAAGAAAAAAAAAAATGAAGAAAAAACTACAATATATAAAATTATTAGAAGAAT

>Dd2rifA_065
ATGAAAGACCATTATATTAATATATTATTGTTTGCTCTTCCATTAAATATATTG
GTATATAATCAAAGGAACTATTACATTACACCACGTCATACAGAAACCAACAGATCTTTATGTGAATGTGAATTATATTCACCTACGAACTATGATAGTGATCCCGAAATGAAAAGGGTAATGCAACAATTTGTGGATCGTACAACACAACGATTTCACGAATATGATGAAAGGATGAAAACTACACGCCAAAAATGTAGAGAACAATGCGATAAAGAAATACAAAAAATTATTTTAAAAGATAAATTAGAAAAACATATGGCACAACAGTTAAGCACATTAGAAACAAAGATAACCACTGACGATATTCCAACATGTGTTTGCGAAAAATCAATAGAAGATAAAATGGAAAAAACATGTTTAAAATGTGGAGGTGTGTTAGGAGGTGGTGTAGCACCTGCTTGGGGTCTGCTCAGCGGTATTGTTTATACTGGATGGAAAGCAGCAGCGTTGGCAGCTGCTAAGAGCTCTGCCATAGCTGAGGGTGCGATGGCTGGTAAAGCTGCGGGTGATATTGCGGGTGCAGCTAAAGTTATTGACTTAATAGAATCAACATTTTATATAAATGAATTAGGTGGAACAAAATTGCAAACATTATTTACTGCAAAAACGTATACTAATGTCTCAATGATTACTGAAGCTCTTTATTCTAAAATTAATGGGTCGTGTATGTCTCTTCGTCCTGGCATTAACATGAGTGATCCTATTTGCAATTTGGTGTGGCAAAATCTTCAAGGTAGTTTGGATAAAAATTCAGTAAAAGCTATTATAAATGAAAAGGTAGAAAAAGCTGTTGCAGGAGCTGAACAAGCTGCTAAAGCCAAAGCTGCTGAGGTGGCTGCCGCTAAAACACCAGTACTTGAAGCAAGAAACATAGCCGAAGTAGAAGCTGCAACTACTACTTACTATACTCCCATAATAGCATCCATCGTTGCAATAGTGGTCATAGTTTTAATTATGGTAATTATTTATTTAATTTTACGTTATAGACGAAAAAAAAAAATGAAGAAAAAACTCCAATATATCAAATTATTAGAAGAAT

>Dd2rifA_t066
GTGCATAATAAAAATAAATCATACATCACACCACAACATACACGAAATACTAGGTTATTATGCGAGTGTGAATTATATACCTCAATTTATGATAATGACACCGAAATGAAAGCCGTGATGGGAAATTACAATCAACAAACCTCACAACGTTTTGAAGAATACAATAAACGTATGAACAAAAACAAACAAAAGTGTAAAGATGAATGCGATAAAGAAATACAAAAAATTATTTTAAAAGACAAATTACAAAAAGAATTAATGCACAAATTTGCCACACTACACACAGATATACAAAGTGATGCTATTCCAACATGTGTTTGCGAAAAATCCTTAGCAGATAAAGTGGAAAAAGGTTGTCTTATGTGTGGGTGTGGGTTAGGTGGTGGTGTTGCACCAGTTTGGGGTCTGGTTAGTGGTTTATGGTACGCGACATTATCACAATATATTTCTGCAAAGGTCGTTGAAGAAGGTATTAAAAAAGGTTTAGAAGTGGGTTTGTCTAAAATAATGATTTTCGCAAAAACACTGAATTCTGGTGATAATTTACCTACTATTACTGTAACACAACTGTTTTCTTCAGGTAACTTTAGCAATGATGTAACTCTTTTTGATATAGTTCATCACATAAATAATACTATGTACAATGCATTGGAGACTGGAGGGTATGAAAATTTTTGCTTTTCTATTTCTAGTATGGCTAAATATAAAAATATTACTACTTTTAATAGAAATTATGGACAATATTCAACAGCAGTTACAGAAGCCTTTGTTCAAGCTAAAAATAGCGCAATAAATGCATTAACACCTGCTACTAATGCTTTAACTACTGCTATCATTGCTTCTATCGTTGCAATAGTAGTTATAGTTTTAGTTATGCTTATTATTTATTTAATTTTACGTTATCGTAGAAAAAAGAAAATGAATAAAAAACTGCAATATATAAAATTATTAAAAGAAT

>Dd2rifA_067
ATGAAAGTCCATTATATTAATATATTATTGTTTGCTATTCCATTAAACATATTG
GTAAATGCCCACAAAAAAAAACCATACATCACACCAAAAATACCACCTACCAGGTTATTATGCGAATGTGAATTGTATGCACCTGTCAATTATGACAATGATCTCGAAATGAAAGAAGTCATGGAAAATTTCAATAAACAGACACAACAAAGATTTGAAGAATACGATGAACGTATGAAAACTACACGCCAAAAATGTAATGATAAATGCGATAAAGAAATCCAAAAAATTATATTAAAAGATAAATTGGAAAAAGAATTAATGGACACATTTGCCACATTACAAACTGATATACAAAGTGACGCTATTCCCACATGTATTTGCGAAAAATCCTTAGCAGATAAAGTGGAAAAAGGATGTTTGAGATGTGGTTATGGTCTAGGAAGTGTTGCACCAATGATTGGATTAACTGGTTCAGTTGCTGTAAATGTGTGGAAAACTGCAGAACTTGCAGCGGCTAAGGCTGCGGCCATAGCAGAGGGTGCTGCTAAGGGTGCTGCTGCACGTATTTCAGCAGCTGTTGATGCAGTTATTGAAGGATTAAATGCATTGAAATTAGAGGAGTTAGGTATTGGATCATGGAAATCCATCGTTACTACAGAATATTATAAAAATGTCAATTATATTGCTGGTATTATTATTAAACAACGTGGGACGATGTGTTTTGGGGACCGCAAACTTGGTTCTACCATATGCGAAAGAATTGGTAAGAGTTTAGGTACACTTAAATCAGATGGTACTCCAGGTCTTCCAGACGCCACTGCTATACCACAAACTGTAAAAGGAATTGTTACAGAAGCCGACGGGGCTGCTGCTAAAGCCGCTGAGGCTGCTGAAAAATGTGCTACAGCAGCATTTGAAGCAGCAAAAAAGGAAGCTATAGAAGTTGCAACTACTACTTACTATACTCCTATAATAACATCTATCATTGCAATAGTGGTCATAGTTTTAATTATGGTGATAATTTATTTAATTTTACGTTATCGACGAAAAAAGAAAATGAAGAAAAAACTCCAGTATATAAAATTATTAGAAGAAT

>Dd2rifB_068
ATGAAACTGCACTACTATAAAATATTATTATTTTCCCTTCCCATTAAATATATTGAT
GCACATAATAGAAATAAACCATTCATTACACCGTATACACCAAATACTACATCACGAGTGTTAAGTGAATGTGACCTATATATGCCCAATAATGATAATGATCCGTATATGAAATCTGTGAAGGAAAATTTCGATCGACAAACGTCACGACGTTTTGAAGAATACGAAGAACGTATGATAACACAACGACAAAAATATAAAGAACAACGTGACAAAGATATACAAAAAATTGTTTTAAAAGATAAAATGGAAAAATCATTAGAAGAAAAAATTGAAAAAGGTTGTCTTAAGTGTGGGTGTGGGTTAGGAGGTGTTGCAGCAGGTATTGGAATAATTGGTCCAATTGCTATAAGTGAGTTGAAAAAAGCTGCTGCGGTTGCTGCAGCTCAAAAGGGTATTCAGGCAGGCATTGCTAAAGCCATTAAAGGATTAGAAGAAATATATGGATTAAGCCAATTTTCTTATTTAGATTGGCATGCAATGGTTACTGCAACAACTTATTATCAACCCATGGAACTTGTTGAAATTGTTAACTCTATTAATAGTATGTGTACGGAGTCTAATCCTGCTTTTGAGTCTTTATTTTGCAAGGCCTCATATGCCATAAATTCTGAAGGTACAAGTTCTAGCTTTACACAAACCATTTCTCAAATGGCTGCAAAAGCTGCAGCAGCAGCAGGTGAAGCTGCTGAATCTGCTAAAAAAGCCCAAATAGCATTGGCAAATGCTGAAAGTACATATTTGTACAGTGCAATTGGTTACTCAGTCCTTGCGATATTGATTATAGTTTTAATTCTGGTAATTATTTATTTAATTTTACGTTATCGTAGAAAAAAAAAAATGAAAATAAAACAACAATACACAAAATTATTAAATCAAT

>Dd2rifB2_069
ATGAAACTGCACTGCTCTAAAATATTATTGTTCGCTCTTGCATTAAATATATTGTTAACATCATATTAT
GCACATAATAAAAATAAACCATCCATCACATCACATCATACACCAAGATATACATCACGAGTGTTAAGCGAATGTGACACAGAATCGTCAATTTATGATAATGATGAGGAAATCAATTCAGTGAAGGAAATTTTCGAACGACAAGCCTCACAAAGATTACGAGAATATGACGAAAGGTTGCAAGAAAAACGACAAAAACGTAAAGAACAACGTGACAAAAATATACAAAAAATTATTCATAAAGATAAAATGGAGAAAAACTTAGCAGAAAAAATAGAAAAAGGTTGTCTTATGTGTGGGTGTGGGCTAGGAAGTGTTGCAGGAAGTGTTGGATTATTTGGTGGTGTTGCTATAAATATCTGGAAACATTTGGCACTTGAGGCCTCTATTAAAACAGCTATAGCTGAGGGTACTGCTAAAATTGCGGAGGCCGCTGAAGCTGCACGTATTCAAGCAGGTAAGGAATTTGTTATTGCAGGATTAGAAAAATTGGGTGTATCAATACTAGATAATCAGTCATTGGTATCCTATTTTACTACAACACCTTATAATACTGCCTCAGTCATTACTACAGCTCTTTATAAACAACATTATAAGATATGTGTATATGATCCTTCAAGGAACCTGTTCTCCCCTTTCGGTGACGTTAACCGTCATATTGGTATTTGCAATTCGGTGTTGAAACAAACTGAAGCTGTATCACAATCAAGAAAATATATTTCACATATAGAGGGTATAGAAAAAACTGTACAAACTATGGTGTCATACGCCGAAGTATCAGCTAAAGCCGCTGCTAAGACTGCTGAAGCTGCTAATAAATTAGCTATTGAAGAAGCACAAGAGAAAGTTATGGAAGCTACAATTTACAATTGGTACACCACAATTGGTTACACCATCCTTGCCATATTAATTATAGTTTTAATTATGATAATAATTTATTTGATTTTACGTTATCGACGAAAAAAAAAAATGAAGAAAAAAGCCCAATACACAAAATTATTAAATGAAT

>Dd2rifB2_t070
ATGCTGTTGCCTCCGCTAGAGAAGTTATTATTTTTACTTTTATTAAATATATTGTTAACATTACATCAA
GTGCATAGTAAAAATAAACCGTACATGACACAACGCCTTACACAAACCAATAGATCATTATGTGAAAGTGACACAGAATCGTCAATTTATGATAATGATGAGGAAATCAATTCAGTGAAAGAAAATTTCGAACGACAAACCTCACAAAGATTACGAGAATATGACGAAAGGTTGCAAGATAAACGACAAAAACGTAAAGAACAACGTGACAAAAATATACAAAAAATTATTCATAAAGATAAAATGGTGAAAAACTTAGAAGAAAAAATAGAAAAAGGTTGTCTTATGTGTGGGTGTGGGCTAGGAAGTGTTGCAGGAAGTGTTGGATTATTTGGTGGGATTGCTGTAAATGTGTGGAAAACTGGGGCACTTAAGATTGCTATTGACAAAGCTATAGCTGCGGGTGCTACTAAAATTGCGGAGGCCGCTGAATCTGCGGGTGCGGCTGAAATAATGAAATTAATAAAATCAAAATATGTTTTATCAACTCTAGGTGGTAAGGATTTGGGGACCTATTTTGCTACAACATCTTATAAAGATGTCGCAAGCATTACTCAAGCTGTTTCTAATCAATATTTACAGACATGTACAGATAATTCTTTAGGGAGTCTAAGCTTCCGTTTAGTTGACGCTAAGCGTGATATTCCTTTTTGCAATTCGGTGTGGAACCAAATTCAAGCTGTATCAACAACAAAAAAGGGTATTTCATTTACAGATGGTATAAAAACAGCTGTACAAAATATAGCGTCAGACGCCAATGGGGTTGCTAATGCAGCTGCTGAGATTGCTGAAGCCACTGAAAAAGCAAAAGCTATAAAGACGAGCACAGATGCTATAGAAGCTGCAAGTACACAGTTGTACGGTCCAATTGGTTACTCCATCCTTGCCATATTAATTATAGTTTTAATTATGTTGATAATATATTTGATTTTACGTTATCGACGAAAAAAAAAAATGAAGAAAAAAGCCCAATACACAAAATTATTAAATCAAT

>Dd2rifA_071
ATGAAAGTCCATTATATTAGTATACTATTGTTTACTATTCTATTAAATATATTGTTATTATCATCACAG
GTATATAATCAAAGGAACTATTACATTACACCACGTCATACAGAAACCAACAGATCTTTATGTGAATGTGAATTATATGCACCTGCCAATTATGATAGTGACACAGAAATGAAAAGGGTGATGGAAAATTTCAGTAAACAGACACAACAGAGATTTCATGAGTACGACGAAAGGATGAAAACTACACGCCAAAAATGTAGAGAACAATGCGATAAAGAAATCCAAAAAATTATTTTAAAAGATAAATTAGAAAAACAAATGGAACAACAATTAACCACATTAGAAACAAAGATAGATACCAATGATATACCCACATGTGTTTGCGAAAAATCAATGGCGGACAAAGTGGAAAAAGGGTGTTTGCGATGTGGAGGAATATTAAGTACGGCGTTTCCTGAATTCGGCTTGATAGGTGGAACTCTTGTATATTCTGCAGCAGTAAATGCCGCTACGAAAATTGGTATGAAAGCCGCTCTTGGTGGTTTAGAGAGTGTTAATGGTCTTAGTGCATTACTTCAGGAAAATATTAAATATTTGGTTACTGCAACAAATTTTAGATGTCCTGATGCTCTCCTTAGAACAATTGATACTATAACAACTCCAGTATGTAATTCTAAACAACGTATAACGCCTTTATATTGTTCAATAAAATCAGGTAAAAATACAATGACATTTAGTGATATAAAAATTAAGATATCCAATGCTGCGGAATCGGCTGCTTCAGCTTCTGATGTAGCCAAAGCAGAAGTATTGAACGCAACATTTACATGGGAAACATTTTTTTCGAGTCCTTTAGGAATTTCTCTTCTTGTAACAGTATGCATAATCATTATACTATCAATTATTTATTTAATTTTACGATATCGACGAAAAAAAAAAATGAAGAAAAAACTCCAATATATAAAATTATTAGAAGAAT

>Dd2rifA_072
ATGAAAATCCATTATACTAATATATTATTGTTTCCTCTAAAATTAAATATATTG
GTAAATACCCACAAAAAACCACACACCACAGCACGTCATACACAAAAAATACCAACCACAAGGTCATTAAGCGAATGTGAATTGTATGCACCTGTCAACTATTATAGTGACCCACAAATGAAAGAAGTGATGGATAATTTCAATAAACAGACACAACAAAGATTTCATGAATATGACGACCGTATGAAAACTACACGCCAAAAATGTAAAGATAAATGTGACAAGGAAATCCAAAAAATTATTTTAAAATATAAATTAGAAAAACAAATGGCACAACAGTTTTCTACGTTACACACGGATATACAAAGTGACGCCATTCCCACTTGTGTATGCGAAAAGTCGTTAGCAGATAAAGTGGAAAAAGGATGCTTGAGATGTGGAAGTATATTAGGTGCGGCAATGCCTGAAATGGGCTCAATAGGTGGAGGTCTTTTATATGCTTTAAATGCCTGGAAACCTGCTGCATTACTTGCCGCTACAAAATATGCCATGGAGGTGGGGGCTACTAAAGGTGCTGCAGCAGGTCTTGAGGCAGGTAAGAAAGCAGTTATTGATGGATTAAATGCATTGGGTGTATATAATGTACGTAATAAACCATTGGAATCAATTATTGGTCCACTATATTATACTGATTTCACAAAGATTGGTAGTATTATTAGAATAAAAAAAAATGAGTTGTGTTGGTCGTCAGCGTCCAACGTTGAAAATCCTATGTGCACCAACTTTACCATTAAATTAGGCACAATTACAGAAACTGGTGATCCAGCTCTTACAGACACCATTGCTATATCACAAAAGGCAAACGCAATTCTTACACATGCCAAAGAGGTTGCTTCTGAAGCCGCTGAGGCAGCTGAAAAAGGTGTTGTTTCTGAAATCACAAAAAACCAGACCACTTTGATAGAAGCTGAATTTAACAGTTCTATTAGTTCTATAAATGCTTCGATTATTGCAATATTGATTATAGTTTTAATTATGGTGATAATATATTTAATTTTACGTTATCGACGAAAAAAAAAAATGAAGAAAAAACTCCAATATATAAAACTATTGGAAGAAT

>Dd2rifA_073
ATGAAGATCCATTATATTGATATATTATTATTTGCTCTTCCATTAAACATATT
GGTAAATAATCAAAGGAACCATAACAGCAGCACATACCATACGTCAAATACAAAAACAATAACAACACATAGATCATTATGCGAATGTGAACTATATATGCCTAATTATGATAATGACCCTGAAATGAAAGAAATGATGGAAAACTTTGATCGACAAACGTCACAACGTTTTGAAGAATACAATGAACGTATGCAAGATAAACGAAAACAATGTAAAGAACAATGCGAAAAAGATATTCAAAAAATTATTTTAAAAGATAAAATCGAAAAGGAATTAACAGAAAAGTTTGCCACATTAGGAACTAATATAGACACAAATGACATACCTACCTGTGTTTGCGAAAAGTCTTTGGCAGATAAAACAGAAAAAGTTTGTCTTAACTGTGGAAAAACTATGGGAGCAGTTGCACCTGCTTGGGGTCTCGTTAGTGGTTTGGGTTATGCGGCATGGATAAATTATACTAATACTACTCTTGTTAAAATTGCTACAGATGCGGGTATCGCTGAAGGTGTAAATGTAGGTTTGATTAAAGTCGCTGAAATAGTAAAACAAATATCAGGTGCTTCAACACGTATACCTGTAATTGATGGAGCAAAACTTATTACTGCGGGAAAGTTTACTGAAAAAATATCACTTTATGATATAGGTAAAACTATAGATAGTACTATGGCTATAAAATTAGAAGCTGAGGGATATTCTGATTATTGTTTCACACTACAAAGTGTAGTAAAGCCTAATATGCTTAAAACCTTTCCACAACATGCTGCAGCAATTGAAACAGCATTCAATGAAGCTCAAACAGGGGTATTGACAGAGGGAGCTAGTACAACTAGTAGTTTAACTACTGCTATTACTACTTCTATTGTTGCAATAGTAATTATAATTTTGGTTGTGATAATTATTTATTTAATTTTACGTTATCGAAGAAAAAAGAAAATGAAGAAAAAACTCCAATATATAAAATTATTAAAAGA

>Dd2rifA_074
ATGAATGTCCATTATTTTAATATATTTTTATTTCCCCTTCCATTAAATATATTGTTATTATCATCACA
GGTATATAATCAAAGGAACCATTACATAACACTTCATAGGCCAAACACAGAATCAATAAAAAGACATAGATCTTTATGCGAATGTGAACTATATATGCCTAATTATGATAATGACCCTGAAATGAAAGAAATGATGGAAAACTTTGATCGACAAACGTCACAACGATTTAAAGAATATGACGAACGTATGATAGAAAAAAGACAAAAATGTAAAGAACAATGTGATAAGGAAATCGAAAAAATTATTTTAAAAGACAAGATCGAAAAGGAATTGACAGAAAAGTTGTCCACATTGGAAACAAACATAGACACCAATGTCATACCAACCTGTGTTTGTGAAAAATCACTAGCGGACAAAACAGAAAAATTTTGTCTTAACTGTGGATATGGTTTGGGGGGTGCACTAACGTCATGGGAAATTTTAGGCTATACTGGAATATACGGATGGGTAAATGTTGCCACAGCCGCTGCTACTAAGGACGCTACTAAAGCAGGTATGATTGCGACCATTGAAGGATTAAAAAAGGTTCTTGGTCTTTCCGATTTACTGGGTTCTAAGATTACAACAATGGTTACTACAGAAAATTTTAATAAACCCATGGAATTGATAACAGCTGTTAAAGAATTAGGTACTACCATATGTAAAGTGAATTTAGAGAATGATCCATTTTTTTGCTACGCTATTGAACGTAGTCCCCAAATTGTTATTCTTCCTACTGGAAAGGCTGGACAAGCAGGGGCTTTAGAATTTTCAAAAATTATGGGTGAAAAAATTGTTCAGATTTCGGCAACTACTAGTAATTTCTCTAATTTCATGATTGGCTCAGGTGTTGCTATATTGGTTATAGTTTTGGTTATGGTAATTATTTATTTAATTTTACGTTATCGTAGAAAAAAAAAAATGCAGAAAAAACTCCAATATATAAAATTATTAAAAGAA

>Dd2rifA_075
ATGAAAGTCCATTATTTTAATATATTTTTATTTTCCCTTTCATTAAATATATTGTTATTATCATCAC
AGGTACATACTCAAAGGAACCATAACCTTACACTTCATAAGCCAACTAGTACCTCACGATTGCTATGCAATTGTGAATTGTATGAACCATCAAACTATGATAATGACCCTGAAATGAAAGCAGTAATGCAAGGTTTTGATCGTCAAACGTCGCAACGTTTTGAAGAATACAATGAACGCTTGCTCGAAAACAAACAAAAATGTAGAGAACAATGCGATAAAGAAATACAAAAAATTATTTTAAAAGATAAATTGGAAAAAGAATTAATGGACAAATTTGCCACATTACAAACTGATATACAAAATGATGCTATTCCCACATGTGTTTGCGAAAAGTCGTTAGCAGATAAAGTGGAAAAAGGATGCTTGAAATGTGCACAAAATTTGGGAGGGATTGTTGTACCCTCTTCAGGAGTATTAGGAGGAATTGGTGAATTTGGGCTAAGTGTTTGGAAACCTGCGGCATTGGCAGCTGCTAAGAAAGCGGCTATAGCTGAGGGTTTGGCTGCGGGTGAAGCTGCAGGTATTGAGGCAGGTAAGAAATTAGTTATTCAATTATTACAACGATTTCATATAGATAAATTAGTTTCTGGAATATGCGAAGAAATTTCTCGTACAGGCCATTATGCTAATATTACAAATTTTACTAAAACGATTATTGAACAACGTGGGGCGATGTGTGGGTTGACTCGAAAACTTGGTGAGGATATGTGCAAAAAAATTAATATTGGTTTAGGTACACGTCTACAAGATGGTATTAGTCAAGGTCTTCCAGACAGTCTTGCTGTACCAAAAGTGTTAAAAGGATTTGTTGCAAAAGCTGAAACTAATGCTAATTACGAAGCTGCTAAGGTGAGTTCTAAAATTGCTGCTGAAATCACAAAAGAAAAAACTTCTGAGATAGCAGCTACATATGCCAGTTACGAAATTGCTATTATTGCTTCCATCGTTGCAATTGTAGTTATAGTTTTAATTATGGCGATAATTTATTTGATTTTACGTTATCGAAGAAAAAAAAAAATGAAGAAAAAACTCCAATATATAAAATTATTAGAAGA

>Dd2rifA_076
ATGAAAGTCCATTATATTAATATATTATTGCTTGCTATTCCATTAAATATATTG
GAGCATAATAAAAGGAACCATAACAGCACCATATATCATACATCAAATACAAAACCAATAAAACCGTATAGATCATTATGCGAATGCGAATTATACGCACCATCTAACTATGAATATAACACGGAAATGAATGATGCGCTAAAAGAATTTAATGATCGTATCGCACAACGTTTTGAAGAATACAATGAACGTATGCAAGAAAAACGAAAACAATGTAAAGAGAAATTCGAAAAAGATATTCAAAAAATTATTTTAAAAGATAAAATCGAAAAAGAATTAAAAGAAAAGATTGCCACATTGGAAACAAACATAAACCCCAATGACATACCCACTTGCGTTTGCGAAAAATCTGTAGAAGATAAAACAGAAAATTTTTGTCTCCAATGTGGGTATGGTCTAGGAAGTGTTGCACCAAGTGTTGGATTAATTGGTTCAGTTGCTGTAAATGTGTGGAAAACTGGAGCTTTGCTTGCTGCTGCTCAAACGGGTACTGAGGCAGGTATTGATAAAGCCATTGAAGTAGTAATATCAAAATATGGTGTAAATAAATTATATGGTGTTGCTCTGGAAAAAAGTATTACTTCTAATAATTTTAAAAATGTTATGTTTTATATTCAAGCTATTCAACATAGATATAATACTATGGTATGTTCCGCAGAACCTATTGATGATATCGGTCCTCTTTGCTTTTTAAAAGATTCTTTAAATGATGATGTTCTCTTTACTAAGTCTATTTCAGCAAGCGCACAAAAAGTTGTTGCAGATGCTACTGAGAATGCTACATTAGTTACAAAAGCTGAGGTTTCCGCAGCAGAGGCTACAAGTGTCAATCTATATTATGCAATTGCTTACTCAGTCATTGCAATATTAATTATAATTTTGGTTATGGTAATTATTTATTTAATTTTACGTTATCGTAGAAAAAAGAAAATGAAGAAAAAACACCTATATATAAAATTATTAAAAGAAT

>Dd2rifA_077
ATGAAAGTCCATTATATTAATATATTATTGTTTGCTCTTCCATTAAATATACTG
GTAAGTTCCAAAAAAAATACATACATCAAATATAATACACTAAACACAAAACTTATAAGAGCACATAGAACATTATGCGAGTGCGAATTATACGCACTGTCTAACTATGACAACGACCCTGAAATGAAAGAAGTCATGCAACAATTTGATCGACAAAGTTCACAACGATTTCTCGAATATGACGAACATATGCAAGAAAAACGTCGAAAATGTAAAGATAAATGTGATAAAGAAATTCAAAAAATTATATTAAAAGATAGAATAGAAAAAGAATTGGCACAAGAGCTAATCACATTGGAAACAAAGATAACCACTGAGGATATTCCCACATGTATTTGTGAGAAATCATTAGCAGATAAAACAGAAAAATTTTGTCATAACTGTGGGTATGGGTTAGGAAGTATTGCACCAAATATTGGATTATTAGGGGGACCTGGAATCTATGGATGGAAAATTGCAGTGTTGGAATCTGTTAAGGAGTTTGCCGCAAAAGCCGGTGCTGCTAAGGGTGCTGTTGCAGGTGAAGCTGCAGGTAAAAATGCAATTATTGGAGCATTACAAAATCATTTCAAAATACATAGTTTAAATGGAATATCATTGGAATCCTTTTTTACTTCAACGTCTTATACTGAAGTTACAAAGCTTGCTATTGCTATTGATACTGAAATGGATGCGTCCTGTGGGTTGTCATCCTTTGGTACTCATACTATTTGCGCTCTTCGTGGGAAATTAGATTTAGTGGCAGTGCCTGGTCGAACAATGGTTAATCAGAAAGATGCTATAACAAAAGAGATAACCAAATTTGTTGGAAAAGCTAAAGGTACTGCTAATTTCAAAGCTGCCCAGGTGAGTTCTGAAACTTCTTCTAAAATCATTGCTAACGAGACCGCTTTGATAGAAGCTGGATTTAACAGCTCCATTACTTCCATAAATGCTTCGATCATTGCAATTGTAGTTATCGTTTTAATTATGGTGATAATTTATTTGATTTTACGTTATAGACGAAAAAAAAAAATGAAGAAAAAACTCCAATACATAAAATTATTAGAAGAAT

>Dd2rifA_078
ATGATGTTGAATTACACTAATATATTGTTATTTTACCTTTCATTAAATATATTGTCATCATCATCAGAA
GTATATAATCAAAGGAACCATTACATCACACGTACACCAAAAGCAACCACGAGGTTATTATGCGAATGTGAATTGTATGCACCATCAAACTATGATAATGACCCTGAAATGAAAGCAGTAATGCAAGGTTTTGATCGTCAAACGTCGCAACGTTTTGAAGAATACAATGAACGCTTGCTCGAAAACAAACAAAAATGTAAAGATCAATGCGATAAAGAAATACAAAAAATTATATTAAAAGATAAATTGGAAAAAGAATTAATGAACAAATTTGCCACATTACAAACAGATATATCTATCAATGATATACCAACCTGTGTTTGCGAAAAGTCGATCGCGGACAAAGTGGAAAAAGGATGTTTGAGATGTGGAGGTGTGTTGGGTGGTGGTGTGGCGCCAAGTGTTGGATTATTAGGAGGAATTGGTGAAGCTGCCATAAGTGTGTTGAAACCTTTGGCAATTGAGGCTGCTAAAAAAGCGGCCGTAACTGAGGCTACTGATGCCGCTATTGAAGCTGGTATGAATGCTGTAAGACATGAAATTAAAGTATATCTTGCCGATTTTATTAATGAAAAAGGATTTGTTGATTTCACATCAGTTGTTAATGAAGCAAATTTTAAATGTCCTACTGCCCTATTTCAAAATGCTAAGGAACTACTAAGTGATTCGTGTATACCTGATGAAGTAACTAAAAGGACGAGTGTTTTTTGTAATTCGGTAATACACTACGGTGGCGAAGCTACGTTTAAGAGTTACGCAGAAGCTGGTACTACCGCATATGATGCAAAGTTTGCATCCGAAACAACAGCACTTACAGAAGCAAAGGTGGGTGCAGTTAACGCTACATATGGTGGTTACCACGTTAGTATTATTGCTTCCATCGTTGCAATAGTGGTAATAGTTTTAATTATGGTGATAATATATTTAATTTTACGTTATCGACGAAAAAAAAAAACGAAGAAAAAACTCCAATACATAAAATTATTAAAAGAAT

>Dd2rifA_079
ATGAAGTTCAATTACACTAATATATTATTGTTTGCTCTTCCATTAAATATATTGTTAATATTATGTCAT
GTATATAATCAAAGGAACCATAAAAGAACCACACCAAATCATACACAAACCACCAGATCATTATGCGAGTGCAAATTATATTCACCGGCGAACTATGATAGTGACCCACAAATGAGAAAAGTAATGGAAAATTTCAATAAACAGACACAACAAAGATTACGCGACTATGATGACCGTATGATCGAAAAACGAATGCAATGTAAAGATAAATGTGACAAAGAAATTCAAAATATTATTTTAAAAGATAAATTAGAAAAAGAATTAATGGACAAATTTGCCACGTTAGACACAGATATACAAAGTGACGCCATTCCAACATGTGTGTGCGAAAAATCCTTGGCGGACAAAATGGAAAAAGGATGTTTGAGATGTGTAGGTGTGTTTGGTGGTGGTGTAGCGCCAAGTGTTGGATTATTAGGAGGAATTGGTGAAGCTGCTATAAGTGTGTTGAAACCTTTGGCACTTAAAGCCGCTACAGAAGAGGCCATAGCTGAGGCTACTGCTGCTGCTATTGAAGCTGGTATGAAAGCTGTCAGTCTTAAAATTGAAAAACTGGGTATCATTTTTACTGCAAGGGAAGGATTTGTTGATTTGAGTTCAATTGTTAGTAAATCAACATTTAACAATGGTCGTGTTCTAGTTGAAAGTGCCAAGAAACTAATAGGTAAATTGTGTATGAGTGACAATGGGGGATATACTTCTTTTTATAATACGACAATATACTCTGGGAGGGATGAATATTACCTTGGGAATATCGCAAAAGTTGGTGCTACCACATATGACACAACATTCGCATTCCAAAAAGGAACACTTGAAGCAACAAAGGTGGGTGCGGTAAAAGCTACATATGCAGGTTACCACACTAGTATTATTGCTTCGATTATTGCAATATTAATTATAGTTTTAATTATGGTAATAATATATTTGATTTTACGTTATCGACGAAAAAAGAAAATGAAGAAAAAACTCCAATATATAAAATTATTAGAAGAA

>Dd2rifA_080
ATGAAAGTCCACTGCTATAACATATTATTATTTTCTCTTCTATTACATAGATTGTTATTATCATCATCGAAG
GTAAATATCGAAATGAACCATCACAACACACCCCATATAAAAAACAGAGAACCAACAAAATCATATAAATCATTATGCGAATGTGAACTATATACATACATCTATGATGATGACCCAGATATGAAAGAAATAATGAACGATTTTGATCGAAAGACATCACAACGTTTTGAAGAATACAATGAACGTATGAACAAAAACAGACAAAAATGTAAAGAACAGTGTGATAGAGATATACAAAATATTATTTTAAAAGATAAAATTGCAAAGGAATTGAAACAACAGTTAACCACATTAGAAACAAACATAGACACACATGATATACCTACATGCGTTTGCGAAAAGTCAGTAGCAGATAAAGTAGAAAAAGCATGTTTGAAATGTGGATACAGTTTAGGTGGTGCAGTTCCAGAATTGGGTTTATTATGCGGTAACGGTGCATATGAGTTGGTACAAATTGCTATCACTGCTGGTGTTGCTTCTGCTAAGAAAGCAGCCATAGAAGCGGGTACTCAAGCTGGTATTCAAGCGGCCATACAGGGATTAACAAACAAACTCTATATACCGACATTAAATGGTCAACTCTTAAGTGCATTTATTAATGCAAACAATTTTAAAAATCCTTATTTTTTCTCTGGTCCAATCATCGGGGAATATATTGATATGAGTCGTGTTGGTATCGATAAATTAAATGGTATTCTTCGTTTTATTCACGATCAATTTTCAGGTGATCTCGGTAAGATTATGGAAAGTATATCAGCAACCTCAAGTGACATTGCAAAAGAAGCTGGACAAGTTGCTGAACGAGTCACTGCTGAAACTACTGAAGTACTTACAGTGCAAAAGACAGCTGAGGCAACAAGTGCATCGGCTATTTTTTCTAATCCCATAGTAATTAGCCTTATTGTAGTAGTAATTATAGTTATTATACTTTTAATTATTTATTTAATTTTACGATATCGTAGAAAAAAAAAAATGAATAAAAAACTCCAATATATAAAATTAATAAAAAAAT

>Dd2rifB_081
ATGAAACTGCACTACTCTAAAATATTACTATTTTCCCTTTCATTAAATATATTCGTAGCATCATCATCTGGT
GAAAATAATAAAAATAAACCATACATCACATCACATACACCAACTACTACATCACGAGTGTTAAGCGAATGTGACCTATATATGTCCAGTTATGTTAATGATCCGGATATGAAATCTGTGAAGGAAAATTTCGATCGACAAACCTCACAACGTTTTGAACAATACGAAGAACGTATAAATGTTAAACGCCAAAAATGTAAAGAACAATGCGACAGAGATATACAAAAAATTATTGTAAAAGATAAAGTCGAAAAATCATTATCAGAAAAAGTGGAAAAGGGTTGTCTTAGGTGTGGGTGTGGGTTAGGAGGTGTCGCAGCAGGTGTTGGAATATTCGGGGCATTGGGTACCTATGGTTGGAAAGTCGCTGCAACGGCTACGGCTATTGAATTCGCTACTCAGGAGGGTATAAAGGCAGGTATCCAAGCAGCAATTGAGCAAATAAAGATTACAGTTTTTAATAGTTTATTGAATGTTGAATGGTTAAATTTTATTAATGCATCAAATTACAATTCTATCGCTGGTCTTGTTGAAGCTGTCAAGGCTGCCGTGGTTTCAACTGAAAGAACGTCTGAATTATCTAGTAATACTATGGATCGCGTGCGCAATGCCTTATCTGAAGCGGAAAATTGGTTTAGTCCAGCTGTAAGAGAAGGTACTCAAACTACTGCTTCTACAATAACAACTGTTCAAAGGACTCAACTTGTTGACGTAACAGCTACAAGTACATATTCGTACATGGCAATTGCTTACTCTGTCATTGCCATATTGATTATAGTTTTGGTTATGATAATCATATATTTAATTTTACGTTATCGACGAAAAAAGAAAATGAATAAAAAAGCCCAATACACAAAATTATTAAATCAA

>Dd2rifA_082
ATGAAAGTTCATTATATTAATATATTGTTGTTTGCTGTTCCATTAAATATATTGGC
GAATACCCACAAAAAATCATCCATCACACCACGTCATATACAAACTACCAGATTATTATGCGAGTGCGAATTATTTGCACCACAAAATTATGACAACGATCCTGAAATGAAAAGGGTGATGCAAAAATTTCATGATCGTACAACACAAAGATTTCAAGAATACGATGAAAGGTTACAAGAAAAACAACAAATATGTAAAGATAAATGTGATAAGGAAATACAAAAAATTATTTTAAAAGATAAAATAGAAAAAGAGTTAAACGAAAAGTTTTCTTTGTTACACACGGATATACAAAGTGACGACATTCCAACATGTATTTGCGAAAAGTCGATGGCGGACAAAGTGGAAAAAACATGTTTGAAATGTACACAAAATTTGGGAGGAATTGTTGCACCTTCTTCAGGAGTATTAGCAGGAATTGCTGAAGGTGCGCTATATGCGTGGAAACCTAAGGCACTTGCTGCGGCTATTGCAGCAGCTCTAGAAACAAATGCTGCTAAAATTTCGGCTGCTGCTAATGCCGCGGGTAAAGCTGCAGGTCTTGATGCAGTTATTGAAGGAATAAAAGACGTATTCATTACGGATAATTTAACTAGAACAACATTGCAATCCTTTTTTATCTCAACTCCTTATGCTGATGTCTCAAATGTTATTGAAATTATTACTACAAAAAAAAATGAGTTCTGTGGGTTGCAGGACACTCTTGGTACTGATATGTGCCAAAAAATTTATATTAATTTAGGTACACGTCTACCAAATGGCAATCCATTTCTTACAGATACCACTGCTATATCACTAAAGGCACAAGAAATTGTTACACATGCCAAAGAGGCTGCTGCTGATGCTAATGCTGCTGAAAGTGCCAATGTTACTGCTCAACTCACAACTGAACAGACTACTGCGATAAATACTACATACATGGGTTACCAAACTACTATTATTGCTTCTATTATTGCAATAGTCGTCATAATTTTAATTATGGTGATAATATATTTCATTTTACGTTATCGCAGAAAAAAGAAATTGAAGAAAAAACTCCAATATATAAAATTATTAGAAGAA

>Dd2rifB_083
ATGAAAGTGCACTACACTAACATATTATTATTTTATTTTCCATTAAATATATTGTGGTCATCATCATAT
GTGCATAATAAAAATAAACCATACATCACACCTCATACACCAACTACTACATCGCGAGTGTTAAGCGAATGTGACATACAAACGTCAATTTATGATAATGATCCTGAAATGAGGTCTGTGAAGGAAAATTTCGATCGACAAGCGTCACAACGTTTTGAAGAATACGAAGAGCGTATGAGCGAACAACGTCAGAAATGTAAAGAACAATGTGAAAAAGATATACAACAAATTATTTTAAAAGATAAAGTCCAAAAATCATTAGAAGAAAAAGTGGAAAAGGGTTGTCTTATGTGTGCATGTGGGTTAGGAGGTGGTGTTGCACCTGTTTGGGGTCTGGTCAGCGGTTTATGGTATGGGACATGGTCACCTTATGTTGCTACTACAGTTGCTAAAGCTGCTACAGATGCGGGTGTTAAAGAAACCATTAAAGGATTAGGACAAATATATGGATTAAGTACTCTACCTGGAGTTGATATCCCAGGTATGGTTAATGCAGGGAATTTTCAGAATATAATGCATCTTATTAAGTCTGTCATGCGCGTTCAAAACAATTTTTGCACATCTGGACTCAATGAGACTAACCTTTTTTGTTCTACTGAAGTAAAAATGACATCACCAGTTTTTACTCAAGGGGTAACACAGAGTATAAGAGAAACCGTGGAAGTAGCTGGTCAAGCTGCTAAAATGGCTGAGGTAGCTGAAGCTGCCGAATTCTTACCAAAAACTACTATATTAACTAATACTATTATTGCTTTCATTGTTGCTATAGTAGTTATAGTTTTGGTTATGTTGATAATATATTTAATTTTACGTTATCGTAGAAAAAAGAAAATGAATAAAAAACAACAATACACAAAACTATTAAAAGAAT

>Dd2rifB_084
ATGAAACTGAACTACTATAAAATATTACTATTTTGCCTTCTATTAAATATATTGGCGTCATCATCATAT
GAAAATAATAAAAATAAATCATACATCAAAACATGTCATACGACAACTACTACATCACGTCTGTTAAGCGAATGTGACATAAATGCGTCAATTTATGACGATCCGGATATGAAATCTGTGAAGGAAAATTTTGATCGACAAGCGTCGCAACGTTTTGAAGAATACGAAGAACGTATGATCACACAACGAAAAAAATATAAAGAACAACGTGATAAAGATATACAAGAAATTATTATAAAAGATAAAATCGATAAATCATTAGAAGAAAAAGTCGAAAAAGGTTGTCTTAAGTGTGGGTGCGGGTTAGGAGGTGTTGCAGCAAGTGTTGGAATATTTGGTGCAATTGCTGTAAGTGAGGTGAAAAAAGCTGCTTTGCTTGCTGCAGCTCAAAAGGGTATTGCTGCGGGTATTGAAGAAGCCATTCGAGGAATAAAAACGGGGTTTTCTCTAAATGAATTAGGTGGTGTTGCTCTGGAAAAACTTTTTACCGCTGAAACGTTCAAAAAAAATATGTTTTTCGTTGAGAAAATTGTGGAGGAATATAATACTATGTGTGAGAATGGCACCGTTGAAGAAAGTGTTTTTTCCCTTTTTCGAGGGAATTTTCCAAATAACGAAGGCATGATTATTAAATCTATATCAACAAGTGCAAATGATATAGCACTAAAAGCTGGTAAAGCTGCTGAAACTGTTGAAAAAGCTGAAATAGTCTTGATAAATGCTGAAAGTTCATATATGTACAGTGCAATTGGTTACTCTGTTACGGCTATATTGATTATATTATTGGTTATGGTAATTATTTATTTAATTTTACGTTATCGTAGAAAAAAGAAAATGAATAAAAAACTACAATACACAAAATTATTAAATCAAT

>Dd2rifA_085
ATGAAAGTGCATTATATTAATATTTTATTGTTTGAGCTTCTATTAAAAATATT
GGTATATAATCAAAGGAATCATAACAACACTACCCTTAATACACAAACCAATAGATCATTATGCGAGTGTGAATTATATCCACCTGCCAATTATGATAATGACCCACAAATGAAAGAAGTGATGGATAATTTCAATAAACAGACACAACAGAGATTTCATGAATACAACGACCTTATGATAGAAAAACGCCAAAAATGTAAGGAACAATGTGATAAAGTAAGTCAAAAAATTATTTTAAAAGATAAAATCGAAAAAGAATTAATGGACAAATTTGCCACGTTAGACACAGATATACAAAGTGACGCCATTCCAACATGTGTGTGCGAAAAATCGTTAGCGGACAAAGTAGAAAAAGGTTGTCTCAAGTGCGGATATGGGCTAGGAACTGTTGCACCAACAGTTGGATTAATTGGTTCAGTTTCCGTAAATGTGTGGAAAACTACGTTAATTGATGTTGCTATTGAATTAGCTAAGGAAGCAGGTGTGGCAGCAGGTAAAGCTGCAGGTCTTAAGGCGGGTAAGGATGTAGTTATTAAAGCATTAGAATTTATTGAAGTAGATAAATTCTTCCCTGGAATATTTAAAAACATTCGTAATATAACTCATTATGCTGATGTCAAAAATTTTGTTGGTGCTATTGTTAAAGAACATGCTCAGAACTGTGGGGGGGGGATAACTTATGGAGGTGTTAATAAGTGTAATGCATTTGAGATTAAATTAGGTCTATTTGAAGCAGAAACTGGTAAAACATATGGTGCTCCAGCACGTAGTGAAATACCAAAAATTATAAACAAATATGTTGCAGATGCTACGACCGTTGCTAATGCCAAAACTGTTAAGGTCACAGCCGCTAAAACAGCAGAATTTGAAGTAGCAAAAAAGGGCGTTATAGAAGCTGCAAGTTACGATTGGTACGCCACAGTTTGTTACTCCGTCCTTGCCATAATAATTATTATTTTAATTATGATAATAATATATTTGATTTTACGTTATCGACGAAAAAAAAAAATGAAGAAAAAACTCCAATATATAAAATTATTAGAAGAA

>Dd2rifA_086
ATGAAACTCCATTATTTTAAAATATTATTATTGTTTGCTCATCTATTAAATATATTGTTATTATCGTCATCACAT
GTGCATAATAAAAAAAATCCATACATAATAACATCACATACACCAAGCCAAGAATCTCTAAAAACATGTAGATCATTGTGCGAATGTGACCTATATACGTCAATTTATGATAATGACCCGGAAATGCAAAAAGTCATACAAGAATTTGATAATCGTACATCACAACGTTTTGAAGAATACGATCGACGTATGGTAAAAAACAGACAAAAATGCAAAGAACGATGCGATAAAGAAATCGAGCAAATTATTTTAAAAGACAAAATCGAAAAAGAATTAACAGAAAAGTTGGGAGCATTACAAACAGAAATACAAAGTGACGCCGTTCCTACGTGTACATGTCAAAAATCAGTAGCAGATAAAGTGGAAAAAACATGTTTGAAATGTGGAAGTGTGTTGGGAGGTGGTATAGCCCCCTGTTGGGGTCTGGTCAGTGGTATAGGTTATTCGACATGGACACATTATGTTGCTACTACAGTTGCTAAGGCTGCTACTGATGCGGGTATTAAAGAAGCCACTGAAGCACTAGGAAGAATATATACGCTTAATGAGGTAACTGTTATTAATTGGACCTCAAAGATTACTGCAACAAATTATTATAAACCAATGGAACTTGTTGAAATTGTAAATGGAGTAAATAATATGTGTGGGGAAACGGGTGTCGCAGGGGATACTTCGTTCTGTTTAGCAGCGGAAAGTATAAAACCTTCTGATGTCTTTACTCGAATAATTTCTAGACAAGCTCGAGAAGCTGCTACATATGCAGCTTCCAAAGCTAAGGATGTTACAACTGCAGAATTTGCTAACTCAGCATCTTCTACTGCTACATTAACTAATACTATTATTGCTTCTGTTGTTGCAATATTGGTTATAGTTTTAGTTATGATAATAATTTATTTAATTTTACGTTATCGAAGAAAAACAAAAATGAAGAAAAAACTCCAATATATAAAATTATTAAACGAAT

>Dd2rifA_087
ATGAAAGTCCATTATATTAATATATTATTGTTTGCCCTTCCATTAAATATATTGGTAAGATTATATCAT
GTAGGTTCCCCCCACAAAAATCCATCCATCACACCATGTCATACACCAAAAATACCAACCACTAGGACATTATGCGAATGTGAATTGTATGCACCTGTCAACTATTATAGTGACCCACAAATGAAAGAAGTGATGGATAATTTCAATAAACAGACACAACAAAGATTTCATGAATATGACCAAAGGATGAAAGCTACCCGCCAAAAATGTAGAGAACAATGTGATATAGAAATCCAAAAAATTATTTTAAAAGATAAATTAGAAAAGGAGTTAATCAAAAAGTTCGCCACATTACAAACTGATATACATAGTGATGCCATTCCAACATGTATTTGCGAAAAAACGGTAGCAGATGAAGTGCAAAAATTTTGTCTCAAGTGTGGCTATAGGCTAGGAGGAGCATTAACATCATGCGAAATTTTAGGTTATACTGGAATATACTCATGGGAAGTTGTTGCTACTTCTCTCGCAAAGGAAGAGGCAATTAAATCAGGTATTAATGCAGTTCTTGAATATTTATCAAAGTTTCCTGGTCTAAATAGTTTGCCTGGTTTTAATATCGCAGGAATGATAAATTCAACAAATTTTAATAAATCCATGTCAATTATGCATATTCTTCAGGGTATAAATATTGCTGCATGTGATAATATTGATAGTTCTAGCACGAAGTCTACATTTTGTGCATTCTTAGAGCCAGATGGCGTAAGGAAATTGGCTGGATGTGCTCAAGATGCTGCACAAGTTGGTATTTCTGAAACTGCAAGTGTTCAAGGATCCAAGCTTGCTTCGATAAAAAATACAATGCTTAGTTCCAATACTATTTTGATTGCTTCAGCAATTACAATACTAGCTATAGTTTTAGTTATGTTAATTATTTATTTAATTTTACGTTATCGACGAAAAAAGAAAATGAAGAAAAAACTCCAGTACATAAAATTATTGAAATAA

>Dd2rifB1_088
ATGAAACTGCTCCACTACTGTAAAGTATTGTTATTTTCCGTTCCATTAAATATATT
GGTGCATAATAAAAATAAATCATACATCACACCACAATATACACGAAATACTAGGTTATTATGCGAGTGTGAATTATATACATCCATTTATGATAATGACACCGAAATAAAAGCCGTGATGGGAAATTACAATCAACAAACCTCACAACGTTTTGAAGAATACCAAGAACGTATGAAAGAAAAACGACAAAAACGTAAAGAACAACGTGACAAAAATGTACAAGAAATTATTGAAAAAGATAAAAGGGAAAAATCATTAGCACAAAAAGTAGAAAAAGGTTGTCTTATGTGTGGGTGTGGGCTAGGTGGTGTAGCAGCAAGTGTTGGAATATTTGGTACAGTTGCAGTAAAAGAGTGGACAAAAGCTGCTACGGTTGCCGCTATTGCAGCCGCTAAAAAAGCCGGTGCTGCGGCAGCTGAAGCTGTGGGTGCTGAGGCAGGTATTAAGACGGTTATTTCAGGATTACAAAAATTGGGTGTATCAACTCTAGGTCATAAGGAATTGGGATCTTTTATTAATCCAGAAAATTATACTAATGCCATATTCATTAGTAAATCCGTTCAAGTTAAATATAATGGGTCGAATTGTCTAGCTCTTTTCTCTCGCACTCGCTCTGGTCCTGTTGATCTTGAGCCTTTTTGCACTTGGGTGACCGAACAATCTAAATCTGTAGCGAATATTCGAGAGATGCTTCAAGGTAATTCCGTTTCATATACCAAAGTTACAGAAAAAGCTGTAGAAACTATCGTCTCAGATGCCAAAAAAGCTGCTGGAAAAGCTACAGAAAAGGCTATTGAAGAAGCTATAAAAAGCAGCACTGCTGGAGTACAGGCTAAATATGCTAGTTGCCAGACTGCTATTATTGCTTCTGTTGTTGCAATATTAATTATAGTATTGGTTATGATAATTATTTATTTAGTTTTACGTTATCGACGAAAAAAGAAAATGAATAAAAAAGCCCATTACACAAAATTATTAAATCA

>Dd2rifA_089
TTATATTATATAATACTATATATATCCATATTTTTACAGGTAAT
AAATACCCACCAAAAACCATCCAGCACACCACGTCATATACAAACTACCAGATTATTATGCGAGTGCGAATTATATATGTCAAATTATGACAACGATCCTGAAATGAAAAGGGTGATGCAAAAATTTCATGATCGTACAACACAAAGATTTCAAGAATACGATGAAAGGTTACAAGAAAAACAACAAATATGTAAAGATAAATGTGATAAGGAAATCCAAAAAATTATTTTAAAAGATAAAATTGAAAAAGAATTAAACGAAAAGTTTGCCATATTACAAACTGATATACATAGTGATGCCATTCCAACATGTATTTGCGAAAAATCATTAGCAGATAAAGTTGAAAAAGGTTGTTTGCGATGTGGAGTTGTGTTCGGTGGTGGTATTGCACCAAGTATTGGTACATTAGGAGGAATTGGTCAAGTTGCTCTAAGTGCTTGGAAAACTACGGAAATTGCTGCTGCTACAGCAGCTGCCGAACAAGCAGGTGCTGCGGCCGGTCTTAAAGCGGGTAATGCCCAAGGTATGGCAATAGTTATTAAAGGATTAAATGCATACGGTGTACATGAATTATACCCTGAATTATTGGAATCCATTGGTTCTAAGATACTGTATAATGATGTCGCAAATATTGCTAATGCTATTATTACAAAAAAAACTCAGATCTGTAACATGTTGGTCGTTGATACTCCACCTATATGCTCAAAAATTGATATTAATTTTAAACTAATTAAAATTGGTAATCAAAATTATTTTCCAACAAAAGAAGGTATAACAAGAAAGGTAATCGATGTTGTTGGAAAAGCTACAAGTTCTGCTGATGCACTTGCTCAGGAGACTGCTAAAAACGTTGCTGCCTCAATTACAAAAGAAAAAACTTCTGAGATAGCAGCTACATATGCTATTTGGCAAACTACTATTATTGCTGCTGTTGTTGCAATAGTGGTCATAGTTTTAATTATGGTGATAATATATTTGATTTTACGTCATAGACGAAAAAAAAAAATGAAGAAAAAACTCCAATACATAAAACTATTAGAAGAA

>Dd2rifA_090
ATGAGAATCCATTACATTAATATGTTCTTATTTTCCCTTATGTTCAATATATTA
CTAAATGTCAATAAGAATCATTACAACACTACGCTCCATACACCAAACACCACAAAAATACCAACCACTAGATTATTATGCGAATGCGAATTGTATGCACCATCCAATTATAATAATGACCCCGAAATGAAACAGGTCATGGATGACTTTGATCGTCAGACACAACAAAGGTTTCACGAGTACGAAGAACGTATGATCAAAAACAGAAAAGAATGCAAAGAACAATGTGAGAAAGATATACAAAAACTTATTTTAAAAGAAAAAATCCAAAAAGAATTAACAGAAAAGTTATCGGCATTACAAATTGATATATCTACCCATGACATACCCACATGCGTTTGTGAAAAATCACTAGCTGATAAAACAGAAAAATTTTGCCTTAAGTGTGGGTATGGATTAGGAGGAGCATTAACATCATGGGAAATTTTTGGTTATACTGGTATATATGGATGGGCCAATTATGCTGCTCTTCTTGCCCATGAAGCAGGAGTTAAAGCAGGTATTAAGGCAGTACTTGATTTGTTCTCATCATTTCCTGGTCTAAATAAATTTCCTGATGTTAATTTGACAAAAATGATTAATGCAACTAATTTTGATAAACCAATGGAACTTGTTAATATCGTTAAAGGTTTAAGTAATAAATTGTGCGATTCTTCAAATGCTAACGTATTTTGCGCTTTTACAAATGTGGAAGGACAAAATGTGGTTTCATTCGCCAATAGTGCTTCCAATGCAGGAATTACGCAAGCGTCAAGTGTTCAAGGACCTAAAGTTACATTCATAGAAACAACAACTGCTGATCTTTCTTATAATATGGATGTCTCGGGTATTACAATATTGGTTATAGTTTTAGTTATGGTTATTATTTATTTAATTTTACGTTATCGAAGAAAAAAAAAAATGAAGAAAAAACTACAATATATAAAATTATTAAAAGA

>Dd2rifA_091
ATGAAGGTCCATTATATTAATATATTATTGTTTGCTCTTCAATTAAATATTTTTGTAACGTTATATCAT
GTTCGTAATAAAAATAAACCATACATCACACATAATACAACAAATACAAAAAGATTAAAAACACATAGAACCTTATGCGAATGCGACATATATGCGTCAAATTATGATAATGACCCAGAAATGAAAGCATTAATGGAAAATTTCAATCTACAGACATCACAACGATTTCGCGAATATGACGAGAGGATACAAGAAAAACGACGAAAATGCAAAGAAAAATGTGATAAAGAAATGCAGCAAATTATTTTAAAAGATAAAGTCGAAAAAGAATTAACAGAAAAGTTAGTGGCATTGCAAACACACATAGATCTCGATGATTTGCCAGAATGTACATGCAAGAAATCAGTAGCCGAAAAAACAGAAAATTTTTGTCTCAAATGTGGATATGGTTTAGAAAGTGTTGTACCGAGTGTTGGATTATATGGTGCAATTGCTGTACATCAGTGGACAAAAGCTGCTACTGCAGCGGCAACTCAAAAGGGTATTGAGGCAGGTATTAATGTAGTAATAGATACATTAAAAAGATTATTCAACATAGAGGTAGTAACAGATCTTAAATGGAAAACACTCATTACTGCACAAAATTATACTGATAAGATTCTTGTTGGTGATGTTATTAGGAAATTAGGTAGTACACTTTGCGGGGGTTCTGAAGAAACAGGAGGTAAATTTTGTCTTTTCACAGTTAAAGCCAATACCCTTCCTCAAGCAATAAATGGACATGTTCCAAAAGCTATTTCGGAAGGTACTGCAGAAGTTGTAACAGTTACGAAAGCAGAGATGGAGAAGGTAACAACAATAGGTGGTGCTTATTCTACTGGTATAATAGTCTCAGTTGTTGTAATAGTAATTATTGTATTAGTTATGATAATTATTTACTTGATTTTACGTTATAGACGAAAAAAGAAAATGAAGAAAAAACTCCAATATATAAAACTATTAGAAGAA

>Dd2rifA_t092
ATAAATGACCAAAGGAACCATAAAAGCACCACACCACATACACCAAAAATACCAACAACGAGGTTATTATGCGAATGCGAATTATATACACCTGCCAATTATGATAATGACCCACAAATGAAAGAAGTTATGGATAATTTCAATCGTCAAACACAACAGAGATTTCATGAATATGACGAACGTATGGTCGAAAAACGAATGCAATGTAAAGATAAATGCGATAAAGAAATCCAAAAAATTATATTAAAAGATAAATTAGAAAAAGAATTAATGGACAAATTTGCCACATTACATACGGATATACAAAGTGACGCTATTCCCACATGTATTTGCGAAAAATCAGTCGCAGATAAAGTGGAAAAAAATTATATGAAATGTACACAAAATTTGGGAGGTATTGTTGCACCCTCTTCAGGAGTATTAGCAGGAATTGCTGAAGGTGCGCTATATGCGTGGAAAACTACAGAAATTGCAGCGGCTATGGAATTAGCTAAACAAGCAGGTGCAGCAGCAGGTCTTAAAGCAGGACATTTGGCAGGTACTAATGCTGTTATTGAACAATTACGCACATTGGGTATATACTTTGTAGGTGATAAACTATTGGAATCACTTATTGATCCACAAAATTATACTAATTTCAGTACGATTAGTAGTATTATTAGTAAAAGAAACTCTGAGTTGTGTTCGATCAATGCACATTCACGTTTTAATGATATGTGCACACAATTGAAAATTAGTTTACGTATAGTGAAATCAGATGGTATTAGTGCAGATCTTCCAGATACTAATGCTATACGACTAAAGGCACAAGAAATTCTTACAGAAGCCAAAGGGGCTGCTGCAGAAGTTACTAATACTGCTACTGAAAAGGCTATTGCTACACTCACAGCTAAGAACACTGGTGAGGTAAACGCTACATATATGGGTTACCAAACTCCTATTATTGCTTCTATCGTTGCAATACTGGTAATCGTTTTAATTATGGTAATTATTTATTTAATTTTACGTTATCGAAGAAAAAGGAAAATGAAGAAAAAACTCCAATATATCAAATTATTAGAAGAA

>Dd2rifB_093
ATGAAACTGAATTACACTAAAATATTATTGTTTGTTCTTCCATTAAATATATTGTTAACATTATATCAT
GTGCATAATAAAAATAAACCATACATTACACAACATCATACACCAACTACTACATCACGAGTGTTAAGCGAATGTGATATACCTACGTCAAATTATAATAATGATGAGGATATGAAATCTGTGAAGGAAAATTTCGATCGACAAACCTCACATCGTTTTGAAGAATACGAAGAGCGTATGAATGTTAAACGCCAAAAATGTAAAGAACAATGTGATAAAGAAATCCAGAAAATTATTTTAGAAGATAAAGTCGAAAAATCATTAGAAGAAAAAATGGAAAAAGGTTGTCTTAGGTGTGGGTGTGGGCTAGGAGGTGGTGTTCTACCTGTTTGGGGTCTGGTCGGCGGTTTATGGTATGCTACATGGTTACAATATGTTACTAAAACGGCTATACAAAAGGGTATTGAAGCAGTTATTTCTGAGACCATTGATGGAGTAACAAAGGAATTCTTATTAAACACTTTAGGTGGTAAAACATTACAAGAAGTTATTACTTCTAAAACATATAATCAACCAATGTTTTTTGTTAGTGAAATCTATGAGGAATATAATACAATGTGTGCGAATAATACCATTAGCACAAATAATTTTTTTAATTCAATAGAACAAAGTTGTCAAAATAGCACCAGTAAGGTTATACGTACTATAACAGAAACTGTAAATAAAGTCGCAACAAAAGCTGGTCAAGCTGCTAAAAATGCCGAAGTAGCTGAAGTTACTAAACTTGCACCACATACTAGTATATTAAGTAATACTATTATTGCTTCTGTTGTTGCATTATTAATTATAGTTTTAGTTATGATAATTATTTATTTAGGTTTACGTTATCGACGAAAAAAAATGAATAAAAAAGCTCAATACACAAAATTATTAAATCAA

>Dd2rifA_t094
ATACCCACAAAAAACCACACACCACAGCACGTCATACACAAAAAAATCCCAACCACAAGGTCATTAAGCGAATGTGAATTCTATGCACCTGTCAACTATTATAGTGACCCACAAATGAAAAAAATAATGGAAAATTTCAATAAACAGACACAACAAAGATTTCATGAATATGACGAAAGGATGAAAACTACCCGCCAAAAATGTAAAGAACAATGCGAAAAAGATATACAAAAAATTATTTTAAAAGATAAATTAGAAAAGGAATTAACACAAAAGTTTGCCACATTACAAACCGATATACAAAATGACGCCATTCCAACATGTATTTGCGAAAAATCAATAGCGGACAAAATCGAAAAAGGATGTTTAAAATGTGGAGGTGTGTTCGGTGGTGGTATTGCACCAAGTATTGGTACATTAGGAGGAATTGGTCAAGTTGCTCTAAGTGCTTGGAAAACTGAGGCAATAGCTGCTGCTACAGCAGCTGCCGAAAAAGCAGGTGCTGCGGCCGGTCTTAAAGCGGGTAATGCCCAAGGTATGGCAATAGTTATTAAAGGATTAAAAGCATACGGTGTACATGAATTATACCCTGAATTATTGCAATCCATTGGTTCTAAGATACCTTATTATGATATCGCAAATATTGCTAAGGCTATTATTACAAAAAAAACTCAGATGTGTGGGCTGAATCCAAGTTCTGCTAATGAGGCTATTTGCAAAACAATCAATATTAATTTTAAATTAATTCCAAATGGTAATCAAAATTATTATCCAACACAAACTGGTATCGAAAAAGGGGTAACCCAAGTTGTTGGAAAAGCAACACAAACTGCTGATTTCCTAGCTAATAAAGTGAGTTCTGAAACTTCTTCTAGAATCATATCTAAACAGACTGCTTTGATAGAAGCTGGATTTGACAGTTCCACAACTTCTATATATGCTTCGATTATTGTAATATTGATTATAGTTTTAATTATGGTAATTATTTATTTAGTTTTACGTTATCGACGAAAAAAAAAAATGAAGAAAAAACTCCAATACATCAAATTATTAGAAGAA

>Dd2rifA_095
ATGAAAGTCCACTGCTATAACATATTATTATTTTCTTTTACATTATTTATATTGTTATTATCATCATCGCAG
GTAAATAACCAAATGAACCATTACAACACAGTCCATATGAAAAACACAGAACCAATAAAATCATATAGATCATTATGCGAATGTGAACTATATACATCCATGTATGATGATGACCCAGAAATGAAAGAAATAATGCACGATTTTGATCGACAAACATCACAACGTTTTGAAGAATACAATGAACGTATGAACAAAAAGAGACAAAAATGTAAAGAACAATGTGATAGAGATATAAAAAATATTATTTTAAAAGATAAAATAGCAAAGGAATTAAAACAACAGCTAGCAACATTGGAAACTGATATATCTACCGATGATATACCAACTTGCGTTTGCGAAAAATCGGTAGCGGACAAAATGGAAAAAACGTGTTTAATATGTGGAAAAAATTTGGGAGTTGCTGTTCCAGGATTGGGTGTTTTATGCGCTTATGGTGTAAATAGTATGGTACAAGCTGCTATAGATGCTGGTATTGATTTTGCTACTCAGGAAGGTCTTAAAGAAGGTACTCAAGCTGGTATTCAAGCTGCCATTAAAGGAGTTATAAGCAAATTCTCATTAGAAACTCTAGGTGGTGAAGCATTAGAAGTAGTTATTACTTCTAAAACATATAATCAACCCATGTTTCTTATTGAAAAAATTATGGAGGAATATTCTATAATGTGTGAGTCGACTATTGATCACCAAGATAGCCTTCTTTGCTTATATCCCTCATTGAGTAAAAGTGGTAACCATACCATACTTATAGCAACTAATGCAAATGATGTCGCAAGAAACGCTATTAAAGAAGCTACCAATGAAACTTTCAGGGTTACTTCTACACTTACAGCGGAAAAGACAACGGAGGCTACAAGTACATCGGTTATTTTTTCTAATCCCATCGTAATTAGCTTTATTGTAATAGTAGTACTACTTATTATACTTTTAATAATTTATTTAATTTTGCGTTATCGAAGAAAAAGAAAAATGAAGAAAAAACTGCAATATATAAAATTATTAAAAGAAT

>Dd2rifB_096
CATAATAAAAATAAATCATACATCACACAACATGTACCAACTACTACATCACGATTGTTAAGCGAATGTGATATATATACGCCAATTAATGATGATGCAGATATGAAATCTGTTAAGGAAATTTTCGATCGACAAACATCACAACGTTTTGAAGAATACAAAGAACGTAAGATCCAAAACAGACAAAAATTTAAAGAACAATGTGATAAAGAAATACAAAAAATTATTTTAAAAGATAAAATAGAAAAATCATTAACAGAAAAAGTGGAAAAAGTTTGTCTTAGGTGTGGGTTTGGGTTAGGAGGTATTGGAGGAGGTGTTGGAATATTTGGTGCAATTGCTGTAAATGAGTGGACAAAAGCTGCTATGCTTGTTGCAGCTCAAAAGGGTATTGATGCAGGTATTGCTAAAGCATTTCTTGAATTTAAAAGTGCATTCCCTCTAGAAACGTTAGGCGGTGTTCCATTGCAAGAAATTATTACTGCAGAAAATTTTAATAAAAATATGTTTTTTATTCAAGAAATTATAAAGGAATATAATAGAATGTGTGATAATGGTACCGTTGAAGAAAGTATTTTTGCTCTTCTTCGAACCAAATTTCCAAATAAAGAAGACATGGTTATTAAATCTATATCAACAAGTGCAAACAATATAGCACTAAAAGCTGGTGAAGCTGCTAAAACTGTTGAAAACGCTGAAATAGCCTTGGCAAATGCAGAAAGTACATATTTGTACAGTGCAATTGGTTATTCAGTACTTGCAATATTGATTATATTAATTGTTATGGTAATTATTTATTTAATTTTACGTTATCGTAGAAAAAAAAAAATTAATAAAAAACTACAATACACAAAATTATTAAATCAATA

>Dd2rifB_t097
CATAGTAAAAATAAACTCTACATGAAACCACACACAAGAACTACTACATCACGAGTGTTAAGCGAATGTGACATAAATACGTCAATTTATGATGATGATACTGAAATGAAATCTGTTAAGGAAAATTTTGATCGACAAACGTCACAACGTTTTGATGAATACGAAGAACGTATGATAACACAACGACAAAAATATAAAGAACAACGTGACAAAAATATACAACAAATTATTGAAAAAGATAGAATGGACAAATCATTAGCAGAAAAAATAGAAAAAGGTTGTCTTATATGTGGGTGTGGGTTAGGAGGTGGTGTTGCACCATTTGTTGGATTATTTGGTGGACTTGCTGTAAATGAGATGAAAAAAGTGGCAGCCGCTGCTTCTACGAAAGCTGGTATTGCTAAAGCTATTGAAGGATTAGGAGATATATTTGGCCTAGAAGCGGGATCTCCTATTCCATGGATGAACAAGATTCACGCAGGAAATTATAGTAATAGAATGTCTCTTGTAGAGATAGTGACCATTCTAAAGAATAAGTGCGAGGATGGTCAAGCTCTTGAAGATTCATTATTTTGTAGTGCCTCAAATTCTATAGCTGAAAGTGGTGATACTTTTGAATTTAGTAAAAATATTTATGGAATGGCGGCAAATGCTGCAGATGCTGCTCGAAAAGCAGCAAATGGGAAATATGCAGAGATGACAAGTGTTGGTACTATTTGTTCTAATCCAGTTGTAATTTCTGCTATAGTAGTAGTGATTATAGCTGTTATACTTTTAATTATTTATTTAATTTTACGTTATCGAAGAAAAAAGAAAATGACGAAAAAACTACAATACACAAAATTATTAAATCA

>Dd2rif_125
ATGAAACTGCACTACTCTAAAATATTATTATTTTCCCTTGCATTAAATATATTGGTAACATCATCATCGA
AGGCTCATAGTAAAAATGAACTATATATTACATCACATACAATAACTACTACCTCAAGAGTGTTAAGCGAATGTGACCTATATATGCCCAAATATGATAATGATGCAGATATTAAATCTGTGAAGGAAAATTTCGATAGACAAACATCACGACGTTTTGAAGAATACGAAGAACGTATACAAGAAAAACGACGAAAATGTAAAGAACAATGTGAGAAAGATATACAAGAAATTATTGTAAAAGATAAAGTCGAAATGACATTAGCAGACAAAGTAGAAAAAGGTTGTCTTAGGTGTGGGTGTGGGTTAGGTGGTGTTGCAGCAGGTGTTGGAATAATTGGTCCAATTGCTGTAAAAGGGTTGGAAAATGCTGGTGTGTTTTCTGCAGCTCAAAAGGGTATTGCAAAAGGTATTGATAAAACCATTGAAGGATTAGGAAATATATATGAACTAAATCTGTTTTCTTATTCATATTGGTCTGCAAAAATTAATGGAACAAATTTTTCTAATAAAAATATCCTGATTAATATTGTAAACGAAATATATAATAAGTGTACTGAGTCTGCAGCTGCTGGCAAAACTTTATTTTGCAAGGCCACACTAGCCATGGGTGAAGAATCTAATATGTTGCCTGTTAAAACAATTTCTGAAATGGCTGCAGAAGCTGCAGAAGTAGCCGGAAAAGTTTCTAAAACTACCGAGGAGGCTGGAATAGCTTTAGCAAATACTGCAAGTTACAATTCGTACGTTGCAATTGCTTACTCCATCATTGCCATATTGATTATATTATTAGTTATGGTAATTATTTATTTAACTTTACGTTATCGTAGAAAAAAGAGAATGAATAAAAA

>Dd2rifA_p098
ATGAGATTAAAAATGAAAGTTCACTACAGTAATATATTATTATATGT
CCAAACACGAAAAAAAATACAACCACTAGGTTATTATTGCGAATGTGACTTATATACGTCCATTTATGATACTGACCCGGAAATGATATTAGTGATGGAAAATTTCAATAAACAGACAGAAGAAAGGTTTCATGAATACAATGAACGCATGCAAGAAAAACGAAAAATATGTAAAGAACAATGCGAAAAGGATATACAAAAAATTATTTTAAAAGATAAAATCGAAAAGGAATTAACAGAAAAGTTAGAGGCATTGGAAACGAATATAAAGACTGAGGATATACCTACTTGTGTATGCGAAAAATCAGTAGCAGATAAAGTGGAAAAAACGTGTTTGAAATGTGGAGGTATATTGGGTGTTGGTGTGACTCCATCTTTAGGTTTATTAGGAGAAATAGGTGGACTTGTTATAAATAATTGGACAAATACTCCTTTTTATAAAGCTTTTCTTACTTTTGCTCAAAAGGAAGGTATAGCTGCCGGTAAAATTGCTAGTGATACTGCTCGTATTGATACAGTTATTTAAGGAATAATATCAAATTTTGATGTGCACACTATAAATGGTTCTACGTTGGGGAAAGTTATTACCGTAGAAGCTCTTAAGGATGACACTACTCTTACTACGGCACTATATAATGAATATGTAAGCATGTGTGTAAATACGAACCCTGTCGAAGACAAATTAATTTGTGCTTTTGGGATGAGAGACGGTCTAGTTGCAGGGCAATATGCTTCATCGCGAGACGTTATAGGATCAAGTGTAAAAGGAATTATTAGAAAAGCTGCAAACGCTGCTTCACAAGCTGCTGAGACAGCTGCTAACGAAACTACTTCCGGAATGATCGAAGCCGAGTTAAGTAAAATAACATCTGCAGGTGCTAATTTACACAGTGCAATTACTTACTCAGTAACTGCGATATTGGTTATAGTTTTGGTTATGGTAATTATTTATTTAATATTACGTTATCGTAGAAAAAAAAAAATGAAGAAAAAATTGCAATATATAAAATTATTAAAGGAAT

>Dd2rifB_p099
ATGAATCTGCACTACACTATAATATTATTTTTTTGCCTTCCATTAAATATATTGGAAATATCATCATATGAAA
TTAATAAAAATAAACCATACATCTCACCACATACACCAACTACATTACGAGTGTTAAGCGAATGTGACCTACATACATCAATTTATGATAATGATTCGGATATGAAATCTGTTAAGGAAAATTTCGATCGACAAACATCACAACGTTTTGAAGAATACGAAGAACGTATGATAAAAAACAGAAAAAGATGTAAAGAACAATGTGACAAAGATATAAAAAAAATTATTGTAAAAGACAAAATCGAAAAATCATTTGCAGAAAAACTGGAAAAAGGTTGTCTTTAGGTGTGGGTTTGGGTTAGGAGGTGTTGCAGCAAGTGTTGGAATAATTGGTCCAATTATTGTAAATGAGTTGAAAAAAACTGCTTTGGTTGCCGCAGCTCAAAAGGGTATTGAAGCAGGTATTTCTAAGGCCATTACAGAAGTAATATCAAAATTTGGTGTAGATGAATTAAACGGTGTCGTATTGGAAGAAAGTATTACTGCGAATAATTTTAAAAATATTATGTTTTATATCCAAGCTATTCAACGTAAATATAATAATATAGTATGTGGTGAAGAATCTATTGGTGATAGTGGTGTTCTTTGCTTTTACAAAACAACTATAGTTGATGATGTTGAGGTTACTAAGGCTTTAGCAGCTAGTGCACAAAAAGTTGTCGCAGAAGCTACTCAGGAAGTTACATTGGTTACAGAAGCGGAGATTTCTGCGACAGAAGTTGCAAGTTCTAATTTGTACCTTGCAATTGCTTACTCGGTCATTGCAATATTAGTTATAGTTTTGGTTATGGTAATCATTTTTTTAATATTACGTTATCGACGAAAAAAAAAAATGAATAAAAAAGCCCAATACACAAAATTATTAAATCAAT


>Dd2rifA_p100
ATGAAAGTTCATTGCTATAACATATTATTATTTTCTTTTACATTAATTATATTGTTATTATCACCATCGCAGGTA
AATAACCAAATGAACCATTACAATAGAGCCCATATGAAAAACACAGAACCAATAAAATCATATAGATCATTATGCTAATGTGAACTATATACTTCCATGTATGATGATGACCCAGAAATGAAAGAAGTCATGGAAAATTTCATTAAACAGACACAGCAAAGATTTCATGATTATGACGACCGTATGAAAGAAAAACGAAAGCAATGTAAAGAACAATGTAATAAAGAAATTCAAAAAATTATATTAAAAGATAAATTGGAAAAAGAATTAATGGACAAATTTGCCACATTACAAACTGATATACAAAATGATGCTATTCCAACATGTATTTGCGAAAAGTCGATCGCGGACAAAGTGGAAAAAGGATGTTTAAAATGTGGAGGGATATTAGGTGGGGGTATTGCCCCAGGTTGGAGTCTGGTCAGCGGTTTAGGTTATGCGGTGTGGACAAATTATGTTACACAAACGGCTCTGCAAAAGGGTATTGAGGAAGGTGTTAAATATGGGATTCAATGTTTAACAGACTTTCCTGGCTTATCTCGATTAATTAAGGTTTCACAAATACAAAGTTTCATTAATCATACAAATTATGCTGAAAAAACGACGTATTTTTCATTTGTTGAAAAAGTTAATACTACAAAGTGTGTTGGTAATGTTGCTAAAACTGAACCATTTTGCCATTTCGTATCACGTAGTCGGGAAAGTGCATTATCCCAGCGAGTATCAGGAATAGCAGAAAATGCTGCAGATATAGCTAAAATTACTGAAGCAGGTGTATTGGAAGAGGGAGCCAGTGCAACTAGTAGTTTAACTACTGCAATAATTGCTTCTGTTATTGTAATAGTAGTCATAATTTTAGTTATGGTAATTATTTATTTGATTTTACGTTATCTACGAAAAAAGAAAATGAAGAAAAAACTCGAATATATAAAACTATTAGAAGAAT

>Dd2rifB1_p101
ATGAAACTGCACTGCTCTAAAATATTATTATTTTTCTTTCCATTAAATATATTAGTAACATCATATCATGTG
CATAATAAAAATAAACCATCCATCACACCACATCATACACAAACCAATAGATCATTATGTGAATGTGACACACAATCATCAAATTATGACAAGGATACGGGTATGAAAAGTGTAATGCAACAATTTGTTGATCGTACCTCACAACGTTTTGAAGAATACGAAGAATGTATGAGAGAGAAACGCCAAAAACGTAAAGAACAATGTGACAAAGATATACAGCAAATTATTTTAAAAGATAAAAGGGAAAAATCGTTAGAAGAAAAAGTAGAAAAAGGTTGTCTTATGTGTGGGTGTGGGCTAGGTGGTGTAGCAGCAAGTGTTGGAATATTTGGTACAGTTGCAGTAAAAGAGTTGACAAAAGCTGCTATTGCTAAGGCAGTTGTAGTCGCTAAGGAAGCGGTCAAGGATGGAGCCATGGCTGCGACTATTAAAGCTGCAGGTGCTGAGGCATTTAAGAGCGCAGTCATTGAAGGAATAGAAAAAGAATTTGGTGTATCAATTCTAGGTGTTCATTGATTTGAATCATTATTTACTGCACAAAATTATAATAATGTCACAAAGCTTGCTCTTGCTATAAATAGTGAATATAACGCATCGTCATGTGTATTAGGTAGATCTGCCTCTGAGAAGCCTATTTGCTCTTGGGTGAAGGGAAAATTTTATGCTGCACGGGTAATTCCAGGGAAGGTTTCTTCAACGTACAATTCTATAGAAGTAGCTGTAAAACCTATCGTCTCACAAGCCGAAACTGTTGCTCAAAGAGCTGTAAAAACGGATACTGATGAAGCTATACAAAGAAGCACTGCTGCAGCAGAATCTACATATGCTAGTTGCCAGAGTGCTATAATTGCTTCTGTTGTTGCATTGTTAATTATAGTTTTAGTTATGATAATTATATATTTACTTTTACGTTATCGTAGAAAAAAGAAAATGAAGAAAAAAGCCGAATACACAAAATTATTAAATCAAT


>Dd2rifA_p102
AGAGATGAAGAGTATGGAAAATTTCATAACAGACAGACAAGATTTCACGAGTACGACGACGTACGATCAAAAAACGTCAAAAATGTAAAGATCAATGTGATAAAGATATACAAAAAATTATATTAAAAGATAAAATCGAAAAGGAATTAACAGAAAAGTTAGCGGTATTACACACTGACATAACGACTAACGATATCCCCACTTGCGTTTGCGAAAAGTCGGTAGCAGATAAAGTTGAAAAAACATGTTTGAAATGTGGGGGTATATTAGGTACTGCCCTACCTGAATTGGGTTTGATAGGTGGAACGGTTTTGTATGCTATAAATCAGTGGTCAATTACTGCTACAGCTGCTGCTATTAAATTTGCACAACAAGCAGGTATAGCTGCAGGTGCTAAAGCAGGTGATGCTGCGGGTGTGGATAAAGTAATTGAATTAGTAAAATCACAATTTGGTGTATCAACTCTATCTGATAATGCATTGGAGTCAATTTTTACTGTGGAAAATTATGCTAATCACACTGTTATTACTCAATCTGTTTATTCTGAATTTGAAGCGACATGTCTCACGTCTGCCTCTGAAGACAGTTCACTTCTTTGTTTTTTTGGAAGCAGGAGTGGTCTCGTTGCAGGTAAAAGTGTTTCAGCGCGAGAAGTTATAGGAGCAAGTGTAAAAAAAATTGTTAAAGAAGCTACAAATGCTGCTGCTGAGGCTAATGCTACTGAAAGTACCAAGGTTACTTCCACAATTACAGCTGAGAAAACCGGTGCGATAGATGCTGTATGTAGTAGTTACACTACTGCTATTATTGCTTCAGTTGTTGCAATATTGGTTATAGTTTTGGTTATGGTAATTATTTATTTAATATTACGTTATCGTAGAAAAAAAAAAAATGAAGAAAAAATTGCAATATATAAAATTATTAAAGGAAT

>Dd2rifA_p103
ATGAAAGTTCATTATATTAATATATTATTGTTTGCTCTTCCATTAAATATATTGGA
ACATAATCAAAGGAACCATAAAAGCCCCACACAACATACTCCAAAAATACCAAACACGAGGTTATTATGCGAATGTGAACTATATATTGCTAATTATGACAATGACCCACAAATAAAATCAGTGATGGATAATTTCAATAAACAGACAGAACAAAGATTTCATGAATATGACAACCGTATGCAAGAAAACCGACAAAAATGTAAAAAAAAATGCGATAAAGTAATACAAAAAATTATATTAAAAGATAAAATCGAAAAAGAATTATCCGAAAAGCTTGCTACATTACAAACTGATATACAAAGTGACTCCATTCCAGCATATGTGTTTGTGAAAAGTCAGTGGCGGACAAAATCGAAAAAGGATGTTTAAAATGTGGAGGTGTGTTCGGTGGTATTGCGCCAAGTGTCAGTTTATTAGGAGGAATTGGTCAACTTGGGTTAAATGTTTGGAAAACTGCGGCAATTAAGGCCGCTACGAAAGAGGCTATAGCTGAGGCTACTGATGCTGCTACGCAAGCCGGGGTTGATGCTGTCGTCTCTAAACTTAAAGAATTACTCATTACGTGGAGTGATGCTCTTGATTTGTCACCAATTGTTACTTCATCAAATTATAAGTGTGGTCTTGCTCTAGTTGAACGTGCTAAGGAACTATTTGGTAAAGCCTGCTCGAATGGAAAAGGAGGAACGACTTCTTTTTGTAATTCGTATATATACTACGGTGGGGAAGAGGCGCTTGAACCTTTCGCACAAGCTGGTCGTTCTGCATTTGAGACAACATTACCATCCCAAAAAGCACTACTTGAAACAGCAAAGGTGGGTGCGGTAAAAGCTACATATGGCAGTTACGAAGTTGCTATTATTGCTTCCATCGTTGCAATAATGGTCATAGTTTTAATTATGGTGATATTATATTTGATTTTACGTTATAGACGAAAAAAAAAAATGAAGAAAAAACTACAATATATAAAATTATTAGAAGAAT

>Dd2rifB1_p104
NNNNNNNNAATAAACCATCCATCACACCACGTTATACACAAAGATATACATCACGAGTTTTAAGCAAATGTGACATCCGATCGTCAGTTTATGATAATGATGCGCAGATGAAATCAGTGAAGGAAAATTTCGATCGACAAACATCACAACGTTTTGATGAATACGAAGAACGTATGAAAGGTAAACGTCAAAAGCGTAAGGAAGAACGTGACAAAAATATACAAGAAATTATTGAAAAAGATAGAATGCACAAATTATTAGCAGAAAAAGTAGAAAAAGGTTGTCTTAAGTATGGGTGTGGGCTAGGTGGTGTTGCAGCAAGTGTTGGATTATTCGGGGGATTTGGTATCTATGGTTGGAAAACCGCCGCTTTAGCAGCTTCTAAGAATGCGGCCTTAGCTGAGTGTGCTGAGGCAGGTAAGAACGCAGTTATTTCAGAAATAACAAATGAATTTTTTGTATCAACTCTAGGTAATCAGCCATTGAAAACCATTTTTACCGCAATAAATTATAATGATGTATCAAATATTTATCATTTGATTTATTCTCAATATAAGACCACATGTATATCTACTTCCTCTACCCCTGTCACTGGCGGTCCTGAGACTTTTTGCATTTCGATTTGGAATAAATCTTTATCTGGATTGGGAAGTAATGGGGTATTTGTTGAAGAAACAAAGGTTATAGAAACAACTGTAAGAACTATCGTCTCAAATGCCGAAAATGTTACTGCAGAAGCTTTAAAAAAGGCTACTGAAGATGTTATAAAAACCAGCACTGCTACAATAGAATCTACATATGCTAGTTGCCAGATTGCTATTATTGCTTCTGTTGTTGCATTATTAATTATAGCTTTAGTTATGATAATTATTTATTTAGTTTTACGTTATCGTAGAAAAAAAAAAATGAATAAAAAAGCCCATTACACAAAATTATTAAATCAAAA

>Dd2rifA_p105
ATGAAAGTCCATTATATTAATATATTATTGTTTGCGCTTCCATTAAATATATTATTTTTATCATCACAGGAA
CATATGAAAAATAAACCAGAGGTCACACCACATACACCAAAAATACCAAGCACCAGGTTATTATGCGAATGTGATCTATATATGCCTAATTATTTATAGTGACCCAGTAATGAAGTCAGTGATGGAAAATTTCACTCAACAGACAGAAGAAAGATTTCATGAATACAGTGGACGCACGCCAGAAAAACGAGACCTATGTAACGAACACTGCGAATAGGATATACTCATTATTATTTTAAAAGATAAAATCGAAAAGGAGTTCCCAGAAAAGTTAGAGGCATGGGAAACGAATATAAAGCCTGAGGATATACCTACTTGTGTATGCGAAAATCAGTAGCAGATAAAGTTGAAAAATGTTGTTTGAAATGTGGAGGTATATTAGGTGTTGGTGTAGCTCCATCTTTAGGTTTATTAGGAGGAATAGGTGGACTTGTTATAAATAAATGGACGAATACTCCTTTTTATAAAACTTTTCTTGTTTTTGCTGAAAAGCAAGGTATAGCTGCAGGTACTAAAGCAGGTGATGCTGCGGGTGTGGCTAAAGTAATTGAATTAGTAAAATCAGAATTTGGTATAAACTCTATAGCTGATAAGGCATTGGGGACAGTTTTTCATGCAAAAAATTACGCTGATCCTACTGTTATTACTCAATCTGTTTATTCTGAATTTGAAGCGACATGTCTCACGTCTGCCTCTGAAGACAGTTCACTTCTTTGTTTTTTTGGGGGCAGAGAAAGTCTAGTTCCAGGGCAATCTGCTTCAGCGCGAGACGTTATAGGAGCAACTGTAAAAGGAATTGTTAAAGAAGCTGGAAATGCTGCTACACAAGCTGCAAACACAACTGCTAAAGAAACTACTAGCGGATTGATAGATGCTGAGCTAAGTAAAATAACATCTGCAGGTGCTAATCTCTACACTGGAATTGTTTATTCAGTCACTGCAATATTAATTATAGTTTTGGTTATGGTAATTATTTATTTAATATTACGTTATCGTAGGAAAAAGAAAATGAAGAAAAAATTGCAATATATAAAATTATTAAAGGAAT

>Dd2rifB_p106
ATGAAACTGCACTACTCTAAAATATTATTATTTTACCTTCCCTTAAATATATT
TAATAAAAATAAACCATACATCACAGCACGTACACCAACTACTACATCATGAGTTTTAAGTGAATGTGACATAAATGCGTCAATTTATGACACAGATCCGTATATGAAAAATGTGAAGGAAAATTTCGATCGACAAACATCACAACGTTTTGAAGAATACGAAGAACGTATTAAAGATAAACGCCAAAAACGTAAAGAAGAACGTGACAAAAATATACAAAAAATTATTTTAAAAGATAAAATGGAAAAAACATTAGCAGAAAAAGTGGAAAAAGCTTGTCTTAGGTGTGGGTGTGGGTGTGGGTTAGGAGGTCTTGCAGCAGGTGTTGGAATAATTGGTCCAGTTGCTGTAAGTGTGTGGGAAATTGGGGCTAAAGCTCTGGCTATTAAAACTGCTGAGCAAGCTGTTATTGATGCTGGTGTAAATGCCGCAATTGCAAAACTTAAATCGTCTTCTTTGTTTAGTAAACCTCCAATAGTTGTAGAATGGTCCAAATTCATTAAACCATCAAATTGTGGTACTGTCGATGGTCTTGTTAAAGCTATTAAGGAAGCTATGGATTCAATTGGAAAATCGTGTAAATCTCATACTTTCGAGAATGCGTGCAATGGAATATTAGCTCGTACTAATTACTGGTTAGATTCAGTTGCAGAAGCCGGTATAAAAGTTACTGCTTCCACAACTGAAAGTGATAAAACAACTAAACTTGGCGAGGTAGCAACAGCAAGTTACGCTGCGTACAGTGCAATTGGTTACTCCATCACTGCCATATTGATTATAGTTCTGGTTATGGTAATTATCTATTTATTTTTACGTTATCGTAGAAAAAAGAAAATGAACAAAAAATTACAATACACAAAATTATTAAATCAAT

>Dd2rifA_p107
ATGTGATCATAAATTACAACTAAACATTACATATAAATATATAATTTTTTATAGA
TATATAATCAAAGGAACCATTATATTACACTACATACACCAAGCACTAAACCAACAAAACCAAATAGATCATTATGCGAATATGAATTGTATGCACCAACCAACTATGATAATGACTGTGAAATGAAAAAAATAATGGAAAATTTCGATAGAGTAACGCGACGTCGTTTTGAAGAATACAATGAAGGTATCATAAAAAACAGACAAAAATGTAAAGAACAATGTGATAAAGATATATAAAAAATTATTTTAAAAGACAAAATAGAAAAAGAATTAACAGAAAAGTTGTCAACATTACAAACAGATATATCTACCAATGATATACCAACCTGTGTTTGCGAAAAATCAGTAGCAGATAAAGTGGAAAAAACTTTTTTTTTTGGATGTGGAGGAATATTATGTACGGCGGTACCAGGATGGAGTATTATATGTAGCATTGGTTTTTATGCGTTTGTAAATTCTAATGCTATGGAAGCCGTCGTAAAAGCTGACATTGCTAAAGTTCTTAATGAATTAAAAGAAATAACTGTTCTCGATACGTTATTTGAGGATAAGCTTGCATCATTAGTTACAGTAGAAAGGTATGCTTGTCCAAATGCACCTAATCAAGCTATCATGGTTTCAAAAGAATCAGTCTGTTCCGTTGCTGGATTGCAAAGAGCTGCCTGTGGTAGTACTAGGTTTTTCAATCAAAATGAAATAGCTCCTAAAATACATGGAGCTATAGTAGAAGGCATTGCAGTTGTTAAAGATGCTGCTACGAAAACAAGGAATACTGCATTTTCATC

>Dd2rifA_p108
ATGAAAATCCATTATATTAATATATTATTGTTTGCGCTTCCATTAAATATATTGGTA
AATAATCAAAGGAATCATAACAACAGCACATATCATACATCAAATACAAAAACAATAAAATCACATAGATCATTATGCGAATGTGAATTGTACGCACAATCTAATTATGAAAACGACCAAGAAATGAAAGATGTGATAAAAGAATTTAATGATCGTACCGCACAACGTTTTGAAGAATACAATGAACGTATGCAAGTTAAAAAAAACCAATGTAAAGAACAATGTGAAAAAGATATACAAAAAATTATTTTAAAAGACAAAATCCAAAAGGAATTAACCGAAAAGTTTTCCACATTGCAAACAAACATAGATACCAATGAACTACCCATTTGTGTTTGCGAAAAATCAGTAGCAGATAAAGTAGAAAAAACATGTTTGAAATGTGGAAGGAATTTGATAGGATTTGTTCCTCCATTAGCATTAATTGGTATAAAAAGTGTATATATATTAGCCAATATAGCTACTATCAATGCATTTATTACGCAAACTGTTGAAGAATTGAAAGGAATACCTGGTATGTCTCAGTTATTTGGTGAAAAAATTTCACAATTTGTTACTCCAACAATTTATCGTAAACCTATGAGTCTCCTTATCCCTCTTCAGGAGGCAATTAATAATGCATGCAAATGTCCTGGTATGGGAGGTAAAATTTTATGTGGTGGAATGGAAAGATCATTCGCACAAAGAATACCTTCACGAATAGCAGATGCTGTAAGCCAAGGTGTACACACTGCAAATGATACATGGGCTACGGCAACAACTCCAACAACATTTTTAACTAATCCTTTTGTTGCCTCCAGTATTGCAATAATGATTATAGTAGCAATAGTTCTAATTATTTATTTAATTTTACGTTATAGAAGAAAACAAAAAATAAAGAAAAAAATACAATATATAAAATTATTATAAGAAT

>Dd2rifB_p109
ATGAAACTGCACTACCCTAAAATATTATTTTTCATTCCATTAAATATATTGATAACATCATCATCATATG
AGTATAATAAAAATAAACCATACATCAAACCACATACACCAACTACTACATCACGAGTGTTAAGCGAATGTGGCATACAAACATCAATTTATGATAATGATCCTGAAATGAGGTCTGTGAAGGAAAATTTCAATCGACATACGTCAGAACGATTTGAAGAATACGACGAACGCATGAACGATAAACGCCGAAAACGTAAAGAACAATGTGACAAAGATATACAAAAAATTATTTTAAAAGACAAAATCGAAAAATNNNNNNNNNNNNNNNNNNNNNNNNNNNNNNNNNNNNNNNNNNNNNNNNNNNNNNNNNNNNNNNNNNNNNNNNNNNNNNNNNNNNNNNNNNNNNNNNNNNNGGTGTGGGTTAGGATGTGGTGTCTACTGTTGGGTCTGGTCAGTGGTTTATGGTATGCCGCATGGAAAAATTATGTGCCGGTGTGCTACAAAAGCTGCTACGAAAGCTGGTATTGCTAAAGCTATTGAAGGATTAGGAGATATATTTGGCCTAGAAGAATTAACAGCTATTGATTGGCCGAAAATGATTCACGCAGGAAATTATAGTGATAAAATGTCTCTGATTGATATAATGAACACTATAAATATTATGTGCGGGGATGGTCAAGCTCCTGGAGAATCGTTATTTTGCACAGCCTCAAGTGGTTATACTGGTAGGGATGCTGTGTTTACTACAGCTATTTCTAAAAAAGCGGTAGGTGTTGCAGTAGATGCTGGTGAAGCTGCTAGATTTGCTGAAGCAAAAGAAGCTGCCAGTTTTCTACCGAAAACTATTATGTTAAGTAATAATATTGTTGCTTCGATTGTTGCAATAGTAGTTATAGTTTTGGTCATGTTCATAATTTATTTGATATTACGTTATCGAAGAAAAAAGAAAATGAAAAAAAAACAACAATACACAAAATTATTAAAAGAAT

>Dd2rifA_p110
AACATAATAAAAATGAACCACACACCACACCAAATCATACACAAACCACCAGATCATTATGCGAGTGCAAATTATATTCACCTACGAACTATGATAGTGATCCCGAAATGAAAAGGGTGATGCAACAATTTGTGGATCGTACAACACAACGATTTCACGAATATGACGAAAGGATGCAAAGTAAACGAATGCAATGTAAAGAACAATGCGATAAAGAAATTCAAAATATTATTTTAAAAGATAAATTGGAAAAAGAATTAATGGACAAATTTGCCACATTACAAACTGATATACAAAGTGATGCTATTCCCACATGTGTTTGCGAAAAGTCGTTAGCAGATAAACAGAAAATTTNNNNNNNNNNNNNNNNNNNNNNNNNNNNNNNNNNNNNNNNNNNNNNNNNNNNNNNNNNNNNNNNNNNNNNNNNNNNNNNNNNNNNNNNNNNNNNNNNNNNNNNNNNNNNNNNNNNNNNNNNNNNNNNNNNNNNNNNNNNNNNNNNNNNNNNNNNNNNNNNNNNNNNNNNNNNNNNNNNNNNNNNNNNNNNNNNNNNNNNNNNNNNNNNNNNNNNNNNNNNNNNNNNNNNNNNNNNNNNNNNNNNNNNNNNNNNNNNNNNNNNNNNNNNNNNNNNNNNNNNNAGGATAAATCAACATTTAAAATAGAGGAATTAAGTATTGGATCTTTGGACTCAATTATTAATACAAACACATATACTGATGTCACACTCATTAGTGGATTTATTCAAACTGAATATTCGAGATTGGGATGTGGAGATATTTTAACTCGCCCGAATAAGCCTATTTGCACTTTTGTGAATGAACGAATTGGAGCTACATCGAGAGGTACGGGTGTTTCACCCAAAAATTTTATAGAAACAACTGTAGAAACTATGGTGTCAGAAGCAGAAAGTGTTGCTGCTGCCAAAGCTGCTGAGGTGGCTGCCGCTAAAACACCAGAATTTACAACAAGAAACATAGCCGCAGTAGAAGCTGCAACTACTCCTTACTATACTCCTATAATAGCATCCATCATTGCAATAGAGGTCATAGTTTTAATTATGGTAATAATATATTTAATTTTACGTTATCGACGAAAAAAGAAAATGAAGAAAAAACTGCAATATATAAAATTATTGAAAGAA

>Dd2rifB_p111
ATGAAACTGCACTACTCTAAAATATTATTGTTTCTTATTCCATTAAATACATTAGTAACATCATCATCATATGT
GCATAATAAAAATAAACCATACATCACACCACGTCATACACCAATATGTACATCACGTGTGTTAAGCGAATGTGACAAACAATCGTCAATTTATGATAATGATGCGGATATGAAATCAGTGAAGGAAAATTTCGAACGACAAACCACACAACGATTACGCGAATATGATGAACGTATGAAAGATAAACGCAAAAAACGTAAAGAAGAACGTAATAAAAATATACAAAAAATTATTGACAAAGATAAAATGGAAAAATCATTAGCAGAAAAAGTAGAAATAGGTTGTCTTAGGTGTGGGTGTGGGTTAGGAGGTGTTGCAGCAAGTGTTGGATTATTCGGGGGATTGGGTACCTATGGATGGAAAAGCGCTGCTATTGCAACTGCTACGAATGCGGCTATGGCTGAGGCTACTGCTAAGGGCGCTGAGGCAGGTGTGAAAACACTAATTGATAAGTTAAAAGAAGCATTCCCTATACCGAATTTATTTGATCCTTCATTTGAAAAAGCCATTACTACAGAAACCTACTGTAATGAGGCCTTAATTTCTGGTGCTGTCAAACAGAAATATGAATTATTGTGCGCGAAAGGCTCATCATGTGAAAACTATTCGCTGTTTAGCCATTACAGAAGTGGTGGAGAAGCTGAAGGTGCTCGAGCTTTAGTAGAAGGTGTAAAAAAAATTGTTGGAGAAGCTATGGGCAAAGCTTCTGAAGAGACTCTTAAGGCTACTGAATCTCAAATGGCATCTCTTAAATCTGGTAAACTTGCAGAAATATCAGAGACAAGTTATAGTTCGTACAGTGCAATTGGTTACTCCGTCCTTGCCATATTGATTATAGTTTTGGTTATGATAATTATTTATTTAGTTTTACGTTATCGTAGAAAAAAAAAAAAATGATTAAAAAAG

>Dd2rifA_p112
AATAACCAAATGAACCATTACAATACAGCCAATATGAAAAACACAGAACCAATAAAATCATATAGATCATTATGCTAATGTGAACTATATACATCCATCTATGATGATGACCCAGAAATGAAAGAAATAATGCACGATTTTGATCGACAAACATCACAACGTTTTGAAGAATACAATGAACGTATGAACAAAAACAGACAAAAATGTAAAGAACAATGTGATAGAGATATAAAAAATATTATTTTAAAAGATAAAATTGAAAAAGAATTAAAACAACAGTTAGCAACATTGGAAACTGATATATCTACCGATGATATACCAACTTGTGTTTGCAATAAATCAGTAGCGGACAAAGTAGAAAAAACATGTTTGAAATGTGGAGGTGTGTTGGGTGGTGCAGTTCCAGAATTGGGTTTATTATGTGGTTATGGTGCATATGAGTTGGTAAAAGCTGCTATTGTCGCTGCTGAGAAAGAGGCTATAGCTGAAGGTGCTGCAGCCGGTATTGTTGAAGGTATTAAGATAGCCATTAAAGGAATAAAAGGTGCATTCGATATAGATTTTTTAAGTGGTAAAACTTTTGAAGAAGTTATTACTGGAAAAACATTTAATAATTCCGCGTTTGTTGTTGATAAAATTCTGCAAGAATATAATACAATGTGTGTGTCTACTAATGCTTACCAAGGTAAACTGTTTTGCAATTACGGTTCAATGTTCGGAGAGAATGTTGATAACATTACAGCTATATCAGCAAACGCGAAAAGAGCTGTAATAAAGGCTGGTGAAGCTGCTGCGAAAACGACTACTGAAACTACTAAGGTGCTTACAGCGGAAAAAACTGGTGAGGTAACAAGTACATCAGCTATTTTTTCTAATCCCATGGTAATTAGCTTTATTGTAGTAGTAATTATAGTTATTATACTTTTAATCACTTATTTAATTTTACGTTATCGAAGAAAAAAAAAAATGAAGAGAAAACTCCAATATATAAAATTATTAAAAGAAT

>Dd2rifA_p113
ATGAAAGTCCATTATATTAATATATTATTGTTTGCTCTTCCATTAAATCTATTGAT
ATATAATCAAAGGAACCATTACATGAAACCACATACGTACACCAATAGATCATTATGCGAATGTGAATTGTATGCACCATCCAACTATGATAATGACCCTGAAATGAAAGCAGTAATGCAAGGTTTTGATCGTCAAACGTCGCAACGTTTTGAAGAATACAATGAACGCTTGCTCGAAAACAAACAAAAATGTAAAGAACAGTGCGAAAAAGATATACAAAAAATTATTTTAAAAGATAAATTAGAAAAACAAATGGAACAACAGTTAACCACATTAGAAACAAAGATAACCACTGACGATATACCTACATGTGTTTGCGAAAAGTCGTTAGCAGATAAAGTGGAAAAAGGATGTTTGAGATGTGGAGGTGTATTGGGTGGTGGTGTGATGCCTGGATTTGGTGCGATCGGAGGAACGGCTTTATATGCTTTAAACCAGTTGAAACCTAAGGCACTTGAGGTCGCTATTAAAGCAGCTCTAGATGCAGCTGCTTCTAATATTTCGGCTACCGCTAAAGCCGCAGGTCTCAAGGCGGGTAATGAATTTGTTATNNNNNNNNNNNNNNNNNNNNNNNNNNNNNNNNNNNNNNNNNNNNNNNNNNNNNNNNNNNNNNNNNNNNNNNNNNNNNNNNNNNNNNNNNNNNNNNNNNNNNNNNNNNNNNNNNNNNNNNNNNNNNNNNNNNNNNNN

>Dd2rifA_p114
ATGAAAGTTCCCTACACTAATATATTATTATTATATGCTGTAAATTTAAGTATATTGTTAATAACATGTCATA
TAAATATACAAAAGAATCATTACATCAATGCACTTCATACACCCAACACGACAAAAATACTAAACACTAGGTTACTATGCGAATGCGACTTATATACGTCCATTTATGACGACCCAGAAATGAAAATGGTAATGCAACAATTTGATGAACAGATATCGGAACGGTTTCATGAATATGATGAAAGGATACAAGAAAAACGAAAAAAATGTAAAGAACAATGCGAAAGGGATATACAAAAAATTATTTTAAAAGATAAAATAGAAAAAGAATTAACAGAAAAGTTAGAAGCATTGGAAACGAATATAAAGACTGAGGATATACCCCCTTGCGTTTGCGAAAAGTCAATAGCTGACAAAACAGACAAATATTGTCTCAAATGTGGATATGGGATTAGGAAGTTTTTCACCAAATGTTGGATTAATTAGTGCAGTTGCTGTAAATGTGTGGAAAACTGGAGCTTTGATTGCTGCTGAGAGCGCTGCCAAAGCTAAGGGTATTGCTATGGGTAAAGCAGCTGGTGAAGCTGTGGGTATTACAACAACCATTAAAGAATTATATAACCATTTTTTTCTAACAATATTAGGTCGTAAATCAGTGCAAGATGTTATTACTGCAGAAAATTTTGGGGATGCTGCTTTTATTTCTGAAGCTATTAAGTTAGAAAACAAGGTGTGCTCTATAATTCCCCACCATCCAACACATGAATCTTTTTGTTCCTTGAAAAGTTTTGGAAAGACTGCCGATTTTCTTGAGAAATACATAGTAGCAAATGCACAAACCGTTGTTTCAAAGTCTTCAAATGCTGCTGCACAAGCTGCTAAGGATATTACTGAACAAATCACGCCAGCACTTATAGAATCAAACAAAAACGCTGTAGAAGCTGCATGTTTTACTTACCATACTGCTATAATAGCCTCCATCTTTGCAATATTGATTATAGTTTTGATTATGTTTATTATTTATTTAATTTTACGTTATCGTAGAACGAAAAAAATGAAGAAAAAACTACAATATATAAAATTATTAAAGGAAT

>Dd2rifB_t115
GCTCATAGTAAAAATGAACTATATATTACATCACATACAATAACTACTACCTCAAGAGTGTTAAGCGAATGTGACCTATATATGCCCAAATATGATAATGATGCAGATATTAAATCTGTGAAGGAAAATTTCGATAGACAAACATCACGACGTTTTGAAGAATACGAAGAACGTATACAAGAAACGACGAAAATGTAAAGAACAATGTGAGAAAGATATACAAGAAATTATTGTAAAAGATAAAGTCGAAATGACATTAGCAGACAAAGTAGAAAAAGGTTGTCTTAGGTGTGGGTGTGGGTTAGGTGGTGTTGCAGCAGGTGTTGGAATAATTGGTCCAATTGCTGTAAAAGGGTTGGAAAATGCTGGTGTGTTTTCTGCAGCTCAAAAGGGTATTGCAAAAGGTATTGATAAAACCATTGAAGGATTAGGAAATATATATGAACTAAATCTGTTTTCTTATTCATATTGGTCTGCAAAAATTAATGGAACAAATTTTTCTAATAAAAATATCCTGATTAATATTGTAAACGAAATATATAATAAGTGTACTGAGTCTGCAGCTGCTGGCAAAACTTTATTTTGCAAGGCCACACTAGCCATGGGTGAAGAATCTAATATGTTGCCTGTTAAAACAATTTCTGAAATGGCTGCAGAAGCTGCAGAAGTAGCCGGAAAAGTTTCTAAAACTACCGAGGAGGCTGGAATAGCTTTAGCAAATACTGCAAGTTACAATTCGTACGTTGCAATTGCTTACTCCATCATTGCCATATTGATTATATTATTAGTTATGGTAATTATTTATTTAACTTTACGTTATCGTAGAAAAAAGAGAATGAATAAAAAAATACAATACACAAAATTATTAAATCAATA

>Dd2rifB_t116
CGATCGACAAACCTCACATCGTTTTGAAGAATACTTAGAGAGCGTATGAATGTTAAACGCCAAAAATGTAAAGAACAATGTGATAAAGAAATCCAGAAAATTATTTTAGAAGATAAAGTCGAAAAATCATTAGAAGAAAAAATGGAAAAAGGTTGTCTTAGGTGTGGGTGTGGGCTAGGAGGTGGTGTTCTACCTGTTTGGGGTCTGGTCGGCGGTTTATGGTATGCTACATGGTTACAATATGTTACTAAAACGGCTATACAAAAGGGTATTGAAGCAGTTATTTCTGAGACCATTGATGGAGTAACAAAGGAATTCTTATTAAACACTTTAGGTGGTAAAACATTACAAGAAGTTATTACTTCTAAAACATATAATCAACCAATGTTTTTTGTTAGTGAAATCTATGAGGAATATAATACAATGTGTGCGAATAATACCATTAGCACAAATAATTTTTTTAATTCAATAGAACAAAGTTGTCAAAATAGCACCAGTAAGGTTATACGTACTATAACAGAAACTGTAAATAAAGTCGCAACAAAAGCTGGTCAAGCTGCTAAAAATGCCGAAGTAGCTGAAGTTACTAAACTTGCACCACATACTAGTATATTAAGTAATACTATTATTGCTTCTGTTGTTGCATTATTAATTATAGTTTTAGTTATGATAATTATTTATTTAGTTTTACGTTATCGACGAAAAAAAAAATGAATAAAAAAGCTC

>Dd2rifA_t117
ATGAAATTTTATTATATTAATATATTATTGTTTGCACTTCCATTAAATATATTGGTA
AATATTCATGTGAACCATTACATTACATTTCATACAAAAAAAAGGACAAAAATACCAAACACTAGGTTATTATGCGAATGCGACATGTATACATCCATTTATGATAATGACCCAGAAATGAAAGCTCTGATGGGAAATTATTGTAGACAAATTTCACAACGATTTAAGGAATATGACGAATGTATGATCAAAAGCAGACAAAAAGGTAAAGAAGAATGCGATAAAGAAATCCAGAAAATTATTTTAAAAGACAAAATCGAAAAGGAATTGGAAGAACAGTTTTCAGCATTAGAAACAAAAATATATAACAATGATATATCTACATGTGTTTGCAAAAAGTCATTAGCAGATAAAATGGAAAAAAAATGTTTGAAATGTACACAATATTTGGGAGGTGTTGTTTCACCTTCCTCAGTCGTATTAGGAGGAATTGATCAACTTGGTCTAAATGTTTGGAAAGACGCGAAAATTGCTGCTGCTATTGTAGCTGCTGAAAAAGCAGATGAGGCTGCCGGTAAAATTGCTGGTGATGCTGTAGGGTGCGACTAAAGTCCTTGAAGGATTAAAAGCATTGGGAGAATATAATGTAAGTAATGAAACCATTGGAAATTAATTATTGGTCCACAAAATTATACTAAATGCCACAAANNNNNNNNNNNNNNNNNNNNNNNNNNNNNNNNNNNNNNNNNNNNNN

>Dd2rifA_p118
AAAAATCCATCCATCACACCCAACTTTCCCCCAAAAACCGGGGAATTATGCGACTGTAACTTATATTCATCTGCCAAATATGACCTTGAGCCACAAATGAAAAAAGTTATGGAACAATTTGAGGATCGTACAACACAACGATTTCACGAATATGACGAAAGGATGCAAAGTAAACGAATGCAATGTAAAGATAAATGCGATAAAGAAATCCAAAAAATTATTTTAAAAGATAAATTAGAAAAACAAATGGAACAACAGTTAACCACATTAGAAACAAAGATTAACACCGATGATATCCCAGCATGTGTTTGCGAAAAGTCGTTAGCAGATAAAGTGGAAAAAGGATGCTTGAAATGTGCACAAAATTTGGGAGGGATTGTTGTACCCTCTTCAGGAGTATTAGGAGGAATTGGTGAATTTGGGCTAAGTGTTTGGAAACCTGCGGCATTGGCAGCTGCTAAGGAATTTGCCGAAAAAGCCGGTGCTGCGGCCGGTAAAGCTGCTGGTGATATCAAAGGTATGGAAATAGTTAGTTTGGATTAGAACATTTTGGTGTAGATAAATTATTTCCTGATATATTTAAAAACTTTGTTAATACAAAGCCTTATACTGAAGTCACAAATCTTGGTAGTTCAATTTTGGGGAAATATAAAACGACCTGTGAGTCGTTGGAAAAAGGATTTACTGCTTCTACTTCATGCACTAAATTTCAGCTTAGTTTACGTATACATCTACCAGGAGGTAATACATATGGTACTCCAGCAAGTACTGCTATACCACGAGGGTTAAAAGGAATTCTTGAAAATGCTACAAAAACTGCTAAAGCCGCTGAGCTTGCTGAAAGTACCAATGTTACTGCTGAACTGACAGCTCAAGAGACCATTTTGATAAATACTACATATACTACTTACTATACTGCTATTATTGCTTCCATCGCTGCAATTGTAGTTATCGTTTTAATTATGGTAATTATTTATTTAATTTTACGTTATAAACGAAAAAAGAAAATGAAGAAAAAACTCCAATACATAAAATTATTAGAAGAAT

>Dd2rifA_p119
AAATGTCCAAATGGATCATTACATCGCTACACTTCATATAACAATGGCTAAATCAATAAAAACCACATAGATCATTATGAAA
ATGTGAATTATACGCACCACCTAATTATGATAATGGCGAAGAAACGAAATTTGTGCTGCAACAATTTGATTATCGCACATAACAATGATTACGAGAATATGAAGAAAGAATGTAAAGATCAATGCCATAAAGAAATCCAGAAAATTGTTTTAAAAGATAAAATAGAAAAAGAATTAACAGAAAAGTTAGCGGCATTATACAGGGATATATTTACTGAGGATATACCTACATGCATTTGCGAAAAATCTTTATCAGGCAAAGTGGAAAAAACGTGTTTGAAATGCGGAGGTATATTAGGTGGTGGTTTGGAACCAACGGTTGGTTTGTTAGTTACTGTTGCTGTAAATCAGATAACAAAAGCTACTACGGTTGCCTCCATTGAATTTGTTACTCAGGAGGGTATAAAAGCAGGTATTAAAGCTGTTGTTCATAATTTAATAAATGTGCTTCATTTTTTTGATGTTACAAGAGATATATGGTTAACGCTTATTAATTCAAAAAATTATAATACTGTTACTGGTCTAGCAACATCTGCTAAGACTGCTAAAGAAGCAGTTGGAACAACATGTCTAAGGAATATTCCTCGCCTTAAGGCTGCTTGTGATGCCATATTTAATAAGAGCAAAGTATGGTTTGGCCCAGTTAAATAAGCTGGTATTGTAGCTACTTCTAATAAAGAAGCATCAATTCAATGAGTTGAATTTGGTAAGATAACAACTGCAAGTACTAGTTATTATACTGCTATTGTTGCTTCAGTTGTTGTAATAATATTTATAGTTGTGGTTATGGTAGTTATTTATTTATTTAATATTACGTTATCGTAGAAAAAAGAAAATGAAGAAAAAACTCCAATATATAAAATTATTGAAATAAA

>Dd2rifA_p120
GATAAATGTCCAAATGAACCATTACATCACTACATTTCATACAACAAGCGCCAAACCAATAAAAACCACATAGATCATTATGAAAATGTGAATTATACGCACCACCTAATTATGATAATGACCAAAAAACGAAATCTGTGCTGCAACAATTTGATTATCGCACATAACAATGATTACGAGAATATGAAGAAAGAATGTAAAGATCAATGCCATGAAGAAATCCAGAAAATTTGTTTTAAAAGACAAAATAAAAAAAGAATTAACAGAAAAGTTAGCGGAATTATACAGGGATATATTTATTGAGGATATACCTACATGCATTTGCGAAAAATCTTTATCAGACAAAGTAGAAAAAACATGTTTGAAATGTGGAGGTATATTAGGTGGTGGTGTGGAACCAACGGTTGGTTTGTTAGGTACTGTTGCTGTAAATCAGTTAACAAAAGCTACTACAGTTGCCTCCATTGAATTTGCTACTCAGGAGGGTATAAAAGCAGGTATTAAAGCTGTTGTTGATAATTTAATAAATATGCTTCATTCTTTTGATGTTACATGAGATATATGGTTAACTCTTATTAATTCAAAAAATTATAATACTATTAGTGGTCTAACAACATCTGCTAAGACTGCTAAAGAAGCAGTTGGAACAACATGTCTAAGGAATACTCCTCGCCTTAATCCTGCTTGCGATGCCATATTTAATAAGAGCAAAGTATAGTTTGGTCCAGTTAAATAAGCTGGTATTGAATCTACTTCTAATAAAGAAGCATCAATTCAATGAGTTGAATTTGGTAAGATAACATCTGCAAGTACTAGTTATTATACTGCTATTGTTGCTTCAGGTGTTGTAATAATATTTATAGTTGTTGTTATGGTATTTATTTATTTATTTAATATTACGTTATGGTAGAAAAATGAAAATGAAGAAAAAACTCCAAAATATAAAATTATTGAAATAAA

>Dd2rifA_p121
TATGTCCATAGGAACCATTACAGTATTACACTTTATACATCAAAAACACCAAAACCAATAAAATCAAATAGATCATTATGCGAATGCGATCTATATAAGCCTAATTATAACAACGACCCGGAAATGAAAAATCTAATGGAAAATTTCAGTAAACAGGCGCAACAAAGATTTAACGAGTACGACGAACATATGAATGAAAAACTTCAAAAATGTAAAGAACAATGTGAAAAGGATATACAAAATATTATATTAAAAGACAAAATTGAAAAAGATTAACAGAAAAGTTGTCAGCATTACAAACGGATATATCTATCAATAATATACCAACATGCATTTGCGAAAAATCTGTAGCAGATAAAATGGAAAAAAATTGTTTGAAATGTGGTGGGATAATAGGTACAGCCGTACCTGAATTGGCACTTTTAGGAGGTGTTTCTACACATATGTAACAACTGCAGCCACTTATGCTGCTATTGAAGCTGGATGAGAGAAGTCGTCTCTCATATAAAAGATTCCTTACTAATTTAANNNNNNNNNNNNNNNNNNNNNNNNNNNNNNNNNNNNNNNNNNNNNNNNNNNNNNNNNNNNNNNNNNNNNNNNNNNNNNNNNNNNNNNNNNNNNNNNNNNNTACAACAAAACCTGGAATTATATCTCCGTGAAGACAGGTGCTATAAAAACTACTGGTAAAAATACGTTTAATAATTATGCACAATATGGTAGTGCAGCATATAATGAAAAGTTGAACGCAGAAATGGTGGGAGTTACTAGTTTTAATAATGCCATGATGGCTTCAATTATTGCAATAGTAGTTATAGTTTTAGTTATGGTAATTATTTATTTGATATTACGTTATCGTAGAAAAAAGAAAATGAAGAAAAAAGTACAATACTTAAAACTACTAAATCAA

>Dd2rifA_t123
ATGAAAGTCCATTATATTAATATATTATTGTTTGCGCTTCCATTAAATATATTATTTTTATCATCACAGGAA
CATAATAAAAATAAACCATCCATCACACCACATACACCAAAAATACCAAGCACCAGGTTATTATGCGAATGTGATCTATATATGCCTAATTATGATAGTGACCCAGAAATGAAATCAGTGATGGAAAATTTCAATGAACAGACACAACATAGATTTCATGAATATGATGACCGTATGAAAGAAAAACGCCAAAAATGTAAAGAACAATGCGATAAAGAAATACAAAAAATTATATTAAAAGATAAATTAGAAAAACAAATGGAACAACAGTTAACCACATTAGAAACAAAGATAGATACTGACGATATACCCACATGTATTTGCGAAAAATCGTTAGCAGNNNNNNNNNNNNNNNNNNNNNNNNNNNNNNNNNNNNNNNNNNNNNNNNNNNNNNNNNNNNNNNNNNNNNNNNNNNNNNNNNNNNNNNNNNNNNNNNNNNNNNNNNNNNNNNNNNNNNNNNNNNNNNNNNNNNNNNNNNNNNNNNNNNNNN

>Dd2rifB_p122
ATGAAAGTGAACTACTCTAAAATATTATTATTTTCCCTTCCATTAAATATATTGCTATCATCATATGCAAATAGTAAAAATAAACCATACATC
ACACCACACACACCAAATACTACATCACGAGTGTTAAACAAATGTGACATAAATACGTCAATTTATGATGATCCGGATATGAAATTTGTGAAGGAAAATTTCTATCGACAAACTTCGCAACGTTTTGAAGAATACGAAGAACGTATGAACAAAAAAAAAAACGCCAAAAATGTAAAGAACAATGTGACAAAAATATAAAAAAAATTATTGTAAAAGATAAAATCGAAAAAACATTAGCAGAAAAAGTGGAAAAAGTTTGTCTTATGTGTGCTTGTGGATTAGGAGGTGGTGTTGCACCTGTTTGGAGTTTGGTCAGCTGTTTATGGTATGAAAAATGGTCACAATATATTATTGCAAAGGTCCTTGAAGAGGCTATTGATGATTCTAATGAAGCAGGTATAGCTAAAGCTATTGAAGGGTTAGGATCATTACATGAATTAGGTAAACTAGTTGGGGATAACTGGTCAAATATAGTTACTCCAGAAACTTATTCCAATCCCAATCTACCTTCGAGCGCACTTCAGTGGGTAAATATTACAATGTGCTATAACGAATCTAATGAAAATGTGCTTTTTTGTAATGCTATACAACAAACCCGACAAAATGTTTTTGTTCCTGCTTCAAAAGTTGCAGCAGATGCTGATGAAGCTGGTAAAATTGCATACTCAGCTACTGAAAAATCCGAACTTCTCAAAACCGCATCTGCTACTAATGCTTTAAGTACTGCCATAATATCCTCAGTTCTTTCAATAATAGTTATAGTTTTAGTTATGGTAATTATTTATTTAATTTTACGTTATCGTAGGAAAAAAAAAATGAATAAAAAACTACAATACACAAAATTATTAAATCA

>Dd2rifA_t124
NNNNNNNAAAAAATGTTGAATGTACAATATTGGAGTGTTGTTCACTCTCAGTCGTATAGAGGACTGGTCACTTGGTCTAATGTTGGAAAGACGCGAAATTGCTGCTGCTATGTAGCTGCTGAAAAGCAGGTGAGGCTGCCGGTAAATTGCTGGTGATGCTGTAGGTGCGACTAAAGTCCTTGAAGGATTAAAAGCATTGGGTGTATATAATGTAAGTAATGAACCATTGGAATTAATTATTGGTCCACAAAATTATACTAATGTCACAAAGATTAGTAGTATTATTAGTATAAAAAAAAATGAGTTCTGTGGGTTGTCGTCCACTGTTGATGAAACTATATGCGAGAACTTTTCCTTTAAATTAGGTACACGTCTACCAGATGGTAAAGCAGGTCTTCCAGACTCCACTGCTATATCACAAAAGGCAAACGCAATTCTTACACAGGCCAAAGAGGCTGCTGCTGATGCTAATGCTGCTGAAAGTGCCAATGTTACTGCTCAACTCACAACTGAACAGACTACTGCGATAAATAGTACATATGCCAGTTACGAAATTACTATTATTGCTTCGATCGTTGCAATAGTAGTTATAGTTTTGGTTATGGTGATAATATATTTAATTTTACGTTATAGAAGGAAAAACAAAATGAAGAAAAAACTTCAATATATAAAATTATTAAAAGAA

>Dd2rifA2_p126
AAGCATTTTCAAAGCAACGGTTACATTTCACCACAT
AAGAAGCGTCACAAAAATAACTACATCGAGATCATTAAGCGAATTTGACAAATATAAAAATAATATGATGATGATCCTGAGATGAAAGAATTAATGAAAAGATATAATGAGCGAACAGCAGTACGATTGAAAGATATGATGACAAAAAAGAAGAAGCAAAAAATATATAAAGAAAAATATGATAAAGTTATAAAAGAAATTATTGTAAAAGATAAAATACAAAAACAACTAACAAAACAATTATCAAAATTAGAAAAAGTAACTGATACTGATGATTTGTTTAAAGGTAAAAATGAAAAAAAGGTAGCAACTAAAGGGAAAAAAGGTCGTAAAAAAAATAAGAAAACATTAGGTCAAACATTATCAGAATGGAACATTTTACCTAATATTGATATGTATGAATGGATACCGTTTTCTTCTAAGGAAGCTAAAGTTGATTGTAATATAAAAAATATAAAACAAGCTCTTACTAGAGTTGGTTATATAGGTCCTAATAAATTTGTTACTCTTGGTAGTAAAGATGGAAAAGATGCTATTGATATGGATAACTTATTTAGTTCTATTATGAGTTCTTCTAATGCTTTATATCAAAAATATATAGATAAAGATGATACATCTAATGGTAGTAGTTTTAAAAAACAAAGTGGTTTTCTCTCTTTTGCTCTTTATGCGTTATGGGAGATTTTTGAACATATTGTACTCCCCGTTGTCACTTCTATGTTGTTCCAAAGTGAGGTTTCCGTGAAGGAAGTTTCTTCGAGTGGAGGTTCTTCGAGTGGAGGTTCTTCGAGTGGAGGTTCTTCGAGTGCATGTCATGTACATGAAGGTGCTCATGGTGTTAGTGTACTTTATGAATCCTTTATTGCATTATATACTATAGCATCAATTCTATTAATTCTTTATTACATTTTAAAATATTATAGAAAAATAAGAATGGAAAAAAAAGAGAAATACATGAAAATATTACAAGATTA

>Dd2rifB_t127
ATGCATATATTACATTCTTTACAGGA
ACATAATAAAAATAAATCATACATCACACAACATGTACCAACTACTACATCACGATTGTTAAGCGAATGTGATATATATACGCCAATTAATGATGATGCAGATATGAAATCTGTTAAGGAAATTTTCGATCGACAAACATCACAACGTTTTGAAGAATACAAAGAACGTAAGATCCAAAACAGACAAAAATTTAAAGAACAATGTGATAAAGAAATACAAAAAATTATTTTAAAAGATAAAATAGAAAAATCATTAACAGAAAAAGTGGAAAAAGTTTGTCTTAGGTGTGGGTTTGGGTTAGGAGGTATTGGAGGAGGTGTTGGAATATTTGGTGCAATTGCTGTAAATGAGTGGACAAAAGCTGCTATGCTTGTTGCAGCTCAAAAGGGTATTGATGCAGGTATTGCTAAAGCATTTCTTGAATTTAAAAGTGCATTCCCTCTAGAAACGTTAGGCGGTGTTCCATTGCAAGAAATTATTACTGCAGAAAATTTTAATAAAAATATGTTTTTTATTCAAGAAATTATAAAGGAATATAATAGAATGTGTGATAATGGTACCGTTGAAGAAAGTATTTTTGCTCTTCTTCGAACCAAATTTCCAAATAAAGAAGACATGGTTATTAAATCTATATCAACAAGTGCAAACAATATAGCACTAAAAGCTGGTGAAGCTGCTAAAACTGTTGAAAACGCTGAAATAGCCTTTGGCAAATGCAGAAAGTACATATTTGTACAGTGCAATTGGTTATTCAGTACTTGCAATATTTGATTATATTAATTGTTATGGGTAAATATTTATTTAATTTTACGTTATCGTAGAAAAAAAAAAATTAATAAAAAACTACAATACACA

>Dd2rifA_t128
CTTATTAGTTTTGGTAACTTTTCTGATGGAGTAACACTTCATGCTATATTTAAAAACTTAGATAATATGATGAATGGTTATTTAGATTCTGGAAAGTATTCTCAATTTTCTATGGTGGTACAAACATTTGCTGAAAAATCTAAATCATATGCTACACCTTATTCTACAGAAGTAGCAGAAGTTACAAATGCTGTTGCGGATGCTAAAACCGGTGTATTGACAAAAGCAGGCAATGCAACTAGTAGTTTATCTACTGGAATAACTGCTTCCATTATTGCAATTGTAGTTATAGTTTTAATTATGGTGGTAATATATTTAATTTTACGTTATAGACGAAAAAATAAAATGAAGAAAAAACTCCATTACATCAAATTATTAGAAGAATA

>Dd2rifB_p129
CTTCTCCGAAAGCTAGTATTGCTAAACGCTATTGCAGGATTTGGAAAAATATTGGCCCCGTAGCCGGATCCCCTATTTGAAGGATGAACAAGATTAACGCATGAAATTATAAAAATAGAATCCTCTTTAGCGACAGTAACCATCATAAAGAATAAGTGCAAGAATGGTCAAGCTATGAAGTTCATTATTTTGTAGTGCCTCAAATTCTATAGCTGAAAGTGGTGATACTTTTGAATTTAGTAAAAATATTTATGGAATGGCGGCAAATGCTGCAGATGCTGCTCGAAAAGCAGCAAATGGGAAATATGCAGAGATGACAAGTGTTGGTACTATTTGTTCTAATCCAGTTGTAATTTCTGCTATAGTAGTAGTGATTATAGCTGTTATACTTTTAATTATTTATTTAATTTTACGTTATCGAAGAAAAAAGAAAATGACGAAAAAACTACAATACACAAAATTATTAAATCAA

>Dd2rifA_t130
AGGAAGCATAACGGCACTATTATATATAAATCAGATACAAAACCAATACAACCGTATAGATCATTATGCGAATGCATTTATACGCACCATCTAACTATGAATATAACACGGAAATGAATGATGCGCTAAAAGAATTTAATGATCGTATCGCACAACGTTTTGAAGAATACAATGAACGTATGCAAGAAAAACGAAAACAATGTAAAGAGAAATTCGAAAAAGATATTCAAAAAATTATTTTAAAAGATAAAATCGAAAAAGAATTAAAAGAAAAGATTGCCACATTGGAAACAAACATAAACCCCAATGACATACCCACTTGCGTTTGCGAAAAATCTGTAGAAGATAAAACAGAAAATTTTTGTCTCCAATGTGGGTATGGTCTAGGAAGTGTTGCACCAAGTGTTGGATTAATTGGTTCAGTTGCTGTAAATGTGTGGAAAACTGGAGCTTTGCTTGCTGCTGCTCAAACGGGTACTGAGGCAGGTATTGATAAAGCCATTGAAGTAGTAATATCAAATATGGTGTAAATAAATTATATGGGGTTGCTCTGGAAAAAGATTACTTCCGAGAAAAAAAACACGTCACATATATAATTCAATATTTTTATATAGGTCGGTTCCAATCAATGCATCTTTTAAAGGCTACACACCCTTGTTCCTTGTACCATTTCTACATTCTTTTCTTCTTCTAGAAGAACGGA

>Dd2rifA_t131
ATGTTTATTACAAATGTATATAATCATAAATTACAACTAAATATTACATATATATGTGTCAATATTTTAATAGGTG
CATAATCAAAGGAATCATAAGAAAGCTATACTTCGTACACTCCAAACCTGACCAACAAATCACATAGAACATGTGCGATGTGAATTATAACGCACATCTAACTATGAAAATGACCTTGAAATGAAAGAACTAATGGAAAAATTTAATCGTCAAACGTCGGAACGCTTTCGCGAATATGACGAAAGGATGCAAGATAAACGAAAAAAATGTAAAGAACAATGTGAAAAAGATATACAAAAAATATTTAAAAGATAAAATCGAAAAAGAATTAACAGAAAATTTCAGCATT

>Dd2rifA_t132
CTCATACATCACCCCACAACATACACGGAAATACTAGGTTATTATGCGAGTGTGAATTTATATACCTCAATTTATGATAATGACACCGAAATGAAAGCCGTGATGGGAAATTACAATCAACAACCTCACAACGTTTTGAAGAATACAATAAACGTATGAACAAAAACAAACAAAAGTGTAAAGATGAATGCGATAAAGAAATACAAAAAATTATTATAAAAGACAAATTACAAAAAGAATTAATGCACAAATTTGCCACACTACACACAGATATACAAAGTGATGCTATTCCAACATGTGTTTGCGAAAAATCCTTAGCAGTTAAAGGGGAAAGGCGGCGCCATTATGTGTGGGCCCGCCCTATCCGGTGGGGGGGGGCCCGCTTTTTCTCTGGGGATTTTTTTTTTTTTTTTTGTGTGAATCCTGCAAGCTCGCTTTTCGAACCTTTTTGCTT


>IT4rifA_070
ATGAAGTTCTCCTATTTTAATATATTACTATTTTCCATTCCATTAAATATATTG
ATAAATGACCATAGTAAATATAGCAGCTGTAAACATACATCAAACAGTAAAACAACAAAACCACATAGATCATTATACGAATGTGGATTATATTCACCGGCCAATAATGATAATGATCCAGAAATGAAAAGGGTGATGCAACAATTTGAGGATCGTACATCACAAAGATTTCACGAATATGATGAAAGGATGAAAACTACACGCCAAAAATGTAAAGAACAATGTGATAAAGAAATCCAAAAAATTATTTTAAAAGAAAAAATAGAAAAAGAATTAATGGACAAATTTGCCACATTACAAACTGATATACAAAATGATGCTATTCCAACATGTGTTTGCGAAAAGTCGTTAGCAGATAAAACAGAAAATTTCTGTCTGAACTGTGGGGTGCAACTAGGAGGTGGTGTGTTGCAAGCTTCTGGTTTATTAGGAGGAATTGGTCAACTTGGGCTAGATGCGTGGAAAGCAGCCGAATTGGTAACTGCTAAGGAACTTGCCGAAAAAGCCGGTGCTGCAGCAGGTCTTAAAGCAGGTGATGCCCTTGGTATGGAAATAGTTATTGAAGGATTAAAAGTATTGGAAGTACATACATTAGAATCTGGAATATTTAATTCCTTTGTTAATAACAGTCATTATACTGAAGTCACAAAGCTTGCTAGTGTTATTGATACTGAAATGAATAAGGTGTGTTTTGGTAGTCATCCTATTTGCGCTCTTCGGGAGAAATTAGGTTTAGTGGCAGTGCCTGGTCGAAAAATGGTTAATCAGAAAGATGCTATAACAAAAGTGTTAAAGCAAGCTCTTGAAAAAGCTACAAGTTCTGCTAATGCTAAAGCTACTCAGGTGGCTGCCACTAAAACAGCAGCACTTGAAACAGCACAAAAGGGCGCTATAGAAGCTGCAAGTACAGAGTTGTACACCACAATTGCTTACTCCATCCTTGCCATATTAATTATAGTTTTAATTATGGTAATTATTTATTTGATTTTACGTTATAGACGAAAAAAGAAAATGAAGAAAAAACTCCAATATATAAAACTATTAGAAGAA

>IT4rifA_067
ATGAAAATCCATTATATTAATATATTATTGTTTGAGCTTCCATTAAATATATTG
TATAATCAAAGGAACCATAAAAGCACCACACATCATACATTAAAAATACCAATCACTAGATTATTATGCGAGTGCGACCTATATACGCCTAATTATGATAATCATCCACAAATGAAAGAAGTAATGCAACAATTTGAGGATCGTACAACACAACGATTTCACGAATATGATGAAAGGATGAAAACTACACGCCAAAAATGTAAAGATAAATGCGATAAAGAAATACAAAAAATTATTTTAAAAGACAAATTAGAAAAACAAATGGCACTACAGTTAGCCACATTGGACACGAAGATAACCACTGACAATATTCCCACATGTATTTGCAAAAAATCGGTAGCGCACAAAATGGAAAAAGGATGTTTGCGATGTGGAGGTGTGTTAGGAGGGGGTATTGCACCAACATTCGGATTAATTGGTTCAGTTGCTATAAATATGTGGAAAACTACAGAAATTGCTGCCGCTACGAAAGCGGCCATAGCTGCCGGTGAAAGTGCAGGTAAAATTGCTGGTGAAGCAGCGGGTGTAGCTAAAGTAATTGAATTAATAGAATTAACATTTAAGGTACAAAATATAGCTGTACAGTCATTCGAATCATTTTTTACTGCACCATCTTATAAAAATGTCGCAAGCATTACTGAAGCCCTTTTTAACGAATATGCAGATATATGTCTACCTATTTTCACTGACTCTGGCACTGTTCCCGGCGTTCGCTATAACATTAGTAGTCCTATTTGCACTTCTGTGGAGAAAGGAATGGTAGCTAGGGTAGGTATTGGTGGTTCACCCAAAAATTTTATAAAAACAACTGTAGAAGAAGCTGTTGCAAAAGGTACACAAGCTGCTGAAACCGAAGCTACTCAGGTAGCTGCCGCTGAAAAAGCAGCAGTTTTAGAAACAAGCAAGAAGGCTATAGAAACTACAATTTACAATTTGTACAGTGCAATTGGTTACTCCATCACTGCTATATTAATTATAGTTTTAATTATGGTAATAATATATTTAATTTTACGTTATCGTAGAAAAAAAAAAATGAAGAAAAAACTTCAATATATAAAATTATTAAAAGAA

>IT4rifB_121
ATGAAAGTCCATTATATGAATGCTTTATTATTTGCGCTTCCATTAAATATATTG
CATAATAATAATAATGAACCACAAAGCACTCCACATCATACACCAACTACTACATCACGAGAGTTAGGCGAATGTGACATATATAAATCTATTTATGATAATGGTCCGGATATGAAATCTGTGAAGGATAATTTCGATCGACAAACGTCACGACGCTTTGAAGAATACGAAGAACGTGTGAAGGATAAACGCCAAAAACGTAAAGAAGAACGGGACAAAAATATAAAAAAAATAATTGAAAAAGATAAAATGGACAAATCATTAGCAGAAAAAGTAGAAAAAGGTTGTCTTAAGTGTGCGTGTGTGTTAGGAGGTGTTGCAGCAAGTGTTGGATTATTCGGGGGATTAGGTATCTATGGTTGGAAAAGCGCTGCTACTGCTACGGCTATGGCTGAGGGTACAGCTGCTGGTAAAGCTGCCGGTGAAGCTGCATATATTGCGGAAGGTATTAAGGCTGTTATTGCAGGATTAGAACAAATGGGTGTATCAACTCTAGATGGTAAGGAATTGGGAACATATATTACTGCAACAAATTATACTAATGTCAGAAACATTGCTCTTGCTATAAATAGTGAATATCAAACAGATTTATGTCTGATAGGTGGCCCTGCCACTGACAAGTCTAAAACCATTTGCACTTGGGTGAGGGAAATATTTGTATCTCAAGGGAAGGGTGGTTCAACGTACGAATCTATAAAAACAGGTGTAGAAACTATCGTCTCAGGTGCCCCCAAAGCTGCTGAAGCAGCTGTAGAAACGGCTACTAAAGAAGCTATAAAAGCTAGCACTGATGCAATAGAATCTACATATGCAATTTGCCAGACTGCTATTATTGCTTCCGTTGTTGCATTATTAATTATAGTTTTGGTTATGATAATAATTTATTTAGTTTTACGTTATCGTAGAAAAAAGAAAATGAAGAAAAAAGCCCAATACACAAAATTATTAAATCAA

>IT4rifA_p068
ATGAATATATTTTACCTTAAAATGTTATTGTTTACCTTATTAATAAATGCTTTA
CATAATGAAAGGAACCATAACAACACTACCCTTCATACAGCAATTACCAGATCATTATGTGAATGCGAATTATATGTACCTGTCAATTATGATAATGACTGGGAGATGAAATCAGTGATGGATAATTTCAATAAACAGACACAACAAAGATTTGAAGAATACGATGAACGTATGAAAACTACACGCCAAAAATGTAAAGAACAATGCGATAAAGAAATTCAAAAAATTATATTAAAAGATAAATTGGAAAAAGAATTAATGGACAAATTTGCCACATTACAAACAGATATACAAAGTGAGCTATTCCAACCTGTGTTTGCGAAAAATCCTTGGAGGACAAAATGGAAAAAGAATGCTTGAAATGTGCACAAAATTTGGGAGGAATTGTTGCACCCTCTACAGGAGTATTAGCAGGAATTGCTGAAGGTGCGTTATATGTGTGGAAAGATGCGGAAATTATAGCGGCAAAGGCTGCGGCCGTAACTGAGGGTGCTGCTAAGGGTTTGGCTGAAGGTGCTCAGGTAGGTATTAATGCCGTCATGGATGGATTATGTAGAGATTTTGGGTTATCGACTGTACGTATTAAGGAATTGGGGTCAGTTATTNNNNNNNNNNAATGGAACAAATTATAGTGATGTCAAAATGATTACTGAAGCTGTGTATGCTAAATTTAATGTGTCTTGTCTACCTGGTGCCTCTCGTTCTGGTGGTTTCACTGTTGCTGCCAGTGATCAGTCTTTTTGTTCTGCGATGTTACAAGAAATTTCAAACTCAGGGACACATNCACAGACTAATGCTTNCATGCAAGCAGTTATAGAAAAAAAAGTAAAATTATCGTCTCACAAGCCGAAACTACTGCTGGAGCAACTACAAAAGCGGCTACTGAAAGAGCTACTGCTACACTCACAAGCTCAAAGACCGCGTGTGGTACAACTACATATATGGGTTACCAAACTCCTATTATTGCTTCTATCGTTGCATAGTGGTGATAGTTTTAATTATGGTAATTATTTATTTAATTTTGCGTTATCGAAGAAAAAAGAAAATGAAGAAAAAACTCCAATATATCAAATTATTAGAAGA

>IT4rifA_069
ATGAAAGTCCATTATATTAATATATTATTGTTTGCTCTTCCATTAAATATATTG
ACCCACAAAAATCCATCCATCACATCACATAAAAAAACCAATAGATCATTATGCGAGTGTGACTTATATATGCCCAATTATGATAATGACGCAGAAATGAAAACGCTAATGCAACAATTTCAGGATCGTACATCACAAAAATTTCAAGAATATGAAGAACTTATGCAAGAAAAACGCCAAAAACGTAAAGATCAATGCGATAAAGAAATACAAAAAATTATATTAAAAGATAAATTAGAAAAAGAATTAATGGACAAATTTGCCACATTACAAACTGATATACAAAATGACGCCATTCCAACATGTATTTGCAAAAAATCATTAACAGATAAAGTTGAAAAAAATTGTATGAAATGTGGAGGAATATTAGGTACAGCGGTGCCTGAATTGGGTGCGATAGGTGGAACTGTTGTATATGCTGCAGCTGTTAAATCTGCTACGGATTTAGGTATTAAAATAGGTATTCAAACAGCTGTTTCTGACCTAATAGGGTTATCTGGTTTAGGAAAATTAATTGGAAGTACTACAATAGAAAATTTTGTTACATCAACAAATTACTTTAATAAAATGGATATTTTTAATTTTGTCCAGAAAGCAAAAATTACTATGTGTTCTGGTGGGAATAATGCCAATAAAGTATTCTGTTCCTACGTAAATAATAGTGTAAATCCACCAAAATTATTTCAAAGAGCAGCGATCATTGCAGAAACTGCTCAAGCAACTGGTGCTGACGCTGCAAAAGCTGAATTTACTTCTGCAACAGCATCAACAGCATTTTTGTCTAATCCTATAATTTTATCCGCTATTGTAATAGCTTGTATAGTTGCTATACTTTTAGCTATTTATTTAATATTACGTTATCGTAGGAACAATAAAATGAAGAAAAAACTACAATATATAAAATTATTAAAAGAAT

>IT4rifA_066
ATGAAAGACCATTATATTAATATATTATTGTTTGCTCTTCCATTAAATATATTG
AATCAAAGGAACTATTACATTACACCACGTCATACAGAAACCAACAGATCTTTATGTGAATGTGAATTATATGCACCTGCCAATTATGATAGTGACACAGAAATGAAAAGGGTAATGCAACAATTTGTGGATCGTACAACACAACGATTTCACGAATATGATGAAAGGATGAAAACTACACGCCAAAAATGTAAAGAACAGTGCGATAAAGAAATTCAAAAAATTATTTTAAAAGATAAATTAGAAAAACAAATGGCACAACAGTTAACAACATTAGAAACAAAGATAGATACCAATGATATACCCACATGTGTTTGCGAAAAGTCGTTAGCAGATAAAGTGGAAAAAGGATGCTTGAGATGTGGAAGTATATTAGGTGCCGCGATGCCTGAAATGGGCTCGATAGGTGGAAGTCTTTTAAGTGCTTTAAGTGCCTGGAAACCTAAGGCAATTGCTGCCGCTATTGTATCCGCTAAAAAAGCGGGTGCTGCGGAGGGTGCTATTGCAGGTAATGCCCATGCTATGAATATGGTCATTACATTTTTAAAACAATGGGGTATAGAGGAATATTGTCCTGAAATATTTAATTCCTTTGTTAGTACAAACCGTTATGCTGACCTGACAACTATTACTGGTGCTATTATTACAAAACATGATAAGATCTGTGCGATGTCGGCAAGTGGTGGTTCTGTTAATGAGGCTACGTGCAAAGCATTTGATATTGCATTAGGTCTAAAGAATGCAAATGGCACACAAATTGGTGCTCCAGCATCTAAAGCTATACCACAAATGATAAACGGACTTGCTGGAAAAGCTGAAACTACTGCTAATATTCATGGTGCTGACGTTACTTCTAAAATAACTACTCAACTCAGAACTGAACAGACTACTGCGATAAATGCTACATATGCTAGTTACGAAATTACTATTATTGCTGCTGTTGTTGCAATAGTAGTCATAGTTTTAATTATGGTAATTATTTATTTAATTTTACGTTATAGACGAAAAAAGAAAATGAAGAAAAAATTACAGTACATAAAATTATTAGAAGAAT

>IT4rifA_064
ATGAAAGTCCATTATATTAATATATTATTGTTTGCTCTTCCATTAAATATACTG
AGTTCCAAAAAAAATACATACATCAAATATAATACACTAAACACAAAACTTATAAGAGCACATAGAACATTATGCGAGTGCGAATTATACGCACTGTCTAACTATGACAACGACCCTGAAATGAAAGAAGTCATGCAACAATTTGAGGATCGTACATCACAAAGATTTCATGAATATGACGAAAGGATGAAAACTACACGTCAAAAATGTAAGGATAAATGTGACAAAGAAATTCAAAATATTATTTTAAAAGATAAAATCGACAAGGAATTAACCGAAAAGTTTGCTACGTTACAAACTGATATACAAAGTGACTCCATTCCTACCTGCATTTGCGAAAAATCCTTGGAGGACAAAATGGAAAAAGAATGTTTGAAATGTGCACAAAATTTGGGAGGTATTGTTGCACCCTCTACAGGAGTATTAGGTGAAATTGCTGCACTTGCTGTAAATGCCTGGAAAACTACAGAAATTGCTGCCGCTACGAAAGCTGCTATAGATAAGGGTTTAGCTTTAGGTAAAATTGCTGGTGATATTGCGGGTGTTAATGAATTAATTCAAGGAATAAATACAGAATTTGGTGTATCAACTCTAGGTGGTCGGTCGTTGGAATTAGTTTTTGATACAGAAAATTATACTAATGTCTTACTCATTAGTGAATCTATTCAAACTGAATATTACGGATCGGAATGTGCATCTTTTTTATTTTTATCTGGCACGAATAAGCCTATTTGCACTTTTGTGAATAAACGAATTGTAGATACATCGGTAGGTATTGGTGTTTCACCCAAAAATTTTATAGAAACAACTGTACAAACTATCGTCAAAAATGCCAAAAATGCTGCTGAAGCCAAAGCTGCTGATGTGGCTGCCGCTAAAACACCAACACTTGAAGCAAAAAACATAGCGGCAGTAGAAGCTACAACTACTCCTTACTATACTCCTATAATAGTATCAATAGTTGCAATAGTGGTCATAATTTTAATTATGGTAATAATATATTTAATTTTACGTTATCGACGAAAAAAGAAAATGAAGAAAAAACTGCAATATATAAAATTATTGAAAGAA

>IT4rifB_119
ATGAAACTGCACTACACTAAAATATTATTATTTTTCTTTCCATTATATATATTG
AGTAAAAATAAACCGTACATGACACAACGCCTTACACAAACCAATAGATCATTATGTGAATGTGACACACAATCGACAAATTATAATAATGATGAGGATATCAAATCAGTGAAGGGAACTTTCGATCGACAAACCTCACAAAGATTACGAGAATATGACGAAAGGTTGCAAGATAAACGCCAAAAACGTAAAGAAGAACGTGACAAAAATATACAAAAAATTATTTTAAAAGATAAAATGGAAAAAACATTAGCAGAAAAAGTGGAAAAAGGTTGTCTTAAATGTGCGTGTGGGTTAGGAGGTGTTGCAGCAAGTGTTGGAATAATTGGTCCCATTGCTGTAAATGAGTGGACAAAAGCTGCTACGGTTGCCGCTATTGCAGCAGCTCAGGAAGCAGCTGCTGCTAAGGGTGCTGTTGCAGGTGCTGAGGCAGGTATTAAGACGGTTATTTCAGGATTACAAAAATTGGGTGTATCAACTCTAGGTCATAAGGAATTGGGATCTTTTATTAATCCAGAAAATTATACTAATGCCATATTCATTAGTAAATCCGTTCAAGTTAAATATAATGGGTCGAATTGTCTAGCTCTTTTCTCTCGCACTCGCTCTGGTCTTGTTGATCTTGAGCCTTTTTGCACTTGGGTGATGGAAAAATCTGCAGCTGCAATGAATATTCGAGAGATGCTTCAAGGTAATTCCGTTTCATATACCAAAGTTACAGAAAAAGCTGTAGAAACTATCGTCTCAGATGCCAAAAAAGCTGCTGGAAAAGCTACAGAAAAGGCTATTGAAGAAGCTATAAAAAGCAGCACTGCTGGAGTACAGGCTAAATATGCTAGTTGCCAGACTGCTATTATTGCTTCTGTTGTTGCAATATTAATTATAGTATTGGTTATGATAATTATTTATTTAGTTTTACGTTATCGACGAAAAAAGAAAATGAATAAAAAAGCCCATTACACAAAATTATTAAATCAA

>IT4rifB_120
ATGAAACTGCACTGCTCTAAAATATTATTATTTTTACTTCCATTAAATATATTA
GTGCATAGTAAAAATAAACCATACATCACACCACGTCATACACCAACTATTACATCACGAGTGTTAAGAGAATGTGACATACATAAGTCAATTTATGATAATGATGAAGATATGAAATCTGTGAAGGAAAATTTCGATCGACAAATATCACAACGTTTTGAAGAATACCAAGAACGTATGAAAGAAAAACGACAAAAACGTAAAGAACAACGTGACAAAAATATACAAAAAATTATTCATAAAGATAAAATGGAGAAAAACTTAGCAGAAAAAGTAGAAATAGGTTGTCTGAGATGTGGGTGTGCGTTAGGAGGTGTTGCAGCAAGTGTTGGAATATTTGGTGCAATTACTATAAGTGAGTTGAAAAAAGCTGCTACGGCTGCTGCTATTAAAGAAGCTATATCTGCAGGTACTAAAGTAACAATAGAAACAGCTTTTAGTGAATTAAAAGGATTAATGAATATATATGAATTACTTGGTGATAAACTTAAGTATATCCTCGGTACAATTACTAATTTTAGAACTCAAACACCCATGGTTGAAGCAGTATATGGTGCATATCAAGAAGCGTGCGATTCTGTGACTATTGGAAATGGTGGGGGAAATCAACTTTATTGCAGTATGCTACAGAAAAAACCATATGAATTTTTTGCAAAATTAGGAGAAGCTGGGGCAAAAGCTATAACAGCTGGTAATATAGAAAAAACAAGTGTTCAAACGGCTGCATTAGAAGAAATTGATACTACATTTCTTAATTACAGTACTCCTATAACTGCTTCGGTTATTGCAATGTTAATTATAGTTTTGATTATGGTGATAATATATTTAATTTTAAGATATCGAAGAAAAAAGAAAATGAAGAAAAAACTCCAATATACAGAATTATTAAAAGAA

>IT4rifA_065
ATGAAGTTCAATTACACTAATATATTATTATTTTCCCTTTCATTAAATATATTG
TATAATCAAAGGAACCATTACATCACGCATCATACACTAAAACCAAGCACTAGGTTATTATGCGAGTGTGAACTATATACGTCCATTTATGACTATGATCCGGAAATTCAAAAAGTAATGGAAGATTTCAACAAACAGACTCAACAAAGGTTTTACGAGTACGACGAACGTATGGAAGAAAAGCGACAAAAATGTAAAGATAAATGCGATAAAGAAATTCAAAAAATTATTTTAAAAGATAAATTAGAAAAACAAATGGCACAACAGTTAACCACATTAGACCCGAATATAACCACTGAAGATATTCCCACATGTATTTGCGAAAAATCTTTAGCAGATAAAACAGAAAAGTTTTGTCTTAATTGTGGAAAAACTATGGGAGGGGTTGCCCCCGGTTGGAGTCTGGTCAGCGGTTTAGGTTATGTAGGATGGACAAATTATATTACTGAAATAGCTATACAAAAGGGTATTGAGGAAGGTGTTAAATATGGGATTCAAGAATTAAAAGTTTTTCCTGGCTTATATCGATTAATTAAGTTTTCCGAAATAAAAAATTTGATTAATCATACAAATTATGCTAATAGAATGACATATATTACATTTGTTAAAAGTGTTAATAGTATAAAGTGTGTTGATCCAGTTGCTAAACGTGAGGAAATATTTTGCAATTTTGTATCATATAGGGGGGAACAAATTTTAGTAAAGCGAGCATCAGGAATAGCAGAAAATGCTGCAGATATGGCTAAAATTACTGAAGCAGGTGTATTGAAAGAGGGAGCCAGTGCAACTAGTAGTTTAACTACTGCAATAATTGCTTCTGTTATTGCAATTGTAGTAATAATTTTAATTATGGTAATTATTTATTTAATATTACGTTATCTACGAAAAAAGAAAATGAAGAAAAAACTGGAATATATAAAACTACTAAAGGAA

>IT4rifA_p088
ATGAAAGTTCACTACAGTAATATATTATTATATGTCGTCAATTTAAGTATATTC
ACCAAACACGAAAAAAATACAACCACTAGGTTATTATGCGAATGTGACTTATATACGTCCATTTATGATAATGACCCGGAAATGATATTAGTGATGGAAAATTTCAATAAACAGACAGAAGAAAGGTTTCATGAATACAATGAACGCATGCAAGAAAAACGAAAAATATGTAAAGAACAATGCGAAAAGGATATACAAAAAATTATTTTAAAAGATAAAATCGAAAAGGAATTAACAGAAAAGTTAGAGGCATTGGAAACGAATATAAAGACTGAGGATATACCTACTTGTGTATGCGAAAAATCAGTAGCAGATAAAGTGGAAAAAACGTGTTTGAAATGTGGAGGTATATTGGGTGTTGGTGTGACTCCATCTTTAGGTTTATTAGGAGAAATAGGTGGACTTGTTATAAATAATTGGACAAATACTCCTTTTTATAAAGCTTTTCTTACTTTTGCTCAAAAGGAAGGTATAGCTGCCGGTAAAATTGCTAGTGATACTGCTCGTATTGATACAGTTATTTAAGGAATAATATCAAATTTTGATGTGCACACTATAAATGGTTCTACGTTGGGGAAAGTTATTACCGTAGAAGCTCTTAAGGATGACACTACTCTTACTACGGCACTATATAATGAATATGTAAGCATGTGTGTAAATACGAACCCTGTCGAAGACAAATTAATTTGTGCTTTTGGGATGAGAGACGGTCTAGTTGCAGGGCAATATGCTTCATCGCGAGACGTTATAGGATCAAGTGTAAAAGGAATTATTAGAAAAGCTGCAAACGCTGCTTCACAAGCTGCTGAGACAGCTGCTAACGAAACTACTTCCGGAATGATCGAAGCCGAGTTAAGTAAAATAACATCTGCAGGTGCTAATTTACACAGTGCAATTACTTACTCAGTAACTGCGATATTGGTTATAGTTTTGGTTATGGTAATTATTTATTTAATATTACGTTATCGTAGAAAAAAAAAAATGAAGAAAAAATTGCAATATATAAAATTATTAAAGGAATAG

>IT4rifA_p087
ATGAAAGTCCACTGCTATAACATATTATTATTTTCTTTTACATTAATTATATTG
AATAACCAAATGAACCATTACAATACAGCCAATATGAAAAACACAGAACCAATAAAATCATATAGATCATTATGCTAATGTGAACTATATACATCCATCTATGATGATGACCCAGAAATGAAAGAAATAATGCACGATTTTGATCGACAAACATCACAACGTTTTGAAGAATACAATGAACGTATGAACAAAAACAGACAAAAATGTAAAGAACAATGTGATAGAGATATAAAAAATATTATTTTAAAAGATAAAATAGCAAAGGAATTGAAACAACAGTTAATAACATTGGAAACTGATATATCTACCGATGATATACCAAATTGTGTTTGCGATAAATCAGTAGCGGACAAAATGGAAAAAGGATGTTTGAGATGTGGAGGTGTGTTGGGTGGTGCAGTTCCAGAATTGGGTTTATTATGTGGTTATGGTGCATATGAGTTGGTAAAAGCTGCTATTGGAGCTGCTGAAAAAGCGGCTATAGCTGAAGGTGCTAAAGCCGGTATTGCTGAAGGTATTAGGGTAGCCATTAAAGGAATAAAAGATGCATTCAATATAGAGTTTTTAGATGGTAAAACATTAGCAGAAGTTATTACTGGAAAAACGTTTAATAATTCAACGTTTTTTGTTGAAAAATTTGTGCAAGAATATAACACAGTGTGTTTGTCTTCTACTACTTACCAAGATACACTATTTTGCGATTATGGTTCAATGTTCGGAGGGAAGGTTGATAATATTACAGCTATATCATTAAACGCGAAAAACACTGCAATAAAGGCTGGTCAAGCTGCTGCGAAAATGACTACTGAAACTACTAAGGCGCTTACAGCGGAAAAAACTGGCGAGGTAACAAGTACATCAGCTATTTTTTCTAATCCCATGGTAATTAGCTTTATTGTAGTAGTAATTATAGTTATTATACTTTTAATCACTTATTTAATTTTACGTTATCGAAGAAAAAAAAAAATGAAGAGAAAACTCCAATATATAAAATTATTAAAAGAA

>IT4rifA_061
ATGATGTTGAATTACACTAATATATTGTTATTTTACCTTTCATTAAATATATTG
AATAATCAAAGGAACCAATACATCACATTCCATACGCCAAACACAAAACCACCAAAAGGAACCATTAGGTCATTATGCGAATGTGAATTATATGCACCATCAAACTATGATAATGACCCTGAAATGAAAGCAGTAATGCAAGGTTTTGATCGTCAAACGTCGCAACGTTTTGAAGAATACAATGAACGTATGATCAAAAGTAGACAGAAATGTAAAGAGCAATGCGATAAAGATATACAAAAAATTATTTTAAAAGATAAAATAGAAAAAGAATTGGCTGAAAAGTTTGTCACATTACAAACAGATATACAAAATGATGCTATTCCCACATGTGTTTGCGAAAAATCTTTAGCAGATAAAACAGAAAAGTTTTGTCTTAATTGTGGAAAAACTATGGGAGGGGTTGCCCCCGGTTGGGGTCTGGTCAGCGGTTTAGGTTATGTAGGATGGACAAATTATGTTACACAAACGGCTCTGCAAAAGGGTATTGAAGCAGGTGTTAAATGGGGGATTCAAGAATTAAAAGGTTTTCCTGGACTATCTGGATTAATTAATTTTTCCGAAATAAAAAATTTGATTAATCATACAAATTATGACATTGGAATGACATATGTTAATATTATTAAGCAAGTAAAAATTACAAATTGTGTTGGTAAAGCTGCTGAAACTCAACCATTTTGCCATTACGTATCACAATGGGGGGAAAGTGCATTATCCGATCGACCTGCCGGTATTGCAGAAAATGCAGCATATATGGCTAAAATTACTGAAGCAGATGTATTGAAAGAGGGAGCCAGTGCAACTAGTAGTTTAACTACTGGAATAACTGCTTCAATTATTGCAATAGTAGTTATAGTTTTAGTTATGATAATTATTTATTTAGTTTTACGTTATCTACGAAAAAAAAAAATGAAGAAAAAACTCCAATATATAAAATTATTAAAAGAA

>IT4rifA_062
ATGAAATTCCATTATTTTAATATATTTTTATTTTCCCTTACATTAAATATATTG
TATAATCAAAGGAACCATTACATCACACCACTTCACATACCATCTGCTAGGTTATTATGCGAATGTGAATTTTATGGGCCTTCCAATTACTATAATGACCCTGAAATGAAAACTGTGATACAAGATTTTGATCGACAAACATCACAACGTTTTGAAGAATATAATGAACGTATGAACAAAAATAGACAAAAATGTAAAGATAAATGCGATAAGGAAATTCAAAAAATTATTTTAAAAGATAAATTAGAAAAAGAATTAATGTACAAATTTGCGACATTACAAACTGATGTACAAAGTGACGCCATTCCAACATGTGTTTGCGAAAAATCCTTAGCGGATAAAACAGAAAAATTTTGTCTCAACTGTAGTAAAAATATGGGAGCGATTGCACCCTGGTGGGGGTTGGTCTGTGGTGTAGGGTATGCAGGATGGACAAATTATGTTGCCACTACTATTGCTAAAATGGCTACAGATGCTGGTATTGAGGCAGGTGTAAAGGTTGGTTTGGCTAAAGTCACGGAAATAGTAACAAAACTATTAACAGATTCAGCGCATAAAGTACCTCCAATTCATGAACTAGCAAAGATGACTACAGGTATTTCTGCTGAAGACGTAACGCTTTCTGGTATATTTAAAATGATAGATACTACAATGAGCGCACCATTTGAAGAAGATCTTTATGCTGAATTTTCTGTATGGGTACAAAAAATAGCTGGGAATCCTAAATATTATATTGGAATGCATCCTGAAGAAGCAGCAGAAGTCACAAAAGCATTTGCTGAGGCTAAAACAGCTATATTGACAAAAACAAGCAATGCTACTAGTAGTTTAACTACTGGAATAACTGCTTCTCTTATTGCAATAGTAGTAATCGTTTTAATTATGATAATTATCTATTTAGTTTTACGTTATCGACGAAAGAAAAAAATGAAGAAAAAACTCCAATATATAAAATTATTAGAAGAA

>IT4rifA_063
ATGAAAATCCATTATATTAATATATTATTGTTTCCTCTAAAATTAAATATATTG
AATACCCACAAAAAACCACACACCACAGCACGTCATACACAAAAAATACCAACCACAAGGTCATTAAGCGAATGTGAATTGTATGCACCTGTCAACTATTATAGTGACCCACAAATGAAAGAAGTGATGGATAATTTCAATAAACAGACACAACAAAGATTTCATGAATATGACGAAAGGATGAAAACTATCCGCCAAAAATGTAGAGAACAATGTGATAAGGAAATCCAAAAAATTATTTTAAAAGATAAAATTGAAAAAGAATTAGCCGAAACGTTTTCTTCGTTACACACGGATATACAAAGTGACGCCATTCCCACTTGTGTATGCGAAAAGTCGATGGCAGATAAAGTGGAAAAAGGTTGTTTGAGATGTACGTATGGTCTAGGAACTCTTGCACCAACGGTTGGATTAATTGGTTCAATTGCTGTACATGTGTGGAAACCTAAGGCACTTGCTGCGGCAGTTGCAGCAGCTCTAGAAACAAATGCTGCTGAGATTTCGGCTGCAAGTGCTAAAGCGGGTGAGGCTGCGGGTGCAGCTAAAATAATTAAATTAATAAAATCAACATTTCAGGTCCAAAATATAGCTGTACAGTCATTCGAATCATTTTTTACTGCACCATCTTATAAAAATGTCGCAAGCATTACTCAAGCTGTTTATAGTGAATTTGTAGAGAAATGTATACCTACTTCTTCAGGGATTATGCCCTTCCGTTTCCCTGACGCTAACCGTAATATTCCTATTTGCCAGTCGGTGTGGAAACAAACTCTTGCTGTATCACAAAGAGGACAATATATTTCACCTGACGAAATTATAAAAAGAACTGTAAAAACTATGATGTCAGAAGCCGAAGGGACTGCTAATGCAGCCGCTGAGATTGCTGAATCCACTAAAATAGCAACAATTAAAGAAGCAGAAGAGAAAACTATAGAAGCTGCAAGTACACAGTTGTACGGCGCAATTGGTTACTCAATCCTTGCCATATTAATTATAGTTTTAATTATGTTGATAATATATTTGATTTTACGTTATCGACGAAAAAAAAAAATGAAGAAAAAAGCCCAATACACAAAATTATTAAATGA

>IT4rifA_058
ATGAAAGTCCATTATATTAATATATTATTGTTTGCTATTCCATTAAATATATTG
TATAATCAAAGGAACCATAAAAGCACCACACATCATACATTAAAAATACCAATCACTAGATTATTATGCGAATGCGACATATATACATCCATTTATGATAATGACCCACAAATGAAAGCTGTGATGGAAAATTACAATCGACAAACATCTGATCGATTTAAAGAATATGACGAAAGGATGAAAACTACACGCCAAAAATGTAAAGATAAATATGATAAAGAAATTCAAAACATTATATTAAAAGATAAATTAGAAAAAGAATTAATGGACAAATTTGCCACACTACACACAGATATGCAAAGTGATGCTATTCCAACATGTGTTTGCGAAAAGTCGATGGCGGACAAAACAGAAAAATTTTGTCTCAACTGTAGTAAAAATATGGGAGCGATTGCACCCTGGTGGGGGTTGGTCTGTGGTACAGGGTATGCGGGATGGTCACATTATGTTCCTTTTGCTATTTCTAAAGCTGCTATGGACGCAGGTATGAATGTAGTTAGTTTTGGATTAGAAACATTGGGTGCAGAGAAATTAACTGCTGTAATACTCAAAGAAATTTCTAGTATAAACGATTTTAGTAAAGTCACAACTTTTGCTAAGATTATTCAAAGTCATTTCGAGGCGTCCTGTGCGGCGATGCCGTGGTCCACTAGTGATGGTACTGTGCGCGCAAGTATGTGTATGCTTGTAAAAAATGGTAGAGAACGTGTCGTCTCAGCGGAACAACTTGTATCAAGAGGGTTAAACCAAATTGTTGAAAAAGCTCCACAAGCTGCTAACTTCAAAACTGTTGAGGTTACTACCACGTATAAATCGATTACTAGTACTTTAACTAATACTATTATTGCTTCGATTATTGCAATAGTGATCATAGTTTTAATTATGGTGATTATTTATTTAATTTTACGTTATAGACGAAAAAAAAAAATGAAGAAAAAACTCCAATACATAAAACTATTAGAAGAA

>IT4rifB_117
ATGAAACTGAACTACACTAAAATATTATTATTTTTCTTTCCATTAAATATATTA
CATAATAATAAAAATAAACCATCCATTACACCACGTCATACACAAAGATATACATCACGAGTTTTAAGCGAATGTCACATCCAATCGTCAATTTATGATAATGATGAGGAGATGAAATCAGTGAAGGAAAATTTCGATAGACACACATCACAACGTTTCGATAAATACGAAGAACGTATGAAAGGTAAACGCCAAAAAAGTAAAGAAGAACGTGACAAAAGTATACAAGAAATTATTGAAAAAGATAGGAAGGACAAATTATTAGCACAAAAAGTAGAAAAAGGTTGTCTTAGGTGTGCGTGTGGGTTAGGTGGTGTTGCAGCAAGTGTTGGATTATTCGGGGGATTAGGTATCTATGGTTGGAAAACCACTGCTACTGCTACGGCTATGGAATTAGCTAAGGAAGCTGCTGAACAAGCAGGTGTTGCGGCCGCTGCCAAGGCAGGTAAGAACGCAGTTATTGCAGGGTTAAAAGAATTTGGTGTAGAAAAGATAGCTGATCAATCATTGGTATCCTATTTTATTACAACAGAATATACTAATGTCAGAAACATTGCTCGTGCTATAAGTATTGAATATCAAACAGATTTATGTCTATTTGGTGGCTCTGGCTCTGGCGCTGACAAGTCTAAAACCATTTGCACTTGGGTGAGGGCAAATTTTTTTGCTGCAAAGGATAGTCCAGGAAATGTTTCAAAGCAAGGTGTTTCAACGAATGCTCTTATACAAGAAGCTGTAGAAACTATCGTCTCAAATGCCAAAAATGCTGCAGGAGAAGCATCAAAAGAGGCTACTGAAGAAGTTATAAAAACTAGCACTGTTGCAGTAGAATCTACATATGCTAGTTGCCAGACTGCTATTATTGCTTCTGTTGTTGCAATATTAATTATAGTTTTGGTTATGATAATTATTTATTTAGTTTTACGTTATCGTAGAAAAAAAAAAATGAATAAAAAACTACAATACACAAAATTATTAAATCAA

>IT4rifB_118
ATGAAAGTCCACTGCTATAACATATTATTATTTTCTCTTCTATTACATAGATTG
GAAAATAATAAAAATAAACCATACATCACATCACATACACCAACTACTACATCACGAGTGTTAAGCGAATGTGACCTATATATGTCCAGTTATGTTAATGATCCGGATATGAAATCTGTGAAGGAAAATTTCGATCGACAAACGTCACAACGTTTTGAACAATACGAAGAACGTATAAATGTTAAACGCCAAAAATGTAAAGAACAATGCGACAGAGATATACAAAAAATTATTGTAAAAGAGAAAGTCCAAAAATCATTAGCAGAAAAAGTGGAAAAAGTTTGTCTTATGTGTGGGTGTGGTTTAGGAGGTGTTGCATCAAGTGTTGGAATATTTGGTGCACTTACTGTAAATGAGTTAAAAAAAGCTGCTTTGGTTGCTGCTACGGAAGAGGCTATGGTTGAGGGTGCTGTATCCGGTACGAAAACTGGAATTGATTATGGTATTAACTATATTATTACTGAATTAAAAGGTCAATTATCTATTAAGTTTATAAATTCATCTCCTGTAGAACAGGTTATTACTGTAGAAATGCTTAATAATCCAACTCTACTTATTGAATCAGTTAAAAATCAATATAACGTTTTATGCGTAAAAGGTAGTTATAGTTTACAAGAAACTATTTGCTCTGCGGCAGGAGAAAATACTTCCCAAGCAATGAGTTTTATAGATACATGTATAGATACTATAGTTGGCGACGCTAAAAGAGCTGCTGATGCACTTACTATACAAGTTACTGCTGAAAATATTATGAAACTTAAGGATGCAAAAACAGCTGCGGTAGAAGCTTCCTTCGTTACTCACAATACTGCTATTATTGCTTCAGTTGTTGCTATACTAATTATAGTTTTAGTTATGATAATTATTTATTTTTTTTTACGTTATCGTAGAAAAAAGAAAATGAAGAAAAAAGTACAATATATGAAATTATTAAAACAA

>IT4rifA_p084
ATGAAGTTAAATTACATTAATATATCTTTATTTTCCCTTTCATTAAATGTATTG
TATAATCAAAGGAACCATTATATTACACTACATACACCAAGCACTAAACCAACAAAACCAAATAGATCATTATGCGAATGTGAATTGTATGCACCAGATAACTATGATAATGACCCTGAAATGAAAGAGGTAATGGATAATTTCGATAGAGTAACGTGACGTCGTTTTGAAGAATACAATGAACGTATCATAAAAAACAGACAAAAATGTAAAGAACAATGTGATAAAGATATACAAATAAATATTTTAAAAGACAAAATAGAAAAAGATTTAACATAAAAGTTGTCAACATTACAAACAGATATATCTACCAATGATATACCAACCTGTGTTTTCGAAAAATCAGTAGCAGATAAAGTGGAAAAAACTTTTTTTTTTGGATGTGGAGGAATATTATGTACGGCGGTACCAGGATGGAGTATTATATGTAGCATTGGTTTTTATGCGTTTGTAAATACTAATGCTATGGAAGCCGTCGTAAAAGCTGACATTGCTAAAGTTCTTAATGAATTAAAAGAAATAACTGTTCTCGATACGTTATTTAAGGATAAGCTTGCATCATTAGTTACAGTAGAAAGGTATGCTTGTCAAAATGCACTTAATCAAGCTATCATGGTTTCAAAAGAATCAGTCTGTTCCGTTGCTGGATTGCAAAGAGCTGCCTGTGGTAGTACTAGGTTTTTCAATCAAAATGAAATAGCTCCTAAAATACATGGAGCTACAGTAGAAGGCATTGTAGTTGTTAAAGATGCTGCTACGAAAACAAGGAATACTGCATTTTAATCGCCTTTCTTTTTTTCTGATACTATCGTAATTTCTGCAATAGTAGTAGTATGTATAGCTCTTATACTTTTATTTATTTATTTAATTTTACGTTATAGTAGAAAAAAAAAAAATAATGAAGAA

>IT4rifA_059
ATGAAACTGCACTACTCTAAAATATTACTATTTTCCCTTTCATTAAATATATTC
ATGAACCATCACAACACACCCCATATAAAAAACAGAGAACCAACAAAATCATATAAATCATTATGCGAATGTGAACTATATACATACATCTATGATGATGACCCAGATATGAAAGAAATAATGAACGATTTTGATCGAAAGACATCACAACGTTTTGAAGAATACAATGAACGTATGAACAAAAACAGACAAAAATGTAAAGAACAGTGTGATAGAGATATACAAAATATTATTTTAAAAGATAAAATTGCAAAGGAATTGAAACAACAGTTAACCACATTAGAAACAAACATAGACACACATGATATACCTACATGCGTTTGCGAAAAGTCAGTAGCAGATAAAGTAGAAAAAGCATGTTTGAAATGTGGATACAGTTTAGGTGGTGCAGTTCCAGAATTGGGTTTATTATGCGGTAACGGTGCATATGAGTTGGTACAAATTGCTATCACTGCTGGTGTTGCTTCTGCTAAGAAAGCAGCCATAGAAGCGGGTACTCAAGCTGGTATTCAAGCGGCCATACAGGGATTAACAAACAAACTCTATATACCGACATTAAATGGTCAACTCTTAAGTGCATTTATTAATGCAAACAATTTTAAAAATCCTTATTTTTTCTCTGGTCCAATCATCGGGGAATATATTGATATGAGTCGTGTTGGTATCGATAAATTAAATGGTATTCTTCGTTTTATTCACGATCAATTTTCAGGTGATCTCGGTAAGATTATGGAAAGTATATCAGCAACCTCAAGTGACATTGCAAAAGAAGCTGGACAAGTTGCTGAACGAGTCACTGCTGAAACTACTGAAGTACTTACAGTGCAAAAGACAGCTGAGGCAACAAGTGCATCGGCTATTTTTTCTAATCCCATAGTAATTAGCCTTATTGTAGTAGTAATTATAGTTATTATACTTTTAATTATTTATTTAATTTTACGATATCGTAGAAAAAAAAAAATGAATAAAAAACTCCAATATATAAAATTAATAAAAAAA

>IT4rifA_060
ATGAAAGTCCATTATACTAATATATTGTTGTTTGCTGTTCCATTAAATATATTG
AATACCCACAAAAAACCACACACCACAGCACGTCATACACAAAAAATACCAACCACAAGGTCATTAAGCGAATGCGAATTATTTGCACCACAAAATTACGACAACGATCCTGAAATGAAAAGGGTCATGCAACAATTTCATGATCGTACAACACAAAGGTTTCAAGAATACGATGAAAGATTGCAAGAAAGACGACAAATATGTAAAGATACATGTGATAAGGAAATCCAAAAAATTATTTTAAAAGATAAAATTGAAAAAGAATTAACCGAAAAGTTCGCGACATTACAAACTGATATACATAGTTACGACATTCCAACATGTATTTGCGAAAAGTCGTTAGCAGAAAAAGCGGAAAAAGGATGCTTGAGATGTGGAAGTATATTAGGTGCGGCGATGCCTGAAGTGGCTTCGATAGGTGGAGGTCTTTTATATGCTTTAAATCAGTGGTCAATTACTGCTACAGCTGCGGCTAAGACTGCGGCCGTAACTGAGGCTACTGCTCTTGCTACGCAAGCCGGTGTTGATGCTCTCGTCTCTAAACTTAAAGAATTATCCAGTTCGTGGGTTGGTAATGATGCTCTTGATTTGTCACCAATTGTTAATGAATCAAATTTTAATTGCGCTTCATCTCTAATTAAAACAGCTGAGAAACTATTTGGTAAAGCCTGTATAACTGATGCAAAACAACAAAGAATGAGTGCTTTTTGTATTAATTCAATATACTACGATGGTGAATATAACATTAAAAATTTCGGAAAAGTTGGTGCCGATGTTTATAACGCAACATACACATCCCAAAAAGGAACACTTGAAGCAGCAAAGGTGGGTGCGGTAAAAGCTACATATGCCAGTTACGAAGTTGCTATTATTGCTTCCATCGTTGCAATAGTGGTCATAGTTTTAATTATGGTAATTATTTATTTAATTTTACGTTATAGACGAAAAAAAAAAATGAAGAAAAAACTACAATATATAAAATTATTAGAAGAA

>IT4rifA_p085
ATGAAGTGGAATTACATTAATATATTGTTATTTTCCCTTTCATTAAATATATTG
AATACCCACAAAAAACCATCTATCACACCACGTCATATACAAACTACCAGATTATTATGCGAATGCGAATTATATACATCCAATTATGACAACGATCCTGAAATGAAAAGGGTAATGCAACAATTTCATGATCGTACAACACAAAGGTTTCAAGAATACGATGAAAAGTTACAAGAAAAACGACAAATATGTAAAGATACATGTGATAAAGAAATCCAAAAAATTATTTTAAAAGATAAAATTGAAAAGGAATTAACCGAAAAGTTTTCTGTGTTACACACGGATATACAAAGTGACGGCATTCCAACATGTATTTGCGAAAAGTCGTTAGCACATAAAGTGGAAAAAGGATGCTTGAGATGTGGAAGTATATTAGGTGCGGCGATGCCTGAAGTGGCTTCGATAGGTGCAACGGCTTTATATACTTTATGTCAATGGCAAACTAAGGCAATTGCTGCCGCTACGGAATATGCCTTAGCTGAGGGTGCTGCGCAAGGTTTAGCTGCGGGTATTCAGGCAGGTAAGGAAGTAGCTATTAAATCATTAAAATTATTGGGTGTAGAAGAATTTTGAACTGGAATGTCGAGCGAAATTCTTAAAATGAGTCATTATAATGAAGTCGCAAACCTTACTGCAGTTATTCATCCACTTAAATATAATGCCTGTAAGGATGCGACCTATGATATTTTTGAGAATATATGCCAACAATTTGATATTAAAATTGGTGTACTTACAGCAGGGGGTAAAAATGCTGTTGTGCCGGGAGAAGCTTTACCAAAAGTGTTAAACAGAATTGTTTCAAAAGCTGACACTACTGCTAAAGCAGTTACTGAGACTGAAAGTACCAGGATTGCTGCTGAAATCACAGAACAACAGACCGCTGTGATAAATGCTACATACTCTAGTTGGCAGATTGCTATAACAGCATCTGTTATTGCAATTGTAATAATCGTTTTAATTATGGTGATAATATATTTGATTTTACGTTATAGA

>IT4rifA_t086
ATGAAGGTCCATTATATTAATATTTTATTGATGGCGCTTTCATTAAATATATTG
TATAATCAAAGGAACCATTACCTCACAAGTACACCGAAAACAAGCACTAGGACATTATGCGAATGTGAAATGTATGCACCCTCCAACTATGATAATGACCCTGAAATGAAAACAGTAATGCAAGATTTTGATCGTCAAATATCACAACGATTTAAAGAATATGACGAACGTATGATCCAAAGCAGACAAAAATGTAAAGATCAATGTGATAAAGATATACAAAAAATTATTTTAAAAGATAAAATCGATAAGAAATTGGCTGAAAAGTTCGTGACGTTAGAACCAAACATAGACACCAATGATATACCCACATGTGTTTGCGAAAAATCAATGGCGGACAAAGTGGAAAAAGGTTGTTTGAGATGTGGAGGTGTTTTGGGTAGTGGTGTGGCACCTGCTTGGGGTCTGATCAGCGGTTTAGGGTATGCGACATGGTCACAATATGTTACTCAAGCGCCCATACAAAAGGGTGTTGAGGTTGCAATTTCACTATTAGACACTTTTCCTGGTATAACTAAATTACCTGGTGTTCCTTTGACAAAAATTATTACTTCAGAAAATTATTTTTCAGAAAATTTGATAATTAATGCTATACAAAGTAAAGCTGTACCATTATGTTCTGTTGAACGTAAAAGAGATCTTCTATTTTGTAGTTTTACAAAAAACGGAAGTGATTTAATTAGACATGTATCAACTAGTGCAAAATCAGCTGCCACATATGGTGAAGAAACAGCCTCTGCTGAAGCTGCTATTTTGGCAAAAAAATCTCTTTTTTAACTAATACTATTATTGCTTCATTTG

>IT4rifA_056
ATGAAAATCCATTATACTAATATATTATTGTTTCCTCTAAAATTAAATATATTG
ACCCACAAAAAACCACACACCACAGCACGTCATACACAAAAAATACCAACCACAAGGTCATTAAGCGAATGTGAATTGTATGCACCTGTCAACTATTATAGTGACCCACAAATGAAAGAAGTGATGGATAATTTCAATAAACAGACACAACAAAGATTTCATGAATATGACGAAAGGATGAAAACTACACGCCAAAAATGTAAAGAAAAATGTGATAAGGAAATCCAAAAAATTATTTTAAAAGATAAAATTGAAAAAGAATTAACAGAAAAGTTTGCCATATTACAAACTGATATACATAGTGATGCCATTCCAACATGTATTTGCGAAAAGTCGTTAGCAGATAAAGTGGAAAAAAATTGTTTGAAATGTACGCAAAATTTGGGAGGAATTGTTGCACCCTCTTCAGGAGTATTAGCAGGAATTGCTGAAGGTGCGCTAAGTGTGTGGAAAACTACAGAAATTGCAGCGGCTATGGAATTAGCTAAACAAGCAGGTGCAGCAGCAGGTCTTAAAGCAGGACATTTGGCAGGTACTAATGCTGTTATTGAACAATTACGCACATTGGTTATATACTTTGTAGGTGATAAACCATTGGAATCAATTATTGGTCCACAAAATTATACTAATGTCACAAAGATTCATTATATTATTAGTACAACAAAAGTTAAGTTCTGTGGGTTGCAGGGCACTCTTGGTAATGATATGTGCAGAAATATTAATATTAATTTAGGTACAATGCTAGAAAATGGTCTCCCAGGTCTTCCAGATATTCAAGCTATACCACTAAAGGCACAAGAAATTGTTACACAAGGTACAAAAGCTGCTGATGCCAAAACTGCTGAGGTGAGTTCTAGAATTGCTGCTGATATCACAACTAAACAGACTACTGCGATAAATAGTACATATGCCAGTTACGAAATTACTATTATTGCTTCTATCGTTGCAATAGTAGTTATAGTTTTAATAATGGTGATAATATATTTGATTTTACGTTATAGACGAAAAACGAAAATGAAGAAAAAACTCCAATATATAAAATTATTAGAAGAATA

>IT4rifA_057
ATGAAAGTCCATTATATTAATGTATTATTGTTTGCGCTTCCATTAAATATATTG
AATCAAAGGAACCATAAAAGCGCCACATTTCATACATCAAATACAAAACCAACAAAAACACATAGAACATTATGCGAATGTGAATCATACGCACCATCTAACTATGAAAATGACCCGGAAATGAAAGAACTAATTGAAAATTTTAATGATCAAACGTCTGAACGATTTCGCGAATATGACGAAAGGATGCAAGATAAAAGAAAACAATGTAAAGAACAATGCGAAAAAGATATTCAAAAAATTATTTTAAAAGATAAAATCGAAAAGGAATTAACAGAAAAGTTTGCCACATTAGGAACTAATATAGACACAAATGACATACCTACCTGTGTTTGCGAAAAGTCTTTGGCAGATAAAACAGAAAAAGTTTGTCTTAACTGTGGAAAAACTATGGGAGCAGTTGCACCTGCTTGGGGTCTCATTAGTGGTTTGGGTTATGCAGCATGGACGCATTATGTTGCTACAAAGGTATTTGAGGCGGGTATTACTGAAGGTATAAAAGTAGCCATTGAGGAAATAAAAACAATATATCTACTAGGAAATATACCAGGTATTAACTTTGCAAAACTTGTTACAACAGAAAATTTTAATAATATCAATCTTCTTGGTCACGCTGTTCAGAATGTAAGTACTACAACGTGCCAATCCGAATTTATGAAAAATACTGCTATGTTTTGCGGTGTTGCAGAATATAAGCCATCTGTATTTGCTAAAGGTGTAGCACAATTTGCGCGAACGGCTGCACAAAAGGCTGATGAAGCTGCTAAAGCCGCTGAGCTAGCTGAAGCTTCCAAATTCATACCGAAAACTACTATATTAACTAATACTATTATTGCTTCCATTGTTGCCATAGTAGTTATTGTATTGGTTATGGTGATAATATATTTAATTTTACGTTATCGAAGGAAAAAAAAAATAAATAAAAAATTGCAATATATAAAATTATTAGAAGAATA

>IT4rifA_054
ATGAAAATCCATTATACTAATATATTATTGTTTCCTCTAAAATTAAATATATTG
AATACCCACAAAAAACCACACACCACAGCACGTCATACACAAAAAATACCAACCACAAGGTCATTAAGCGAATGTGAATTGTATGCACCTGTCAACTATGATAAAGATCCACAGATGACAAAAATAATGGAAAATTTCAATAAACAGACACAACAAAGATTTCATGAATATGACGAAAGGATGAAAACTACACGCCAAAAATGTAAAGATACATGTGATAAGGAAATCCAAAAAATTATTTTAAAAGATAAATTAGAAAAAGAATTAACCGAAAAGTTCGCGACATTACAAACTGATATACATAGTGATGCCATTCCAACATGTATTTGCGAAAAATCGTTAGCAGATAAAGTGCAAAAATTTTGTCTCAAGTGTGGCTATAGGCTAGGAGGAGCATTAACATCATGCGAAATTTTAGGTTATACTGGAATATACTCATGGGAAGTTGTTGCTACTTCTCTCGCAAAGGAAGAGGCAATTAAATCAGGTATTAATGCAGTTCTTGAATATTTATCAAAGTTTCCTGGTCTAAATAGTTTGCCTGGTTTTAATATCGCAGGAATGATAAATTCAACAAATTTTAATAAATCCATGTCAATTATGGATATTCTTCAGGGTATAAATATTGCTGCATGTGATAATATTGGTAGTTCTAGCACGAAGTCTACATTTTGTGCATTCTTAGAGCCAGATGGCGTAAGGAAATTGGCTAAATGTGCTCGAGAAGCTGCACAAGTTGGTATTTCTGAAACTGCAAGTGTTCAAGGATCCAAGCTTGCTTCGATAAAAAATACAATGCTTAGTTCCAATACTATTTTGATTGCTTCAGCAATTACAATACTAGCTATAGTTTTAGTTATGTTAATTATTTATATAATTTTACGTTATCGACGAAAAAAAAAACTGAAAAAAAAATTACAATACATAAAATTATTAAAAGAA

>IT4rifB_116
ATGAAAGTCCATTATTTTAATATATTTTTATTTTCCCTTACACTAAAAATAATA
TATAGTAAAAATAAATCATACATCACACAACGCCTTACACCAATATATACATCACGAGTGTTAAGTGAATGTGATATAAATACGTCAATTTATGAAAAAGATCCGGATATGAAATCTGTAAAGGAAAATTTCGATCGACAAACTTCACAACGTCTTGAAGAATACAATGAACGTATGATCACACAACGAGAAAAATGTAAAGAACAATGTGACAAAGATATACAAGAAATAATTGTAAAAGATAAAATCGAAAAATCATTAGAAGAAAAAGTGGAAAAAGTTTGTCTTAGGTGTGGGTGTGGGTTAGGAGGTGTTGCAGCAAGTGTTGGAATATTTGGTGCAATTACTGTAAGTGAGTTGAAAAAAGCTGCTACGGCTGCTGCTATTGAAGAAGCTATAGCTGCAGGAACTAAAGTAACAATAGAAACAGCTGTTAGTGAATTAAACAAATTAGGGTATATATATGGATTAATTGGTGATAAACTTGAGGATATCCTCGGTGCAATTACTAATTTTAGAACTCAAACACCCATGGTTCATGCAGTATATGGTGCATCTCAAAAAGCGTGCGAGTCTGTGACTGTTGGAAATGGTGGGGGAAATGAAGTTTATTGCAGTATGCTACGGCAAAAAACAAGTGAAGTTTTTGCAAAATTAGGAGAAGCTGGTGCAAACGCTATAAGAGCTGGTAATACAGAAAAGACAAGTGTTCAAACGGCTGCATTAGAAAAAATTGATACTACATTTCTTAATTACAGTACTCCTATAACTGCTTCGGTTATTGCAATGTTAGTTATAGTTTTGATTATGGTGATAATATATTTAATTTTACGATATCGAAGAAAAAAGAAAATCAATAAAAAGCTACAATATACAAAATTATTAAAAGAATA

>IT4rifA_055
ATGAAACTGAACTACACTAAAATATTATTATTTTTCTTTCCATTAAATATATTG
AATAAAAGGAACCATATTCTTACATTCCATAAGCCAACTACTACCTCACGACTGTTATGCGAATGTGAATTGTATGCATCAGCCAACTATAATAATGACCCAGAAATGAAAGAGGTAATGGATGACTTCGAAAGACAAACGTCACAGCGTTTTGAAGAATACAATGAACGTGTGATCAAAAACAGACAAAAATGTAAGGAACAATGGGACAAAGATAAAAAAAAAATTATTTTAAAAGATAAAATCGAAAAAGAATTAACAGAAAAGTTAGCGGCATTACAAACAGATATATCTACCAATGATATACCCACCTGTTTTTGCGAAAAATCTTTACCTGATAAAGTAGAAAAAAGTTGTTTAAAATGTGGAAAAAATCTAGGAGGTTTTGTTCCAGGCTTGGGTTTGATAGGTGGAACTGCTGTATATGCTGCAGCAGTAAATGCTGCTACGAAAGCTGGTATTACTAAAACCATGGAGGGATTATCTGGTATACCGGGACTAGAAAATCTTATTGGTTCATCTGGGATCGAAAAAATTGTTACTCCATTAACTTATAATAAAGGACAATCGCTCTTTCAATCTATTTATGTTATTAAAGAAACAAAGTGTGTAGGTAATGATCTTTTAAAAAAATCATTTTGCAATTACACTCCATATCCTAATAACCCCTTTTGGTATTCTAGCTGTACTCAGCAAGCGGCTATAGATGGTGCAGAAGCTTATGGTACAACATTCGTTACTGAAACATCTCCAACAACATTTTTAACTAATCCTTATATTGCTTCCAGCATTGCAGTAATGATTATAGTAGCAACAATTTTAGTTATTTATTTAATTTTACGTTATAGACGAAAAAAAAAAATGAATAAAAAACTACAATATATAAAATTATTAAAAGAAT

>IT4rifA_052
ATGAAAGTTCACTGCTATAACATATTATTATTTTCTTTTACATTAATTATATTG
AATAACCAAATGAACCATTACAATAGAGCCCATATGAAAAACATAGAACCTACAAAATCATATAGATCATTATGCGAATGTGAACTATATACTTCCATGTATGATGATGACCCAGAAATGAAAGAAGTCATGGAAAATTTCATTAAACAGACACAGCAAAGATTTCATGATTATGACGACCGTATGAAAGAAAAACGAAAGCAATGTAAAGAACAATGTAATAAAGAAATTCAAAAAATTATATTAAAAGATAAATTGGAAAAAGAATTAATGGACAAATTTGCCACATTACAAACTGATATACAAAATGATGCTATTCCAACATGTATTTGCGAAAAGTCGATCGCGGACAAAGTGGAAAAAGGATGTTTAAAATGTGGAGGGATATTAGGTGGGGGTATTGCCCCAGGTTGGAGTCTGGTCAGCGGTTTAGGTTATGCGGTGTGGACAAATTATGTTACACAAACGGCTCTGCAAAAGGGTATTGAGGAAGGTGTTAAATATGGGATTCAATGTTTAACAGACTTTCCTGGCTTATCTCGATTAATTAAGGTTTCACAAATACAAAGTTTCATTAATCATACAAATTATGCTGAAAAAACGACGTATTTTTCATTTGTTGAAAAAGTTAATACTACAAAGTGTGTTGGTAATGTTGCTAAAACTGAACCATTTTGCCATTTCGTATCACGTAGTCGGGAAAGTGCATTATCCCAGCGAGTATCAGGAATAGCAGAAAATGCTGCAGATATAGCTAAAATTACTGAAGCAGGTGTATTGGAAGAGGGAGCCAGTGCAACTAGTAGTTTAACTACTGCAATAATTGCTTCTGTTATTGTAATAGTAGTCATAATTTTAGTTATGGTAATTATTTATTTGATTTTACGTTATCTACGAAAAAAGAAAATGAAGAAAAAACTCGAATATATAAAACTACTAAAGGAA

>IT4rifB_114
ATGAAACTGCACTACACTAAAATATTATTATTTTTCTTTCCATTATATATATTG
GTGTATAGTAAAAACAAACCATCCATCACATCACATCATACACAAACCAATAGATCATTATGTGAATGTGACACACAATCGACAAATTATAATAATGATGATGATATGAAATCTGTGAAGGAAAATTTTAATCGACAAACGTCACAACGTTTTGAAGAATACGAAGAACGTATGAAAAGAAACAGACAAAAATACAAAGAACAATGTGAAAAGGATATACAAAAAATTATTTTAAAAGATAAAATGGAACGATCATTTGCAGAAAAAATAGAAAGAGGTTGTCTTAAGTGTGGGTGTGGGCTAGGTGGTGTTGCAGCAAGTATTGGAATATTTGGTACAGTTGCTGTAAAAGAGTTGACAAAAGCTTCTACGGTTGCCGCTATTGCAGCAGCTCAGGAAGCAGCTGCTGCTAAGGGTGCTGTTGCAGGTGCTGAGGCAGGTATTAAGACGGTTATTTCAGGATTACAAAAATTGGGTGTATCAACTCTAGGTCATAAGGAATTGGGATCCTATATTACTTCAGAAAATTATATTGATGTCTCAGTCATTTTTAGAGCTATAAATAATCAATATGAGCCATCGTCATGTCTAATAACTGTCCCAGTCGATTTCAAACCTATTTGCACTTGGGTGATGGAAAAATCTGCAGCTGCAATGAATATTCCAGGAAATGTTTCAAAGCAAGGTGTTTCAACGAATGCTCTTATACAAGAAGCTGTAGAAACTATCGTCTCAGATGCCAAAACGGTTGCTCAAGCAGCTTCAAGAGAGGCTGCTGAAGAAGTTATAAAAAGCAGCACTGCTGTAGTAGAGGCTAAATATGCTATTTTCCAGAATGCTATTATTGCTTCTGTTGTTGCATTATTGATTATAGTTTTGGTTATGATAATTATTTATTTAGTTTTACGTTATCGACGAAAAAATAAAATGGATAAAAAAACCCAATACACAAAATTATTAAATCAA

>IT4rifB_115
ATGAAACTGAACTACTATAAAATATTACTATTTTGCCTTCTATTAAATATATTG
TTATAGGTGAATAATAAAAATAAACCATACATCACATCACGTCATAGACAAACTAGTACATCACGAGTGTTAAGCGAATGTGATATAGATACGTCCATTTATGGTAATGATCCCGAAATGAAATCTGTGAAGGAAAATTTCGATCGACAAACTTCACAACGTTTTGAAGAATACGAAGGACGTATGAAAGATAAACGCCGAAAATGTAAAGAACAATGTGACAAAGATATACAAGAAATTATTTTAAAAGATAAAATGGAAAAATCATTAGCAGAAAAAGTGGAAATAGGTTGTCTTAGGTGTGGATGTGGGTTAGGAGGTGTTGCAGCAGGTGTTGGAATAATTGGTCCAGTTGCTGTAAAAGGATTGGAAAATGCTGCTATGCTTGTTGCAGCTCAAAAGGGTATTGATGCAGGTATCAAATCAGCCCTTAAAGGATTAGAAAAAATATATGAACTAAGTGATTTTTCTTATTTAAAATGGTCTGCAATGGTTACTCCAACAACTTATGATCAACCCATGGACCTTATTGCTATTGTAACTAAAGCATATAATAAGTGTACTGACGTTGAGGCTGCTAAGGGATCTTTATTTTGTCAGGCCATGGAAGGTCTAAATGAAAGGTCTAGTAATTTTGCTCTTCAAACCATTACTCGAGAGGCTGCACAAGTTGCCGGAGTAGCAGATAAAGCTGCTAAAACTGCTGAAGCAGCTCAAATAGCCTCGGTAAATGCTGAAAGTGCACATTTGTACAGTGCAATTGGTTACTCCGTCACTGCCATATTGATTATAGTTTTGGTTATGGTAATTATTTATTTAATTTTACGTTATCGTAGAAAAAAGAAAATGAATAAAAAACAACAATACACAAAATTATTAAATCAA

>IT4rifA_053
ATGAAAGTCCATTATATTAATATATTATTGTTTTCTCTTCCATTAAATATACTG
CATAATCCATGGAACCATTACATGAAACCACATACGTACACCAATAGATCATTATGCGAATGCGAATTATATGAACTTGCCAACTATGATAATGACCCACAAATGAAATCTGTCATGGAAAATTTCAATAAACAGACACAGCAAAGATTTCATGAATATGACGAAAGGATGAAAACTACACGTCAAAAATGTAAGGATAAATGTGACAAAGAAATTCAAAAAATTATTTTAAAAGATAAATTAGAAAAACAAATGGCACAACAGTTAACCACATTAGACCCGAATATAACCACTGAAGATATTCCCACATGTATTTGCGAAAAATCTTTAGCAGATAAAGTGGAAAAAGGTTGTTTACGATGTGGGTATGGTCTAGGAACTGTTGCACCAACGGTTGGATTAATTGGTGCAGTTGCTGTACATCAGTGGACAAATGCTGCCTTGCTTGATGCAGCTCAAAAGGGTATTGAGGCAGGTATTGAAGCAGCCATTAAAGGGTTTAAACTAAAATTCGGTTTAGAGACCATATCTGGAGTTCCATTAAACACAGTTCTTAATGCTAACAACTTTAAGCATCCCATGATTCTTGGTCAAATTGTTCAAGGGGAATATAATACAGTCTGCGGGGTTGACCCAAATAATACTAGTGTTCTTTGTTTTTACACACGTCAGACTTATGCTCAAACATATAGTATGATAGCAACGAATGCCCAAACAGTTGCTACTGATGCTGGTAAAGCAGCCGCAACTGCTGAAGCAGCTCAAATAGCCTCGGTAAATGCTGAAAGTGCACATTTGTACAGTGCAATTGGTTACTCCGTCACTGCCATATTGATTATAGTTTTGGTTATGGTAATTATTTATTTAATTTTACGTTATCGACGAAAAAAGAAAATGAAGAAAAAACTCCAATATATAAAATTATTGAAAGAA

>IT4rifA_051
ATGAAAGTCCATTATATTAATATATTATTGTTTGCTCTTCCACGAAATATATTG
AATACCCACAAAAAAAAACCATCCATCACACTACGTCATATACAAACTACCAGATTATTATGCGAATGCGAATTATACGCAACATCTAACTATGAATATGACTCTGAAATGAAAGAAGTTATGGAAAATTTTAATCGTCAAACGTCTGAACGATTTCTCGAATATGACGAAAAGATTCAAGATAAACGAAAACAATGTAAAGAACAATGTGAAAAAGATATACAAAAAATTATTTTAAAAGATAAAATAGAAAAACAATTGGCACAACAATTTTCCACATTGCAAACAAACATAGACTCCCATGACATACCCACTTGCGTTTGCGAAAAGTCTATGGCAGATAAAACAGAAAAAGTTTGTCTTAAGTGTGGAAAAACTATGGGAGCGGTTGCGCCTGCTTGGGGTTTCGTCAGCGGTATAGGGTATGTCGCATGGACACAATATGTTGCTTCAAAGATTGTTGAAGCGGGTATTAAAAAAGGTATAGAAGTGGGTTTAGTTAAAGTCACGGAAATAGTAATAGGTACGACAGTAAATGTATCTAAGATACCTAAATTTAACGTGGTAGAAATGCTTTCCTCAGGATATTTTACTGACAAAATGTCTCTTTTCGATATAAGTAATTACATAAATACTACAATATCTGCTGTAATTGAGTTTGACGAGTATGCTGTATTTTATTTGGGAGTTCAACATATAGCTGAGGATCCTACTTTGATTACTAAATCATATCCTACACAGGTAGCAGCTGTTACAAATGCTGTTGTCAAAGGTAAAACTGAAGCAATAAATGTAGCGGCACCTGCTACTAATGCTTTAAATACTGCCATAATAGCCTCAGTTGTTTCAATAGTAGTTATAATTTTGGTTATGTTAATAATATATTTAATTTTACGTTATCGAAGAAAAAAGAAAATGAAGAAAAAACTTCAATATATAAAATTTTTAAAAGAA

>IT4rifA_p083
ATGAAAATTTATTACTATAATATACTATTATTTTATCTTCCATTAAATATATTG
CCAAATGGACCATTACATCACTACACTACATATAACAATGGCTAAACCAATAAAAACCACATAGATCATTATGAAAATGTGAATTATACGCACCACTTAATTATGACAATGACCAAGAAACGAAATTTGTGCTGCAACAATTTGATTATCGCACATAACAATGATTACGAGAATATGAAGAAAGAATGTAAAGATCAATGCCATAAAGAAATCCAGAAAATTGTTTTAAAAGAAAAAATCCAAAAAGAATTAACAAAAAAGTTAGCGGCATTATACAGGGATATATTTACTGAGGATATACCTACATGCATTTGCGAAAAATCTTTATCAGGCAAAGTGGAAAAAACATGTTTGAAATGCGGAGGTATATTATGTGGTGGTTTGGAACCAACGGTTGGTTTGTTAGGTACTGTTGCTGTAAATCAGTTGACAAAAGCTACTGCAGTTGCCTCCATTGAATTTGCTACTCAGGAGGGTATAAAATCAGGTATTAAAGCTGTTGTTGATAATTTAATAAATATGCTTCATTTTTTTGATGTTACAAGAGATATATGGTTAACTCTTATTAATTCAAAAAATTAGAATACTGTTAATGGTCTAACAACAGCTGCTAAGACTGCTAAAGAAGCAGTTGAAACAACATGTCTAAGGAATACTCCTCGCCTTAAGCCTGCTTGCGATGCCATATTTAATAAGAGCAAAGTATGGTTTGGTTCAGTTAAATAAGTTGGTATTGAAGCATTTTCTAATAAAGAAGCATCAATTGAAGTAGTTGAACTTGGTAAGATAACAACTGCAAGTACTAGTTATTATACTGCTATTGTTGCTTCAGTTATTGTAATAATATTTATAGTTGTGGTTATGGTATTTATTTATTTATTTAATATTACGTTATCGTAGGAAAAAGAAAATGAAGAAAAAACTCCAATATATAAAATTATTGAAATAAATGAT

>IT4rifA_050
ATGAAAGTCCATTATATTAATATATTATTGTTTACTGTTCCATTAAATATATTG
TATAATCAAATATCTCTACACATCAGAAACCATACACCAACTACTAAGTCACGATTGTTATGCGAGTGCGACGTGTATACATCCATTTATGATAATGACCCAGAGATGAAAAACGTAATGGAAAATTTCAATAAACAGACAGAGGAAAGGTTTCATGAATACAATGAACGCATGCAAGAAAAACGTAAAGAATGTAAAGACCAATGCGAAAAGGATATACAAAAAATTATTTTAAAAGATAAAATTGAAAAGGAATTAACAGAAAAGTTAGAGGCATTGGAAACGAATATAAAGACTGAAGATATACCTACTTGCGTGTGCGAAAAATCAGTAGCAGACAAAGTGGAAAAAGCATGTTTGAGATGTGGAGGTATATTAGGTGGTGGTTTGGAACCAACGGTTGGTTTATTAGGTACAGTTGTAGTAAATCAGTTGACAAAAACTGCTACGGTTGCCTCCATTGAATTTGTTACTCAGGAGGGTATAAAAGCAGGTATTAAAGCTGTTGTTCATAATTTAATAAATGTGCTTCATCTTTTTGATGTTACACGAGATATATGGTTAACTCTTATTAATTCAAAAAATTATAATACTGTTAGTGGTCTAACAACAGCTGCTAAGACTGCTAAAGAAGCAGTTGGAACAACATGTCTAAGGAATACTCCTCGTCTTAAGCCTTCTTGCGATGCCATATTTAATAAGAGCAAAGTATGGTTTCGTCCAGTTAAATAAGCTGGTATTGAAGCTATTTATAATAAAGAAGCATCAATTGAAGTAGTTGAACTTGGTAAGATAACATCTACAAGCACTAGTTATTATACTGCTATTGTTGCTTCAGTTGTTGTAATAATATTTATAGTTGTGGTTATGGTATTTATTTATTTA

>IT4rifA_p082
ATGAAAATTTATTACTATAATATACTATTATTTTATCTCCCATTAAATATATTG
CATTATGAAAATGTGAATTATACGCACCACCTAATTATGATAATGGCGAAGAAACGAAATCTGTGCTGCAACAATTTGATTATCGCACATAACAATGATTACGAGAATATGAAGAAAGAATGTAAAGATCAATGCCATAAAGAAATCCAGAAAATTGTTTTAAAAGATAAAATAGAAAAAGAATTAACAGAAAAGTTAGCGGCATTATACAGGGATATATTTACTGAGGATATACCTACATGCATTTGCGAAAAATCTTTATCAGGCAAAGTGGAAAAAACGTGTTTGAAATGCGGAGGTATATTAGGTGGTGGTTTGGAACCAACGGTTGGTTTGTTAGTTACTGTTGCTGTAAATCAGATAACAAAAGCTACTACGGTTGCCTCCATTGAATTTGTTACTCAGGAGGGTATAAAAGCAGGTATTAAAGCTGTTGTTCATAATTTAATAAATGTGCTTCATTTTTTTGATGTTACAAGAGATATATGGTTAACGCTTATTAATTCAAAAAATTATAATACTGTTACTGGTCTAGCAACATCTGCTAAGACTGCTAAAGAAGCAGTTGGAACAACATGTCTAAGGAATATTCCTCGCCTTAAGGCTGCTTGTGATGCCATATTTAATAAGAGCAAAGTATGGTTTGGTCCAGTTAAATAAGCTGGTATTGTAGCTACTTCTAATAAAGAAGCATCAATTCAATCAGTTGAATTTGGTAAGATAACAACTGCAAGTACTAGTTATTATACTGCTATTGTTGCTTCAGTTGTTGTAATAATATTTATAGTTGTGGTTATGGTAGTTATTTATTTATTTAATATTACGTTATCGTAGAAAAAAGAAAATGAAGAAAAAACTCCAATATATAAAATTATTGAAATAAATGAT

>IT4rifA_048
ATGAAAGTTCATTATATTAATATATTGTTGTTTGCTGTTCCATTAAATATATTG
CAGGTGAATACCAACAAAAAACCTTCCATCACACCACGTCATATACAAACTAACAGATTATTATGCGAGTGCGAATTATATATGTCCAATTATGACAACGATCCTGAAATGAAAAGGGTGATGCAACAATTTCATGATCGTACAACACAAAGGTTTCAAGAATACGATGAAAAGTTGAAAGAAAAACGACAAATATGTAAAGATACATGTGATAAGGTAATCCAAAAAATTATTTTAAAAGATAAAATTGAAAAAGAATTAACAGAAAAGTTTTGTGCGTTGCACACGGATATACAAAGTGACGCCATTCCATCATGTATTTGCGAAAAGTCATTAGCAGATAAAGTTGAAAAGTGTTGTCTTAAGTGTGGGTATGGTTTAGGAGGTGCATTAACGTCATGGGAAATTTTAGGTTATACTGGAATATACGGATGGGCTAATTTTGCCTCTACCGCTGCTACTAAGGCCGCAACAGAAGCAGGTATGGCTGCGACCATTGAAGGATTAAAAAAGGTTTATGGTCTTGTTGAATTACTCGGTTCTAAGATTACAACAATGGTTACTACAGAAAATTTTAATAAACCCATGGAATTACTAGAAGTTGTTAAGAAATTAGGTAGTACCATATGTAATGTGAGTTTAAAGAATGATCCATTGTTTTGCTTTGCCATAGAAGCTAGGCCCAAAAGTGTTCTTCTTCCTACTGGACAAGCTGGACAAGCAGGTGCTTTAGAATTTTCTAAACTTATGGGTGAAAAAGCTGTTGAGATTTCAGGAACAACTAGCAATTTCTCTAATTTCATGATTTTCTCAGGCATTACTATATTGGTTATAGTTTTGGTTATGGTAATTATTTATTTAATATTACGTTATCGAAGGAAAAAAAATATGAAGAAAAAACTTCAATACATAAAATTATTAAAAGAA

>IT4rifA_049
ATGAAACTGCACTACACTAACGTATTATTATTTTCCCTTCCATTAAATATATTG
AACCAAATGAACCATTACAATAGAGCCCATATGAAAAACATAGAACCTACAAAATCATATAGATCATTATACGAATGTGGATTATATTCACCGGCCAATAATGATAATGATCCAGAAATGAAAAGGGTGATGCAACAATTTGAGGATCGTACATCACAAAGATTTCTCGAATATGACGAACGTATGCAAAGTAAACGAATGCAATGTAAAGAACAGTGTGATAAAGAAATACAAAAAATTATATTAAAAGATAAATTAGAAAAACAAATGGAACAACAGTTAACCACATTGGAAACAAAGATAGATACCGATGATATTCCCACATGTGTTTGCGAAAAATCCTTAGCAGATAAAGTGGAAAAAGGTTGTTTACGATGTGGGTATGGTCTAGGAACTGTTGCACCAACGGTTGGATTAATTGGTGCAGTTGCTGTGCATGTGTGGAAACCTTTGGCACTTAAAGCCGCTATTGCAGCAGCTATAGCTAAGAGTGCTGCTGAGATTTCGGCTGCAGCTAATGCTGCAGGTATTCAGGCTGGTAAGATTGCAGTTATTGAATCATTAAAATCATTGGGAGTACATAATTTTTGGACTGAAATGTCGAACTCCATTGGTACTACGATACCTTATTATGATGCCAAAACGATTGGTGCTGCTATTGCTAAAGAACATGGTCAGATCTGTAATTTGTCGTCCACTTATACTCCTCCTATTTGCGGTGAATTTGATATTAAATTTAATATATATTCTTCAACAAATCTTGTACGTGATGCTCTACCATCAAAACTTGGTATAAAAGCAAAAGTAGAAGGAATTGTTACACAAGCCGAAGGGGCTGCTGATGCAGCTGCTAAGAGTGCTACTGACAATGCTATTGCTGAAATCACAACTAAACAGACTACGGCGATAAATACTATATTTATGAGTAAGCAGACTGCAATTATTGCTTCTGTTGTTGCAATAGTGGTCATAGTTTTAATTATGATAATAATATATTTGATTTTACGTTATCGTAGGAAAAAAAAAATGAAGAAAAAACTCCAATATATAAAATTATTAAAAGAAT

>IT4rifB_113
ATGAAAGTTCATTGCTATAACATATTATTATTTTCTTTTACATTAATTATATTG
AATCATGAAAATAAACCATACATCATAGCACATACACCAATTACTACATCACGAGTGTTAAGCGAATGTGACACAAATACGTCAATTTATAATAACGATCCGGATATGAAATCTGTGAAGGAAAATTTCGATCGACAAACCTCACAACGTTTTGAAGAATACGAACAACGTATGATCAAAAACAGACAAAAATGTAAAGAACAATGCGACAAAGATATACAAAAAATTATTGTAAAAGATAAAATGGAAAAATCATTAGCAGAAAAAGTGGAAAAAGGTTGTCTTATGTGTGGATGTGGGTTAGGAGGCGGTGTAGCACCTGTTTGGGGTCTAGTCAGCGCTTTATGGTATGCGACATGGTCACAATATGTTTCTAGGGTTGCTTCAAAAGCTGCTGCAGATGTGGGTGTTAGAGCAGCCATTGAAGGATTAAAAGAGTTTTATTCTCTACCTAAAATAATTAGTGTTTCCGAAATCGAGGAATTTGTTACTCCTACAAATTATTTTCATAAAATGTCATTTGTAACATTTGTTCAAAAAGTTAATAGTACAAAGTGTGTGAGCGCAGATGCTTCAAAGGAGGCATTTTGCGATTTCGTAACAAATAAGGGCCCAGGAGAATTATACAGAGGAGCTGCAAGAATTGCGGAAATTGCCGATCAAACTGCTAAGGATACAGTCGTTACTGAAACTGCCAAATACGCATCTCAAACTACTACGTATAGTACTGCTATAATAGCTTCCATTGTTGCAATAGTTGTTATAGTTCTGGTTATGGTAATTATTTTTTTAATTTTACGTTATCGTAGAAAAATGAAAATGAATAAAAAACTGCAATACACGAAATTATTAAATGA

>IT4rifA_047
ATGATGTTTCATTATTTTAATATATTATTATGTTCCCTTCCATTAAATATATTA
ATTAATTTGAAGAGCCATAATAGATCTACACTTCATACAATAAACACGAAATCTGTAAAAATACATAGATCACTATGCGAATGCAACCTATATACGTCCACTTATGATAATGACCCTGAAATGAAAGAAGTGATGCAACAATTTGATGATCGTTCCGCACAACGATTTAAAGAGTATGAAGAAATGTTGCAATATAAACGAAAGCAATGTAAAAAACAATGTGATAAAGATATACAAAAAATTATTTTAAAGGATAAAATCGAAAAGGAATTAACAGAAAATTTTTCAGCCTTACAAACGCATATATCTACCAATGATATACCTACTTGCATTTGCGAAAAATCAGTAGCAGATAAAGTGGAAAAAACATGTTTAAAATGTGGAGGGATATTAGGTGGGGGTATTGTCCCAGGTTGGAGTCTGGTCAGTGGTTTAGGGTATATGGCATGGACACGATATATCGCTGCAAAAGTCCTTGAAGAGGGTATTAAAAAGGGTTTAGAAGTGGGTTTGGTTAAAGTCACGGAAATAGCAACACAAATGATAAGAGATGTAAATAAAGTACCTTCAATTGATATACTACAAAAGATTACTACAGGAAACTTTTCTGATGGAGTATCACTTTATGACATATTTAAAACCATAGATAGTACAATGTCTACGGAATTGGAAACTCAAGGGTATTATGATTTTAGCTTATCAGTACAAAGCATAGCTGATGATCCTGCTAAACTTAAATGGTGTTCTCAAAAAGTAGCAGACGTAACAAATGCAGTTGCTGATGGTGAAGCAAGTGTATTGACAGAAGCAGCACCTGTTACTAGTGGTTTAAATACTGCTATTATTGCTTCCATTGTTGCAATAGTAGTTATAATTTTGGTTATGTTAATTATTTATTTAATTTTACGTTATCGTAGAAAAAAAAAAATACACAAAAAATTACAATATATAAAATTATTACAACAA

>IT4rifA_045

TATAATCAAAGGAACCATTACATCACACGTACACCGAAAACAAACACTAGGACATTATGCGAATGTGAATTATATGCACCATCCAACTATGATAATGACTCTCAAATGAAAGAAGTAATGCAAGATTTTGATCGTCAAACGTCGCAACGTTTTGAAGAATACAATGAACGTATGATGAAAAACAGACAAAAATGTAAGGAACAATGCGAAAAAGATATACAAAAAATTATTTTAAAAGATAAATTGGAAAAAGAATTAATGGACAAATTTTCCACATTACAAACTGATATACAAAATGATGCCATTCCCACATGTGTTTGCGAAAAAACAATGGCGGATAAAACAGAAAAATTTTGTCTCAACTGTGGGATGGGACTAGGAGGTGGTTTGTTGCAAGCTTCGAGTTTATTAGGAGGAATTGGTCAACTTGGGCTAGATGCATGGAAAGCAGCCGAATTGGTAACTGCTAAGAAACTTGCCGCAGAAGCCGGTGCTGCAGCAGGTCTTAAAGCGGGTAATGCCAAAGGTATGGAAATAGTTATTTATTATCTAAAAGATTATTGGGGTGTAGATGAATTAATTCCTGATATATTTAATTCCTTTGTTAAAACAAGCCGTTATACAGAAGTCACAACTATTGCTGGTGCTATTGCTGAAAAACATGCTCAGAACTGTGCGGATAGCCCCCTTAAAAATCGTGCTATGTGCGAAACATTTGGGGTTAAATTTGGTCTAACTGATCCAATAACTCTTGGTCCAAAGGGTCCTCCAGCGAAAGACGCTATACCACAAACGATAAAAGGACTTGCTGAAGATGCTACACAAGGTGCTGCTGAAGTCGCCAAGCAGGCTAGTGAAAGTGCTGCTGCTGAAATTACAGAAAAACAGACCGCTTTGATAGAAGCTGGATTTAACAGTTCCATTACTTCTATAAATGCTTCGATTTTTGCAATTGTAGTAATCGTTTTAATAATGGTGATAATATATTTAATTTTGCGTTATCGACGAAAAAAAAAAATGAAGAAAAAACTCCAATATATAAAATTATTAGAAGAA

>IT4rifB_112
ATGAAAATCCATTATATTAATATATTATTGTTTGAGCTTCCATTAAATATATTG
GAGTATAGTAAAAATAAACCATATATCACACCAAATATACCAACTACTACATCACGAGTGTTAAGCGAATGTGACATACATACGTCAATTTATGATAATGATAAAGATATGAAATCTGTGAAGGAAAATTTCCATAGGCAAACAGAACAACGATTTCATGAATACGACAAACGTATGATCAAAAACAGACAGAAACGTAAAGAAAAATGTGATAAAGAAATCCAGAAAATTATTTTAAAAGATAAAATGGAAAAATCATTTGCAGAAAAATTAGAAAAATGTTGTCTTAGGTGTGGGTGTGGTTTAGGAGGTGTTGCAGCAAGTGTTGGAATAATTGGTGCAATTGCTGTAAACGAGGTGAAAAAGGCTGCTTTTGTTGCTGCAGCTCAAAAGGGTATTGATGCGGGTATTAAGGTAGCCATTGATAAATTAGGAAATATAGTAGGGCTAAGTGAATATAATTTATTTGATTGGACTGCAATGGTTACATCAACAACTTATAATCAACGCATGGAACTTGTTGGAATTGTAAGCAAAGTATATAATGACTGTACTGACGTTCAGGCTGCTAAGACAACTTTATTTTGCATGGCCACAAAAGCTATGGGTAATGAACCTAAAGTGATTCCTATCCAAGTCATTTCTGAACAAGCAGCAGACGCTGCAGTAGCAGCCGGTGAAGCGGCTAAAGCTGCTAAAGAAGCTGATATAACCTTGGCAAATACTGCAAGTTACAGTTCGTACATTGCAATTGCTTACTCAGTCATTGCCATATTGATTATATTATTGATTATGATAATTATTTATTTAATTTTACGTTATCGACGAAAAAAAAAAATGAATAAAAAATCTCAATACACAAAATTATTAAATCAA

>IT4rifA_t081
ATGAAAGTTCATTATATGAATATATTATTGTTTGCTCTTCCATTAAATATATTG
AATGAAAGGGACCATAACAACACTACCCTTCATACATCAATTACCAGATCATTATGCGAATGCGAATTATATGAACCTGCCAATTATGATAATGACCAAGAAATGAAAGAAGTAATGCAACAATTTGAGGTTCGTACGTCACAAAGATTTCACGAATATGATGAAAGTTTGCAAAGTAAACGAAAGCAATGCAAAGATCAATGCGATAAAGAAATCCAAAAAATTATATTAAAAGATAAATTAGAAAAACATATGGCACAACAGTTAAGCACATTAGAAACAAAGATAACCACTGACGATATTCCAACATGTGTGTGCGAAAAAACAATGGCGGATAAAACAGAAAAATTTTGTCTTAATTGTGGAGTAAATGTGGGAGGTGGTGTTGCACTATCTTCAGGAGTATTAGGAGGAATTGGTGCAGTTGCTGTAAATGCGTGGAAAGATGCGGCACTTGAGGCCGCCATTGATTTTGCTACTAAAGCGGGTGCTGCGGCCGGTGAAGCTGCAGGTATGAAAGCAGGTAAGATTGCAGTTATTGAATCATTAAAAAAATTGTATGTACATCATTTTTGGACTGACATGTCGAAATACATTCTTAAAATGAGGCATTATAATGAGGTCGCAAATCTTACTGCAGTTATTCATGAATCTAAATATAAGGCCTGTGATGCGGCAATCGATGATAGTATTATTGAGACTATGTGCACACAATTTAATNNNNNNNNNNGCTGAAATCACAGCTCGAGAGACCC

>IT4rifA_046
ATGAAACTGCTGTACTCTAAAATATTATCATTTTACCTTCCATTAAATATATTG
AATCAAAGGAACCATTACATCACACGTACACCGAAAACAAACACTAGGACATTATGCGAATGTGAATTATATGCACCATCCAACTATGATAATGACTCTCAAATGAAAGAAGTAATGCAAGATTTTGATCGTCAAACGTCGCAACGTTTTGAAGAATACAATGAACGTATGATGAAAAACAGACAAAAATGTAAGGAACAATGCGAAAAAGATATACAAAAAATTATTTTAAAAGATAAAATAGAAAAAGAATTAACAGAAAAGTTTTCAAAATTACAAACAGATATATCTACCGATGATATTCCCACATGTGTTTGCGAAAAATCCTTAGCAGATAAAGTGGAAAAAGGTTGTTTACGATGTGGGTATGGTCTAGGAACTGTTGCACCAACGGTTGGATTAATTGGTGCAGTTGCTGTACATCAGTGGACAAATGCTGCCTTGCTTGATGCAGCTCAAAAGGGTATTCAGGCAGGTATTGCTAAAGCCATTGATGTATTAAAATTGAAGTTCGATCTAGAGACATTATATGGTTTTTCTGCTCAAAAAATTATTACTGCGAAAACGTTTAACAAACCCATGTTTTTTGTTAATGGTGTTATGAAAAAATATAATGCAATGTGCGCAACAGACCTACCAGGTAAAACAAGTGTTCTTTGTTCGTACAAAGTATTTATTGCTGAAGAATCTAAAGCTTCCCTTGCAGTAGCACAAAATGCAAGAACTATTGCAACAAAAGCTGGTGAGGAAGCTGCAAAAATTACATCTCAAGAAATTACTGCAGTAAATATGGCAAGTTATAATTTGTATACTTCAATTGCTTATTCAGTTGTTGCAATATTAGTTATAATTTTGGTTATGGTAATTATTTATTTAATTTTACACTATCGTAGAAAAAAGAAAATGAAAAAAAAACTCCAATATATAAAATTATTAAAAGAAT

>IT4rifB_108
ATGAAAATACACTACTATAAGTTATTATTATTTTCCCTTCCATTAAATATATTG
GCACATAATAAAAATAAACCATACATCATACCACGTTATACACCAACTGTTACATCACGAGGGTTAAGTGAATGTGACATACAAACGTCAATTTATGATGATACGCATATGAAATCTGTGAAGGAAAATTTCGATCGACAAACGTCTGAACGATTCAAAAAATACGAAGAACATATGATCAAAAAACGCCAAAAATATAAAGAACAATGCAATAAAGATATACAACAAATTATTGTAAAAGATAAAATCAAAAAATCATTAGCAGAAAAAATGGAAAAATGTTGTCTTAAGTGTGGGTGTGCCTTAGGAGGTGTTGCAACAAGTGTTGGTGTGTTAGGTACAGCTGTTGTATATGCGTTGAAAACGGCTGCTCTGGATGCCGCTATTGATGCTGCCATAGCTGGTGGTGAAGCTGAAGGTGTTGCTGCTGGTGATATTGCGGGTGCCGCTGAAGTAATTAGATTAATCAAAAAAACATTGGGTATAAATGAATTATTTACTAATCCATTGGGGTCATTTATTAGTGAAACAAATTATAATCAGGCCTCATACATTACTAGTATTGTTAATATGCAGTATAGAATTACATGTAAAAGAGGTTTATCTAGCACTAGTTCTATCTGCGATACTATGGAAAAATGGAATTTGCTTGAAGGGCCTCATTATTTAGATGTTCAAATGCAAACTGTTATAGGAGATAAGGTAACCAATGTTGTTACAGAAGCTAAAACTATTGCTGAAGCAGTTGCAAAAACGGCTACTGAAAATGTTACGAAAGAAGCGATAAAAACCAACATTGCTGAAGTAAAAGCTACATATGCTATTTGCCAGAATGCTATTATTGCTTCCACCGTTGCAATATTGGTAATAGTTTTGGTTATGGTTATTATTTATTTAATTTTACGTTATCGTAGAAAAAAGAAAATGAATAAAAAACTACAATACACAAAATTATTAAATTAA

>IT4rifA_039
ATGAAAGTCCATTATATTAATATATTATTGTTTGCTCTTCCATTAAATATATTC
GATCATATTAAAAATAAACTATCCATCATAACACGCCATATACCAACTACAAGGTTATTATGCGAGTGTGAATTATATGCACCTGCCAATTATGATAATGACCCACAAATCAAAGAATTGATGGATAATTTCAATAAACAAACACAACAGAGATTACGCGAATATGACGACCGTATGGTCGAAAAACGAAAGCTATGTAAAGAACAATGTGATAAAGAAATTCAAAAAATTATTTTAAAAGACAAAATTGAAAAAGAATTAACAGAAAATTTCGCGACATTACAAACTGATATAAGAAGTGACGCTATTCCAACATGTGTTTGTGAAAAGTCAGTGGCGGACAAAGTGGAAAAATTTTGTCTTAATTGTGGAATGAACGTAGGAGGTGCTGTTACACTTTCTTCAGGAGTATTAGGAGGAATTGGTGCAGTTGCTGTACATGCCTGGAAACCTTTGGCACTTAAAGCCGCTATTGCAGCAGCTCTAAAAGCAAATGATGCTATGATTTCGACTGCCGCTAATGCTGCAGGTATAAAAGCAGGTAAGATTGCAGTTATTGGATCATTAAAAGAATTGGGTGTAGAGAATTTTTGGCCTGGAATGTCGAGCTCCATTCTTAAAATGGGTCATTATAATGAAATCGCAAACCTTACTGGTGTTATTTATGGAAAGAAGTTTCAGGCCTGTGATGCGATGACCATTGAAAATTTTGAGGCTATCTGCGAACCATTTGATATGAAATGGGGTATATTAAAGGCAGATGGTGTTACTCATGATCTTCTACCGGGAAAATCTGTACCAGAAGTGTTAAAGGGAATTGTTGGACAAGCCAGAGGGGCTGCTGATACCGAAGCTGCTAAGGTGGCTGCCGCTAAAAAATTAGTTATTGAAACAGCACAAGAGAAAGCTATAGAAGCTGCAAGTACACATTTGTACACCACAATTGCTTACTCCATCCTTGCCATATTAATTATAGTTTTAATTATGGTAATTATTTATTTAATTTTACGTTATAGAAGTAAAAAAAAAATGAAGAAAAAACTCCAATACATAAAATTATTAAATCAA

>IT4rifB_109
ATGAAATTGCATTACTCTAAAATATTATTATTTTCTCTTCCAATAAATATATTG
GCACATAATAAAAATAAAGCATATATCACTACACATACACCAACTCCTACATCACGAGTGTTAAGCGAATGTGACCTATATATGCCCAATTATGATAAAGATCCTGATATGAAATCTGTGAAGGAAAATTTCGATCGACAAACGTCACAACGTTTTGAAGAATACGAAGAACGTATGAGAGAGAAACGCCAGAAATGTAAAGAACAATGTGACAAAGATATACAGCAAATTATTTTAAAAGATAAAATCGAAAAATCATTAGAAGAAAAAGTGGAAAAAGGATGTCTTAGGTGTGGGTGTGGGTTAGGAGGTGTTGCAACAAGTGTTGGAATATTTGGTGCAATTGCTGTAAATGAGTGGACAAAAGCTGCAACAGCAGCTGCTGTTCAAAAGGGTATTGATGAGGGTATTAAGGTAGCCATTAAAGAATTAGGAAATATAGTACGTCTAAATGAATTTAAGTTAATCGATTGGGCTGCAAACATTAATGGAACAACTTTTTCTAATCCAAATAGACTGCTTACTATTGTAAATAAAGTAAATAATATGTGTACTGAGTCTGAAGCTGCTGGGGAAACTGCATTTTGCATGGCCACAAAAGCTATGGATGAGCAACCTAAGGTGTCTGCTGTTCAAGTCATTTCTAGAGAGGCTGCAAAAGCTGCAGGTGTAGCTGATAAAGCTGCTAAATCTATCGAAGAAGCTGAAATAGCCTTGGCAAATGCTGAAAGTACATATATGTACAGTGCAATTGGTTATTCAGTCCTTGGTATATTGATTATATTATTGGCTATGTTAATTATTTATTTAATTTTACGTTATCGTAGAAAAAAGAAAATGAATAAAAAAATACAATACACAAAATTATTAAATCAA

>IT4rifB_110
ATGAAACTGCACTATTATAAAATATTATTATTTTTTCTTTCATTAATTATATTG
TATAATAAAAATAAATCATACAGCACTATACATACACCAAATACTACATCACGAGTGTTAATCGAATGTAACGTATATATTCCCAATTATGATAATGATCCGGATATGAATTCTGTGAAGGAAAATTTCCATAAGCAAACAGAACAACGATTTCATGAATATGACAAACGTATGATCAAAAACAGACAGAAATATAAAGAAAAATGTGATAAAGAAATCCAGAAAATTATTGTAAAAGATAAAATAGAAAAATCATTAGCAGAAAGAGTGGAAAAATGTTGTCTTATATGTGGGTGTGGGTTAGGAGGTGGTGTTACACCATTTATTGGATTATTTGGTGGACTTGCTGTAAATGAGATGAAAAAAGTTGCAGCGGCTGCTGCTACGGAAGCGGGTATTGAAGAAGCCATTAAAGAATTAGGAAATATATTTTACCTAGCTCAGGGATCTAATATGCAATGGACGAAGATGATTAACGCAGGAAATTATAATCAGAAAATGCCTCTTGTTAATATAGTGAACTTTCTAAAGAATTCGTGCGAGGAGGATCAAGCTGTTGCAGGTCCGTTATTTTGCCAGGCCTCAAATGCTTTAACTGATAGTGGTAGGAGTTATGAATTTAGTAAAAGTATTTATGAAATGGCGGCAGATGCTGCAGACGCTGCTCGCAAAGCAGCAAATGGGAAATATGCAGAGATGACAAGTGTTGGTACTATTTGTTCTGATCCCATTGTAATTTCTGCTATAGTAGTAGTGATTATAGCTGTTATACTTTTAATTATTTATTTAATTTTACGTTATCGAAGAAAAAAAAAAATGAAAAAAAAAGAACAATACACAAAATTATTAAATCAA

>IT4rifB_111
ATGAAGCTGTATTACCTTAAAATGTTATTGTTTACCTTTTTAATAAATACATTA
CATAATGAAAATAAACCATACACCAAATCACATACAGCAATTACTGCATTACGAGTGTTAAGCAAATGTGAGCTATATGTATCAAATTATGATAATGATCCGGATTTGGAATCTGTGGAGGAAAATTTTGATATCCAAACCTCACAACGTTTTGAAGAATACGACGAACGTATGAAAGAGAAACAACAAAAATGTAAAGAACAATGTGAGAAAGATATACAAAAAATTATTTTAAAAGACCAAATCGAAAAATCATTAACAGAAAAAGTGGAAAAAGATTATCTTAAGTGTGGGTGTGGGTTACGAGGTGTTGCAGTAAGTGTTGGAATAATTGGTCCAGTTGCTGTAAATGAGTGGACAAAAACTGCTACGGCTATGGCTATTGATTTCGCTATTCAGGAGTGTATAAAAGAAGGTATACAAGTAGTAATAGAAAGAATAAAATTGTTTGATTTTATTAGTAGTTATTTGACAGTTGATTGGGAAATGTTCATTAATGGATCAAATTATAATACTGCCAGTGGTCTTATTGAAGCTGCTAACTCTGCCATGTTTTCAAAAGGAAATAGCTGCACATCTCCTACTGGATACTTTGGGCGTGTGTGCGAAGCCATATCTAACGCTAAAGCATCGTTTAGTTCAGTTGCAGTAGAAGGTGAACAAGCTGCTTTTAACACAACTAAAGGTATACAGGTAACTATGTTATCTGCTGTAGAAGCACCCAGTGCTAATATGTACAGTGCAATTGGTTACTCAGTTCTTGCCATATTAATTATATTATTGGTTATGGTAATTATTTATTTAGTTTTACGTTATCGCAGAAAAAAAAAA

>IT4rifA_040
ATGAAGGTCCATTATATTAATATTTTATTGATGGCGCTTTCATTAAATATATTG
AATACCCACAAAAAACCATACATCACACATCATACACAAAAAATACCAACAACCAGATTATTATGCGAATGTGAATTGTATGCACCTGTCAACTATTATAGTGACCCACAAATGAAAGAAGTGATGGATAATTTCAATAAACAGACACAACAAAGATTTCATGAATATGACGAAAGGATGAAAACTACACGCCAAAAATGTAAAGATCGATGTGATAAAGAAATCCAAAAAATTATTTTAAAAGATAAATTAGAAAAACAAATGGCACAACAGTTTTCTACGTTACACACGGATATACATAGTGATGCCATTCCAACATGTATTTGCGAAAAGTCGTTAGCAGATAAAGTGGAAAAAGGATGTTTGAGATGTGCACAAAATTTGGGAGGGGTTGCACCCGGTTGGGGTCTGCTCAGTGGTTTTGGCTATGTGACATGGTCACAATATATTTCCGGAATTGCTGCAAAAGCTGCTGCAGATGCAGGTCTTAAGGCAGGTGTAAAAGTAGGTTTGGTTAAAGTAACGGAAATAGCAACAAAGACATTAATTGAATCAGGAGGTGAGATACCTACAATGGATTGGGCAAAACTTATTGCTTTTGGTGACTTTTCTGATGGAGTAACACTTCATGCTATATTTAAAAACTTAGATAATATGATGAATGGTTATTTAGATTCTAGAAAGTATTCTCAATTTTCTATGTTGGTACAAAAATTTGCTGGAAATTTTAAGCCAATTACTGCAAAATATTCTAAAGAAGTAGCAGAAGTCACGAAAGCGGTTGCTGATGCTAAAACCGGTGTATTGACAAAAGCAGGCAATGCAACTAGTAGTTTATCTACTGGAATAACTGCTTCCATTATTGCAATTGTAGTAATCGTTTTAATTATGGTAATTATTTATTTGGTTTTACGTTATAGACGAAAAAAAAAAATGAAGAAAAAACTCCAATATATCAAATTATTAGAAGAAT

>IT4rifA_041
ATGAAGGTCCATTATATTAATATTTTATTGTTGGCGCTTTCATTAAATATATTG
AATACTCACAAAAAACCATCCATCAGACCACGTCATATACAAACTACCAGATTATTATGCGAATGCGAATTATATACACCCAATTATGACAACCATCCTGAAATAAAAAGGGTGATGCAACAATTTCATGATCGTACAACACAAAGGTTTCAAGAATACGATGAAAAGTTACAAGAAAAACGACAAATATATAAAGATAAATGCGATAAAGAAATACAAAAAATTATTTTAAAAGATAAATTAGAAAAGGAATTAACAGAAAAGTTTGCCATATTACAAACTGATATACATAGTGATGCCATTCCAACATGTATTTGCGAAAAGTCGTTAGCAGATAAAGTGGAAAAAAATTGTTTAAGATGTGGAGGAATATTAGGTAGTGCGATGCCTCAATTGGGCTTGATAGGTGGCAGTGCTTTATATGTTGCCGCAGTAAAATCATCTGTGGAGTTAGGTATTAAAATGGGTATTCAAAGAGCTATTACTAACTTAAAGGAATTATGGGGTCTGACTAGATTAATTGATGCTAAAGTTATAGAAAAATTTGTTACTCCTACAAATTATTGTAATAAAACATCTATTATTGAATTTCTCAATAACATATATAGCAATTCATGTAAAGCAGGAGCTAACTCCAGCAAATTATTTTGCCATAATGTATCACGCACAGGAGTAGAAGCATTAGCTAAACGTGGAGCAGGTATTGCTGTAGACGCTAATTCAATTGGTGCTCACTACGAAAGTGAAAAATTTGCAGAGATGACAAGTGTTAGTGCTATTTTCTCTGATCCTGTTGTAATTTCTGCTATAGTAGTAGTGACTATAGCTGTTATACTTTTAATTATTTATTTGATTTTACGTTATCGACGAAAAAAAAAAATGAAGAAAAAACTCCAATATATAAAATTATTAAATCAAT

>IT4rifA_042
ATGAAAATCCATTATATTAATATATTATTGTTTGCTCTTCCATTAAACATATTG
AATATTCACAAAAAACCATCCATCACACATCATACACCAAAAATACCAAATACTCGGTTATTATGCGAGTGTGAATTGTATGGACCTCTCAACTATGACAATGACCCACAAATGAAAAAAGTAATGGAAATTTTCAATAAACAGACACAACAGAGATTTCATGAATATGACGACCATATGAAAAAAAAACGCCAAGAATGTAAAGATCGATGTGACAAAGAAATTCAAAAAATTATATTAAAAGATAAATTAGAAAAACAAATGGCACAACAGTTAACCACATTGGAAACAAAGATAGATAGCGATGATATACCCACATGTATTTGCGAAAAGTCGATGGCAGATAAAACAGAAAAGTTTTGTCTTAATTGTGGTAAAAACATGGCAGCGATTGCACCCTGGTGGGGGTTGGTCTGTGGTTCAGGGTATGCAGGATGGCTACATTCTGCCATGGCTGCCGCTATTGACAAAGCTATAGCTGAGGGTGCTGCGGCCGGTATTAAAGCAGGACATTTGGCGGGTACTAAAGTTGTTATTGAACAATTACACACATTGGGTATATACTTTGTAGGTGGTAAACCATTGGAAACAATTATTGATGTAACAAATTATATGAAAGTGTCTGTCATTTATGGTAATGTTTATTCTCATTATACCACGTCATGTACACCTAGTTTAGTTAATGGTCGCCTTGTCGGTAATTTTGACTTTAGCGTTCCTTTTTGCAAATTGGTTCAGCCAAATCATCAAGGTATATTGGATAGAAGTTCAGCACAAGCTATTATAAAAGAAAAGGTAGAAGAAGCTGTTGCAGAAGGTACACAAGCTGCTAAAGCCGAAGTTTCTAACGTGACTGCCACTAAAACAACAGAATTTACAACAAAAAACATAGCCGAAGTAGAAGCTGCAACTACTTCCTACTATACTCCTATAATAGCATCCATCGTTGCAATAGTAGTTATAGTTTTAATTATGGTGGTAATATATTTGATTTTACGTTATCGAAGAAAAAGAAAAATGAAGAAAAAACTCCAATATATAAAATTATTAGAAGAATAG

>IT4rifA_043
ATGAAGGTCCATTATATTAATATTTTATTGTTGGCGCTTTCATTAAATATATTG
TATAATCGAAGGAACTATTACATTACACCACGTCATACAGAAACCAACAGATCTTTATGTGAATGTGAATTATATTCACCTACGAACTATGATAGTGATCCCGAAATGAAAAGGGTAATGCAACAATTTGAGGATCATACATCACAAAGGTTTCATGAATACGACGAAAGGATGAAAACTACCCGCCAAAAATGTAGAGAACAATGTGATAAAGAAATCCAAAAAATTATTTTAAAAGATAAATTAGAAAAGGAATTAACAGAAAAGTTTGCCACATTACAAACCGATATACAAAATAACGCCATTCCAACATGTATTTGCGAAAAATCAATGGCGGACAAAGTAGAAAAAGGTTGTTTGAAATGTGCACAAAATTTGGCAGGGGTTGCACCCGGTTGGGGTCTGCTCAGTGGTTTTGGCTATGTGACATGGTCACAATATATTTCCGGAATTGCTGCAAAAGCTGCTGCAGATGCAGGTCTTAAGGCAGGTGTAAAAGTAGGTTTGGTTAACGCTGTCAAAATAGTAACAAAGACATTAGATGGTTTTGGTGAGGTACCTACAATGGATTGGGAACAACTTATTAGTTTTGGTAACTTTTCTGATGGAGTAACACTTCATGCTATATTTAAAAACTTAGATAATATGATGAATGGTTATTTAGATTCTGGAAAGTATTCTCAATTTTCTATGGTGGTACAAACATTTGCTGAAAAATCTAAATCATATGCTACACCTTATTCTACAGAAGTAGCAGAAGTTACAAATGCTGTTGCGGATGCTAAAACCGGTGTATTGACAAAAGCAGGCAATGCAACTAGTAGTTTATCTACTGGAATAACTGCTTCCATTATTGCAATTGTAGTTATAGTTTTAATTATGGTGGTAATATATTTAATTTTACGTTATAGACGAAAAAATAAAATGAAGAAAAAACTCCATTACATCAAATTATTAGAAGA

>IT4rifA_044
ATGAAAGTCCATTATATTAATATATTATTGTTTGCATTTCCATTAAACATATTG
CATAATCAAAGGAATCATAAGAAAACTATACTTCGTACACTCAAAACTGAACCAACAAAACCACATAGAACATTATGCGAATGTGAATTATACGCACCATCTAACTATGAAAATGACCCTGAAATGAAAGAACTAATGGAAAATTTTAATCGTCAATCGTCTGAACGATTTCGAGAATATGACGAAAGGATTCAAGATAAACGAAAGCAATGTAAAGAACAATGTGAAAAAGATATACGAAAAATTATTTTAAAAGATAAAATAGAAAAAGAATTAACAGAAACGTTTGCCTCATTGGAAACAAATATAGACTCCAATGACATATCCACTTGCGTTTGCGAAAAATCTATGGCAGATAAAGTTGAAAAGTGTTGTCTTAAGTGTGGGTATGGTTTAGGAGGTGCATTAACGTCATGGGAAATTTTAGGTTATACTGGAATATACGGATGGGCTAATTTTGCCTCTACCGCTGCTACTAAGGCCGCAACAGAAGCAGGTATGGCTGCGACCATTGAAGGATTAAAAAAGGTTTATGGTCTTGTTGAATTACTCGGTTCTAAGATTACAACAATGGTTACTACAGAAAATTTTAATAAACCCATGGAATTACTAGAAGTTGTTAAGAAATTAGGTAGTACCATATGTAATGTGAGTTTAGAGAATGATCCATTGTTTTGCTTTGCCATAGAAGCTAGTCCCAAAAGTGTTCTTCTTCCTACTGGACAGGCTGGACAAGCAGGTGCTTTAGAATTTTCTAAACTTATGGGTGAAAAAGCTGTTGAGATTTCAGGAACAACTAGCAATTTCTCTAATTTCATGATTTTCTCAGGCATTACTATATTGGTTATAGTTTTGGTTATGGTAATTATTTATTTAATATTACGTTATCGAAGGAAAAAAAATATGAAGAAAAAACTTCAATACATAAAATTATTAAAAGA

>IT4rifA_035
ATGAAAATCCATTATACTAATATATTATTGTTTCCTCTAAAATTAAATATATTG
AATACCCACAAAAAACCATACATCACACATCATACACAAAAAATACCAACCACAAGGTCATTAAGCGAATGTGAATTATTTTCACCACAAAATTACGACAACGATCCTGAAATGAAAAGGGTGATGCAACAATTTCATGATCGTACAACACAAAGGTTTCAAGAATACGATGAAAATTTGAAAGAAAAACGACAAAAATGTAAAGATCGATGTGATAAAGAAATCCAAAAAATTATTTTAAAAGATAAATTAGAAAAACAAATGGCACAACAGTTTTCTACGTTACACACGGATATACAAAGTGACGCCATTCCCACTTGTGTATGCGAAAAATCCTTAGCGGACAAAGTGGAAAAAGGATGCTTGAGATGTGGAAGTGTGTTCGGTGGTGGTATTGCACCAAGTGTTGGTTTATTAGGAGGAATTGGTGAAGCTGCAATAAGCGCCTGGAAAGTTGCGGCACTTAAGGCCGCTGCAAGATATGCCGCATCTAAGGGTGCTGCGCAGGGTTTAGCTGCGGGTATTCAGGCAGGTAAGGGAGTAGCTATTAAATCATTAGAAAAATTGGGTGTAAAGTATTTTTGGACTGGAATGTCGAGCGAAATTCTTAAAATGAATCATTATAAGGAAGTCGCAAACCTTACTGATGTTATTTATACAGCAAAGCTTAAGGTCTGTGATGAGCTGACCTTTGATGATTTTGTGAATATGTGTGAACAATTTGATATTAAAATTGGTGTATATACAGAAGAGGTTAAAAATGCTCTTCTACCGAAATATGCCGTACCTAATGCGTTAAACGAAATTGTTTCAAATGCTGAAACTACTGCTAAAGAAGTTTTTGAGGCTGAAAGTACCAGGATTGCTGCTGAAATCACAGAACAACAAACCGCTGTGATAAATGCTACATATTCTAGTTGGCAGATTGCTATAACAGCATCTGTTATTGCAATTGTAGTAATCGTTTTAATTATGATGATAATATATTTGGTTTTACGTTATAGACGAAAAAAAAAAATGAAGAAAAAACTCCAATATATCAAATTATTAGAAGAA

>IT4rifA_036
ATGAAACTGCACTACTCTAAAATATTATTATTTTCCCTTTCATTAAATATATTG
CATAATCCATGGAACCATTACATGAAACCACATACGTACACCAATAGATCTTTATGTGAATGCGAATTATATGAACTTGCCAACTATGATAATGACCCACAAATGAAAGAAGTCATGGAAAATTTCATTAAACAGACACAACCAAGATTTGAAGAATACAATGAACGTATGATGAAAAACAGACAAAAATGTAAGGAACAATGCGAAAAAGATATACAAAAAATTATTTTAAAAGATAAATTGGAAAAACAAATGGCACAACAGTTAACCACATTAGACCCGAATATAACCACTGAAGATATTCCCACATGTATTTGCGAAAAATCTTTAGCAGATAAAACAGAAAAGTTTTGTCTTAATTGTGGAAAAACTATGGGAGGGGTTGCCCCCGGTTGGGGTCTGGTCAGCGGTTTAGGTTATGTAGGATGGACAAATTATGTTACACAAACGGCTCTGCAAAAGGGTATTGAAGCAGGTGTTAAATATGGGATTCAAGATTTAAAAGGTTTTCCTGGACTATCTGGATTAATTAATTTTTCCGAAATAAAAAATTTGATTAATCATACAAATTATGACATTGGAATGACATATGTTAATATTATTAAGCAAGTAAAAATTACAAAGTGTGTTGGTAAAGCTGTTAAAGAGAACGCATTTTGCCATTACGTATCACAATGGGGGGAAAGGGCATTATCCGATCGACCTGCCGTTATTGCAGATAATGCAGCATATATGGCTAAAATTACTGAAGAAGGTGTATTGGAAAAAGGCGCACAGGCAACTAGTAGTTTAACTACTGGAATAACTGCTTCAATTATTGCAATTGTAGTAATAATTTTAATTATGATAATTATTTATTTAATATTACGTTATCTACGAAAAAAAAAAATGAAGAAAAAACTCGAATATATAAAACTACTAAAGGAA

>IT4rifA_037
ATGAAGTTCCATTATTTTAATATATTATTATTAAACATTCCATTGAATATATTA
AATGATCAAAAAAATGCATACAACAGCAGTATACATCATGCACCAAAAACAAAAACGACAAAAATACCAAACATTAGGTTGTTATGTGAATGCGAATTATACGCGGCTCCAAATTATGACAACTCAGAAATGAAAGTTGTGATGCAAAATTTTGATCGACAAACAGAACAAAGGTTTAATGAATACGAAGAACGTATGTTGAAAAACAGAAAAAAATGTAAGGAACAATGCGATAAAGATATACAAAAAATTATTTTAAAAGATAAAATCGAAAAGGAATTGGAAGAAAAGTTAGCTGCTTTGGAAACAAACATAAACACCAATGACATACCTACTTGCATTTGCAAAAAATCAGTAGCAGATAAAGTTGAAAAAACGTGTTTGAAATGTGGAGGAATATTAGGTACAACGGTACCACAATTAGGAATTTTAGGTGGTATTTCTACACATATGTTGACAACTGCAGCTACGTCTGCTGCTATTGATGCTGGTATGAAAGCTGTCGTCGATAAACTTAAAGATTTCGTTACTGGATTTAGCGGAAATACTGTTGATTTGACACCAATTGTTAATCCATCAAGTTATAATTGTGGTAATCTTCTACTTGAAAATGCTAAGAATTTAACGAAGACAACATGCATGCCTAATAGTGATGGAAAGTTCAGTACATTGTGCGCTCAAATACAGAATAGTGGTAGTATATCTACCTTTAATGGTTTCGCAGAAGCTGGTACTGATGCTTATAATACAACATGGGCAACCAAAACTGCAGAAATTAATAGTTTCAATATTGCCATGATGGCTTCTATTATTGCAATAGTAGTTATAGTTTTGGTTATGGTAATTGTTTATTTAATTTTACGTTATCGACGAAAAGAGATAATAAAGAAAAAATTACAGTACATAAAATTATTAAAAGAA

>IT4rifB_106
ATGAAACTGCACTACACTAAAATATTATTATTTTTCTTTCCATTAAATATATTG
CATAATAAAAATAAACCATCCATCACACCAAATCATACACGGACTACTACGTCACGATTGTTAAGCGAATATGACACAGAATCGTCAATTTATGATAGTGATGAGGAAATCGATTCAGTGAAGGAAATTTTCGAACGACAAACATCACGACGTTTTGAAGAATACGAAGAACGTATGATAACACAACGACAAAAATATAAAGAACAACGTGACAAAAATATACAAAAAATTATTCATAAAGATAAAATGGAGAAAAACTTAGCAGAAAAAATAGAAAAAGGTTGTCTTAGGTGTGGATGTGGGCTAGCAGGTGTTGCAGGAAGTATTGGATTATTTGGTGCAGTTGCTATAAATATCTGGAAACCTGGGGCAATTACGGCCGCTATTGAAAAAGCTCTAGAATTAAAATCTGCTTATATTTCGGCTACCGCTGAAGCTGCACGTATTCTGGCAGGTAAGGAAGCAGTTATTGAAGGATTAAAAAAAATGGGTATATCAACTCTAGAAGGTAAGGATTTGGGAACCTATTTTGCTACAACACCTTATGAAAAAGTCGCAAGCATTTATGTAGCTGTTAATGAACAACATTTTGAGAAATGTGCATTTGGTTCTTTAAAGAAGGAGTTCATCCCTGTCGGTGACGGTAGCCGTGATTCTCTTTTTTGCCAGTCGGTGTGGAAACAAACTTCAGCTGTATCACAACCAAGACAATATATTTCACCTGAAGAAGTTATAGAACAAACTGTACAAAATATTGTTAACAAAGCCGAAGGACCTGCTAATACAGCCGCTGAGGTTGCTAGGGAAAGTGCTACTAATGCAATAGAAGTTCAACAGACCAATGTGATAAATGCTATATTTATGAGTAAGCAAACTGCTATTATTGCTTCTGTTGTTGCAATATTAATTATAGTTTTAATTATGTTAATAATATATTTGGTTTTACGTTATCGACGAAAAAAAAAAATGAATAAAAAAGCCCAATACACAAAATTATTAAATGAATA

>IT4rifB_107
ATGAAAGTCCATTATATTAATATATTATTGTTTTCTCTTCCATTAAATATACTG
CATAATAAAAATAAACCATACATCACACCAAATACACCAACTACTACATTACGAGTGTTAAGCGAATGTGACCTATATATGCCCAATTATGATAAAGATCCGGATATGAAATCTGTGAAGGAAAATTTCGATCGACAAACATCACAACGTTTTGAAGAATACGAGGAACGTGTGCAAGATAAACGAAAAAAATGTAAAGAACAATGTGACAAAGATATACAAGAAATCATTGTAAAAGATAAAGTCCAAAAATCATTAGCAAAAAAAGTGGAACAAGGTTGTCTTAAGTGTGGGTGTGGGTTAGGAGGTGGTGTTCTACCTGTTTGGAGTCTGGTCAGCGGTTTATGGTATGCAACATGGTCACAATATGTTACTCAAAAAGCCCTTGCAGCGGGTATTGAGAAAGGTATACAAGTGGGTTTAGATCAAATTATTCAAATATACAAAGCGACTCGTTTAGGTAGTGTTCCCCAAATTACTGTGACAGAAATGCTTTCTTCAGGTAAATTTAACAATGGTGTAACTCTTTCTGATATGTTTGAACATATTATTACTATGTACGAAACATTAGAGGATCGTGGCTATAGTAGTTTCGTGTCAGTTCTAGATGGTATCGTTAAAACTGAAACCATTGCTGAGTTTAATACAAGGCATAGCGCACACATAGCAGCAATTGAAAAAGCTATTGCACAAGGTAAAGCAGCTGAGGCTACGAACTATACATCGATTACTAGTAGTTTAACTACTGGAATAACTGCTTCAATTATTGCAATAGTAGTTATAGTTTTAGTTATGATAATTATTTATTTAGTTTTACGTTATCGACGAAAAAAAAAAATGAAGAAAAAAGCCCAATACACAAAATTATTAAATCAATA

>IT4rifA_038
ATGAAAGTCCATTATATTAATATATTATTGTTTTCTCTTCCATTAAATATACTG
AATCCATGGAACCATTACATGAAACCACATACGTACACCAATAGATCATTATGCGAATGCGAATTATATGAACTTGCCAACTATGATAATGACCCACAAATGAAAGAAGTAATGCAACAATTTGAGGTTCGTACGTCACAAAGATTTCACGAATATGATGAAAGTTTGCAAAGTAAACGAAAGCAATGCAAAGATCAATGCGATAAGGAAATCCAAAAAATTATTTTAAAAGATAAATTAGAAAAACAAATGGCACAACAGTTAACCACATTGGAAACAAAGATAAACACCGATGATATACCTACATGTATTTGCGAAAAGTCGTTAGCAGATAAAGTGGAGAAAACATGTTTAAATTGTGGAAAAAATCTAGGAGGTTTTGTTCCGGGATTGGGCTTGATAGGTGGCAGTGCTTTATATGTTGCCGCAGTAAAATCATCTGTGGAGTTAGGTATTAAAATGGGTATGCAATCAGTTATTTCTAACCTAAAAGGGTTATGGGGTCTGCCTAGATTAATTGATGCTACTGTTATAAAAAATTTTGTAACTCCTATAAATTATTGTAATAAAACGTCTATTATTGAATTTCTCAATAACATAAATAACAGTTCATGTGCATCACAATCTGAAATCCCCCAATTATTTTGCCATATGGTATCACGCCCAGGAGGAGAGGAAGAATTAGCTAAACGTGTAGCAGATATTGCAGAAATTGCTCAAGAAACTGGTGCTGAAGCTGCAAGTGGAAAATTTGCACAGATGACAAGTGTTAGTGCTATTTTCTCTGATCCTGTTATAATTTCTGCTATAGTGGTTGTATGTATAGCTGTTATACTTTTAATAATTTATTTAATTTTACGTTATCGACGAAAAAAGAAAATGAACAAAAAACTCCAATATATAAAATTATTAAAAGAAT

>IT4rifA_034
ATGAAAATCCATTATATTAATATATTATTGTTTGAGCTTCCATTAAATATATTG
AATCAAAGGAACCATAAGAGCACTATCCCACTTAATACACCAAAAATACCAACCAATAGATCTTTATGTGAATGTGAATTGTATGCATCAGCCAACTATAATAATGACCCAGAAATGCAAAAAGTAATGGAAAATTACAATCGACAAACGTCACAGCGTTTTGAAGAATACAATGAACGTGTGATCAAAAACAGACAAAAATGTAAGGAACAATGGGACAAAGATAAAAAAAAAATTATTTTAAAAGATAAAATCGAAAAAGAATTAACAGAAAAGTTAGCGGCATTACAAACAGATATATCTACCAATGATATACCCACCTGTTTTTGCGAAAAATCTTTACCTGATAAAGTAGAAAAAAGTTGTTTAAAATGTGGAAAAAATCTAGGAGGTTTTGTTCCAGGCTTGGGTTTGATAGGTGGAACTGCTGTATATGCTGCAGCAGTAAATGCCGCTACGAAAATTGGTATGGAAGCCGCTCTTGGTGGTTTAGAGAGTGTTAATGGTCTTTTTCAATTACTTGAGGAAAATATTAAAGATTTGGTTACTGCAACAAATTTTAATTGTAAGGATGCTCTCCTTGAATCAATTGAAGCTATAGCAACTCCAGTATGTAAATCTGACCAAGCTGGCAAATATTTATATTGTTCAATAAAATCAGGTAAACAGCCAATAACATTTAGTGTTATAGAAGGTAGGATATCCAATGCTGCCCAAACTGCTGGTGAAATCGCAAGTGAAAAATTTTCAGAGATGACAAGTGTTGGTACTATTTTTTCTAACCCTGTTGTAATTTCTGCTATTGTAGTAGTGACTATAGCTCTTATATTTTTAATTATTTATTTAATTTTGCGTTATCGTAGAAAAAAAAAAATGAAGAAAAAACTCCAATATATAAAATTGTTAAAAGAATA

>IT4rifA_p033
ATTAATATATACCACTCTAAAATGTTATTATTTGCCTTTCTATTTAATAAATTT
ATTCCCCAAAAAATCCTTAGAACACACCACTTGATGCAACATACACAAAAACAAAAAAATCACATATATTATTATGCAAATGCGACCTATATATGTCTAATTATGATAATGACTCAGAAATGAAAGAAGTAATGCAAAATTTCAATAAAGAGACAGAACAAAGATTTTACGAGTATGACAAACATATGATCAAAAACAGACAAAAATGTAAAGACCAGTGTGATAAAGAAATTCAACAAATTATTTTTAAAATGCAAAATTGAAAAAAATTGACAGAAATTTTGGCAATATTACAAAAGCGAATATATAATTACTGAGGATATACCCACATGTGTTTTCAAAAAATCAGTAGCAGTTAAAGTTGAAAAAATATGTTTGAAATGTGGAGGGATATTAGTTAAGAAGGTATCCCAATTGATTTTGATAGGTGGAACTACTTTATATGCTATAAGTGTTTAGAAAGATACAGCAATTTTTGTTACTATTCAATTCGATACTAAGCATGGTATTAAAGAAGGTATTAAGGTGTAGGTATTCAATAAGACATCAAAAGTTTATATAAAAACTTTGGTTTAAACGCTTTGAATGGTGTTCCATTGAAATCAATTATTAATGCAGACAATTTCAATAATCCCAATATTCTTGTTCACCTTGTTCATAATGGATATATTAGAATGTCGCATGCTAATATCATTGACCAGCATGGTATATGTACCTTTTATCGAAGTATATTTTTTTTATGATGAAGTTAAGATAACACAAGCTATAGCAGCTAATGAAAGGCATGCTGCGACAAAGGAGACAACTGAAACTACTAACACGCTTATGTTAGAAAAAACTAATAAAATAGCAGGTATAACTACTAATTATAGTATTGTTATTATTGCTTCCATTGTTGCAATATTTTTTTTTTTTTTTTTTTTAGTAATGGTAGTTATTTATTTAATTTTACGTTATACAAGAAAACAAAAAATAAAGAAAAA

>IT4rifA_032
ATGAAAATCCATTATATTAATATATTATTTTTTGGGCTTCCATTAAATATATTG
AATCAAAGGAACCATAAAAGCACCACACATCATACATTAAAAATACCAACAACGAGGTTATTATGCGAATGCGAATTATATTCACCTGCCAACTATGACGACGATCCACAAATGAAAGAAGTAATGGTTAAATTCAGTAAACAGACACAACAAAGATTTGAAGAATACGACGAAAGGATGAAAACTACACGCCAAAAATGTAAAGATCAATGTGATAAAGAAATCCAAAAAATTATTTTAAAAGATAAATTGGAAAAACAAATGGAACAACAGTTAACCACATTAGAAACAAAGATAACCACTGAGGATATTCCCACCTGTTTTTGCGAAAAGTCGTTAGCAGATAAAACAGAAAAATTTTGTCTTAATTGTGGAGTAAATGTGGGAGGTGGTGTGTTGCAAGCTTCGGGTTTATTAGGAGGAATTGGTGCAGTTGCTGTGCATGTGTGGAAACCTTTGGCACTTAAAGCCGCTATTGCAGCAGCTCTAGAAGCAAATAATGCTAATATTTTGGCTGCGGCTATTAAAGCGGGTAATGCCCATGGTATGAAAATAGTTATTTATTATCTAAAAGATTGGGGTGTAGATATATTTTGTTCTGAAATATTTGAATCCATTCTTAAAATAAGCCATTATAGTAAAGTCAAAGATTTTGCTGCTGCTATTATTAACAAACATGGTGAGATCTGTGCGATGTCGGCAAGTGGTGAAAATCCTATGTGCCTACCATTTGATATTGCATTACATCTAAGAGATGCAGGTGGTAATAAAATAGGTCCTCCAGCATCTCATGCTATACCACAAATGATAAACAATCTTGTTGGAGAAGCTACACAAGGTGCTGCTGAAGTCGCCAAGAAGGCTAGTGAAAGTGCTACTGCTGAAATTACAGAAAAACAGACCGCTTTGATAGAAGCTGGATTTAACAGTTCCATTACTTCTATAAATGCTTCTATTATTGCAATATTGATTATAGTTTTAATTATGGTAATTATTTATTTGATTTTACGTTATCGACGAAAAAAAAAAATGAAGAAAAAACTCCAATATATAAAACTATTAGAAGAAT

>IT4rifA_p080
ATGAAAATTTATTACTATAATATACTATTATTTTATCTCCCATTAAATATATTG
ATTATGAAAATGTGAATTATACGCACCACCTAATTATGATAATGACTAAGGAACGAAATCTGTGCTGCAACAATTTGATAATCGCACATCACAATGATTACGAGAATATGAAGAAGGAATGTAAAGATCAATGCCATAAAGAAATCCAGAAAATTGTTTTAAAAGACAAAATAGAAAAAGAATTAACAGAAAAGTTAGCGGCATTATACAGGGATATATTTACTGAGGATATACCTACATGCATTTGCGAAAAATCTTTATCAGGCAAAGTGGAAAAAACATGTTTGAAATGCGGAGGTATATTAGGTGGTGGTTTGGAACCAACGGTTGGTTTGTTAGTTACTGTTGCTGTAAATCAGTTGACAAAAACTGCTACGGTTGCCTCCATTGAATTTGCTACTCAGGAGGGTATAAAAGCAGGTATTAAAGCTGTTGTTCATAATTTAATAAATGTGCTTCATTTTTTTGATGTTACAAGAGATATATGGTTAACTCTTATTAATTCAAAAAATTATAATACTGTTAGTGGTCTAACAACATCTGCTAAGACTACTAAAGAGGTTGGAACAACATGTCTAAGGAATACTCCTCGCCTTAAGCCTGCTTACGATGCCATATTTAATAAGAGCAAAGTATGGTTTGGTCCAGCTAAACAAGCTGGTATTGTAGCTACTTCTAATAAAGAAGCATCAATTCAATCAGTTGAATTTGGTAAGATAACAACTGCAAGTACTAGTTATTATACTGCTATTGTTTCTTCAGTTGTTGTAATAATATTTATAGTTGTGGTTATGGTAGTTATTTATTTATTTAATATTACGTTATCGTAGAAAAAAGAAAATGAAGAAAAAACTCCAATATATAAAATTATTGAAATAAATG

>IT4rifA_031
ATGAAACATGTTTATTTTAAAGTATTATTATTGTTTTCTCTTCCATTAAATATATTA
GATAAAAAAACTAACGATTATAGACCATATACTTTAACATATACAAAACTAGAAAATACAATTACATCAAGTAGGTTATTATGCGAATGTGATACGTATGCAGCTACCAATTATGATAATGACCCCGAGATGAAAAAAGTAATGCAACAATTTGACGAACATACCACACAACGTTTACTCGAATACAATGAACATATGATCAAAAAACGTAAAGAATGCAAAGAACAATGTGATAAAGATATACGAAAAATTATTCTAAATGATAAAATAGAAAAACAATTAAAAGAAAAGTTTTCATCGGCATTACAAACGGATATAGGTGCCAATTATTTACCAAAATGTACGTGTGAAAAGTCTTTATCCGACAAAGTTGAAAAAACTTGTTTGAAATGCGGAGGCCTATTAGGTGGTGGTATCACACCAACTGTTGGATTTTTCAGCACAATTGTTACATATTTATTAACAGATGCTGCTGCAAAACAAGCTGGTATTCTTGCTGCTAAAAAAGTTTCTGTAGAAGCTGGTATTCAGACATTCATTCAACAATTGTCAGATATGAGTAACTTACATGTGTTAATTGGTCATAAACTTGTAAATTTGATTACTCCAAAAACTGTTGGTAATATAATGGAACTTAGTAAGACTATTCATGAAACACTTCAAAGTACTTGTTTTGCAGCTGAACCTCGTATAAATGACGTGATGACGATTCTTTGTAGTACAGATTCTTATATTTTTGATGCACAATATTTACAACAGCAAGTAGCAAACATTGCTACGAAAGCTGCAGAAGAGGGTGCTAAAGCAGGTGCTCTCGCTTCACAAAATGCCGAGGCAAATACATGGTCTTTGGGAACAATTAGTAATTTCTTTTTTACTAACTCTGCAGGAATTGCATTTACAACAATAGTACTTATAGCTATAATTCTTTTAATTACTTATTTAATATTACATTATCGAAAAAAAAAAGAAAATGAAGAAAAAACTACAATATATAAAATTATTAAAGGA

>IT4rifA_030
ATGAAAGTTCATTATATTAATATATTGTTGTTTGCTGTTCCATTAAATATATTG
GAGAATACCCACAAAAAACTATCCATCACACCACGTCATATACAAACTACCAGATTATTATGCGAATCTGAATTATATATGCACAATTATGACAACGATCCTGAAATGAAAAGGTTGATGCAACAATTTCATGATCGTACAACACAAAGGTTTCAAGAATACGATGAAAGGTTGCAAGAAAAACGACAAATATGTAAAGATAAATGTGATAAGGAAATACAAAAAATTATTTTAAAAGACAAAATTGAAAAAGAATTAACCGAAAAATTTTCTTCATTACACACGGATATACAAAGTGACGCCATTCCAACATGTATTTGTGAAAAATCATTAGCTGATAAAATGGAAAAAGGATGCTTGAGATGTGGAGTTGTGTTCGGTGGTGGTATTGCACCAAGTGTTGGTTTATTAGGAGGAATTGGTCAAGTTGCTCTAAGTGCTTGGAAAACTGCTGCAATTACATCGGCTAAGGAAGCTGCTGAAAAAGCGGCTATAGCTGAGGCTACGAAAGCTGGTATGAATGCTGTCAGACTTAAAATTGAAGGATTGCGCCTTATTTTTGGTAAGGATAGAGGATTTGTTGATTTGATATCAATTGTTAATGAATCAACATATAAAAATGGTGATGCTTTACTTCAAAGTGCTGAGAAACTAATAGGTAAGGCCTGTATAAATCCAGAAACTAATAGTACGACTAGTTTTTATAATTCTATAACGTACACGGGTGCGTCTAACATTAAGGATTTCGCACAAGCTGGTGTCGAAGTTTATGAGAAAACATTACCATCCAAAACAGCAGCATTTAAGGAAACAAATATGGCTGCAGTAGACGCTACATATATGAGTAACCAGATTTATATTATTGCTCCTATTGTTGCAATAGTGGTCATAGTTTTAATTATGGTGATAATATATTTGATTTTACGTTATAGACGAAAAAATAAAATGAAGAAAAAACTGCAATATATAAAATTATTAGAAGAA

>IT4rifA_p079
ATGAAAATCCATTATATTAATATATTATTGTTTGCGCTTCCATTAAATATATTG
AATAATCAAAGGAATCATAACAACAGCACATATCATACATCAAATACAAAAACAATAAAATCACATAGATCATTATGCGAATGTGAATTGTACGCACAATCTAATTATGAAAACGACCAAGAAATGAAAGATGTGATAAAAGAATTTAATGATCGTACCGCACAACGTTTTGAAGAATACAATGAACGTATGCAAGTTAAAAAAAACCAATGTAAAGAACAATGTGACAAAGAAATTCAACAAATTATTTTAAAAGACAAAATCGAAAAGGAATTAACAGAAAGGTTTTCAGCATTGGAAACAAAGATAGACACCAATGACATACTCACATGTATTTGCGAAAAATCAGTAGCAGATAAGGTGGAAAAAACATGTGTGAAATGCGGAAGAATATTGGGTACGGCGGTACCTGAATTAAGTTTGATAGGTGGAATTGCCGTATATGCTGCAGCACAATCAGCTACTATGAAAATTTTCATTTCAGAAACTATTGATGTATTAAATAGAATTGGTGCTATGCTTCAATTATTTGGTGCAAAAATTGAAGAATTTGTTACTCCATCAATTTATGGTAAACCGATGACTCTTGTTACAACGATTCTAAGTGAAAAAGAAAAATTGTGCTTATGCGTTGCTAACAAAAAGAAACTTTTATGTANNNNNNNNNNGCAAGAATAGCAGGTGCTGTAAATCAAGGTGTACACACTGCAAATGATACATGGGCTACGGCAACAACTCCAACAACATTTTTAACTAATCCTTTTGTTGCCTCCAGTATTGCAATAATGATTATAGTAGCAATAGTTCTAATTATTTATTTAATTTTACGTTATAGAAGAAAACAAAAAATAAAGAAAAAAATACAATACATAAAATTATTATAAGAAT

>IT4rifA_029
ATGAAAATCCATTATATTAATATATTATTGTTTGAGCTTCCATTAAATATATTG
TATAATCAAAGGAACCATAAAAGCACCACACATCATACATTAAAAATACCAATCACTAGATTATTATGCGAATGTGAATTATATACACCTGCCAACTATGATAATGACCCACAAATGAAAGAAGTAATGCAACAATTTGAGGTTCGTACGTCACAAAGATTTCACGAATATGATGAAAGTTTGCAAAGTAAACGAATGCAATGTAAAGATAAATGCGATAAAGAAATCCAAAAAATTATATTAAAAGATAAATTAGAAAAACAAATGGTAGAACAGTTTTCCACATTACAAACTGATATACAAAATGACGCCATTCCAACATGTATTTGCGAAAAATCTATGGTAGATAAAATGGAAAAAAATTGTATGAAATGTGCACAAAATTTGGGAGGTATTGTTGCACCCTCTTCAGGAGTATTAGCAGGAATTGCTGAAGGTGCTCTAATTGTGTGGAAACCTGGGGCACTTGATGCCGCTATTGCAGCAGCTCTAAAAGTAAATAGTGCTAATATTACGATTGCCGCTAAAGCTGCAGGTATTCAGGCAGGTAAGAAAGCAGTTATTGGAGGATTAAAAGCATTGGGGGTAGAGGAATTAGGTATTAAATCATTGGAATCCTTTTTTACTGAAAGTTATCATATTAATATCGCAAAGGCTGCTAGAATTATTGCTGAAAAACATGGTCTGAACTGTGCGCTGGGGACCACTAATGATGCTAGTTCTAAGTGCATAGATATTGGTAAGAGAATAGGTACACATTATGCAAATGGTCTTCCAGATGGTCCTCCAGCGACAACTGCTGTACCACAAAAGTTAAAAGGAATTGTTGCAGAAGGTGAAAAAGCTGCTAAAGCCGCTGAGGCTGCTAAAAATGCCAAGTTAACTGCTGAAATCACCGAAAAAGAGACCGTCTTGTTTGAAGCTGGATTTAACAGTTCCATTAGTTCTATAAATGCTGCGATTATTGCAATAGTCGTCATAATTTTAGTTATGGTGATAATATATAAGATTTTACGTTATAGAAGAAAAAAGAAAATGAAGAAAAAACTCCAATATATAAAATTATTAAAAGAA

>IT4rifB_105
ATGAAACTGTGCTACTATAAAATATTATTATTTTGGCTTCTATTAAATATATTG
TTAAAGGCACATAATAAAAATAAAGCATATATCACTACACATACACCAACTCCTACATCACGAGTGTTAAGCGAAAAGGACTTACAATCATCAATTTATGATAATGATGCGGATATGAAATCAGTAAAGGAAAATTTCGATCGACGAACATCACAACGTTTTGAAGAATACGAAGAACGTATTAAAGATAAACGCCAAAAACGTAAAGAAGAACGTGACAAAAATATACAAGAAATTATTGAAAAAGATAAAATGGACAAATCATTAGCAGAAAAAGTAGAAAAAGGTTGTCTTAGGTGTGGGTGTGGGCTAGGAGGTGGTGTTGCACCTATTTGGGGACTGGTTAGCGGTTTATGGTATGCGACATGGTCACAATATGTTTCTGCAAAGGTCCTTGAAGAGGCTACTAATGCTGCTATTAAAGCAGGTATAATTAAAGCGATTGAAGGATTAAAAGAATTACAAGGTTTAGGTAAATTAGTTGGGGATAAGTGGTCAAATATAGTTACTCCAGAAACTTATTCCAATCCCAATCTACTTTCGAGAGCACTTCAGTATGTAAACCTTACAATGTGTGACACTATTCCTGTTAAAAATGGACTTTTTTGTAATGCTATACAAAAAGAAACTTCTAGTGTTTTTGCTTCTGCCGCACAGGTTGCGCGAGATGCTGCCGCAGAAAGTAAGGCTGCATACTCTGCTACTGAAAAAGCCGCACTTCTCAAACTCGCACCTGCTACTAATGCTTTAAGTACTGCCATAATAGCCTCAGTTGTTTCAATAATAGTTATAGTTTTGGTTATGATGATAATATATTTAATTTTACGTTATCGTAGAAAAAAAAAAATGAACAAAAAACAACAATACACAAAATTATTAAATCAA

>IT4rifB_104
ATGAAACTGCACTACTCTAAAATATTATTGTTTCTTATTCCATTAAATACATTA
GTGCATAATAAAAATAAACCATACATCACACCACGTCATACACCAATATGTACATCACGTGTGTTAAGCGAATGTGACAAACAATCGTCAATTTATGATAATGATGCGGATATGAAATCAGTGAAGGAAAATTTCGAACGACAAACCACACAACGATTACGCGAATATGATGAACGTATGAAAGATAAACGCAAAAAACGTAAAGAAGAACGTAATAAAAATATACAAAAAATTATTGACAAAGATAAAATGGAAAAATCATTAGCAGAAAAAGTAGAAATAGGTTGTCTTAGGTGTGGGTGTGGGTTAGGAGGTGTTGCAGCAAGTGTTGGATTATTCGGGGGATTGGGTACCTATGGATGGAAAAGTGCTGCTATTGCAACTGCTACGAATGCGGCTATGGCTGAGGCTACTGCTAAGGGCGCTGAGGCAGGTGTGAAAACACTAATTGATAAGTTAAAAGAAGCATTCCCTATACCGAATTTATTTGATCCTTCATTTGAAAAAGCCATTACTACAGAAACCTACTGTAATGAGGCCTTAATTTCTGGTGCTGTCAAACAGAAATATGAATTATTGTGCGCGAAAGGCTCATCATGTGAAAACTATTCGCTGTTTAGCCATTACAGAAGTGGTGGAGAAGCTGAAGGTGCTCGAGCTTTAGTAGAAGGTGTAAAAAAAATTGTTGGAGAAGCTATGGGCAAAGCTTCTGAAGAGACTCTTAAGGCTACTGAATCTCAAATGGCATCTCTTAAATCTGGTAAACTTGCAGAAATATCAGAGACAAGTTATAGTTCGTACCGTGCAATTGGTTACTCCGTCCTTGCCATATTGATTATAGTTTTGGTTATGATAATTATTTATTTAGTTTTACGTTATCGTAGAAAAAAAAAAAAATGATTAAAAAAG

>IT4rifA_028
ATGAAAATCCATTATATTAATATATTATTGTTTGAGCTTCCATTAAATATATTG
AATCAAAGGAACCATAAAAGCACCACACATCATACATTAAAAATACCAATCACTAGATTATTATGCGACTGTGAATTATATTCACCTGCCAACTATGACGACGATCCACAAATGAAAAAAGTCATGAAAAATTTTAATCGTCAAACCTCAGAAAGGTTTCATGAATATGACGAAAGGATGAAAACTACACGCCAAAAATGTAAAGAACAATGTAATAAAGAAATTCAAAAAATTATATTAAAAGATAAATTGGAAAAAGAATTGGCTGAAAAGTTTGTCACATTACAAACAGATATACAAAATGATGCTATTCCCACATGTGTTTGCGAAAAATCCTTAGCGGACAAAGTGGAAAAAGGATGTTTGAGATGTGGAAGTGTGTTCGGTGGTGGTGTGGCGCCAAGTGTTGGTATATTAGGAGGAATTGGTCAACTTGGGCTAGATGCATGGAAAGCTGCGGCAATTAAGACCGCGACGAAAGAGGCTATAGCTGAGGCTACGAAAACTGCTACGCAAGAGGGTATGAATGCTGTCATTTCTAAAATAAATGAATTGCTTACCAAATTTCAGGGAGAACCTGTTGTTGATTTGACACGAATTGTTAATCCATCAACGTTTGACAAAGGTACTGCTTTATTTGAAACTGCTGATAAACTATTTGGTGAAGCCTGTATAATTCCAGGAACTAAAACAAATTATAGTTTTTGTACTACGGCAATATACTACGATGGTGAATATAACATTAAAAATTTCGGAAAAGTTGGTGCCGATGTTTATAAGGCAACATATACATCCCAGAAAGGAACACTTGAAGCAGCAAAGGTGGGTGCGGTAGAAGCTACATATGGAGGTTACCAGACTGCTATTATTGCTTCCATCGTTGCAATACTGGTAATCGTTTTAATTATGGTAATTATTTATTTAATTTTACGTTATCGAAGAAAAAAGAAAATGAAGAAAAAACTCCAATATATCAAATTATTAGAAGAATAG

>IT4rifA_027
ATGAAAGTTCATTATATTAATATATTGTTGTTTGCTGTTCCATTAAATATATTG
GCGAATACCCACAAAAAACCATCCATCACACCACGTCATATACAAACTACCAGATTATTATGCGAATGCGAATTATTTGCACCACAAAATTATGACAACGATCCTGAAATGAAATCTGTGATGCAACAATTTCATGATCGTACAACACAAAGGTTTCAAGAATACGATGAAAGGTTGCAAGAAAAACGACAAATATGTAAAGATACATGTGATAAGGAAATCCAAAAAATTATTTTAAAAGATAAATTAGAAAAGGAATTAACCGAAAAGTTCGCGACATTACAAACTGATATACATAGTGATGCCATTCCAACATGTATTTGCGAAAAGTCGTTAGCAGATAAAGTGGAAAAAGGATGCTTGAGATGTGGAAGTATATTAGGTGCGGCGATGCCTGAAGTGGGTTCAATAGGTGCAACGGCTTTATATGCTTTAAATCAGTGGAAATCTGGTGCTTTGCTAGCCGCTACGGAATATGCCATGGCTCAGGGTCTTGCTAAGGGTGCTATTGCAGGTAATGCCCAAGGTGTGAATATAGTTCTTCTTGGATTAAATAAATTGGGTGTAGAGGATTTATGTCCTGAATTATTCAAATCCATTGGTACTAAGATACTGTATAATGATGTCGCAAATATTGCTAATGCTATTATTACAAAAAAAACTCAGATGTGTGGGCTGAATCCAAGTTCTGCTAATGTGCCTATCTGCAAAAAAATTGATATGAATTTTAGTCTAATTAAAATTGGTAATAAACCTTTTTATACAATAAGAGATGGTATAACAAGAAAGGTAATCGATGTTGTTGGAAAAGCTACAAGTTCTGCTGATGCACTTGCTCAGGAGACTGCTAAAGACGTTACCACTGCAATCACAAAAGAAAAAACTTCTGAGATAGCAGCTACATATGCTATTTGGCAAACTACTATTATTGCTGCTGTTGTTGCAATAGTGGTCATAGTTTTAATTATGGTAATTATTTATTTGGTTTTACGTCATAGAAGAAAAAAAAAAATGAAGAAAAAACTCCAATACATAAAACTATTAGAAGAA

>IT4rifB_102
ATGAAACTGCACTTCCCTAAAATATTATTATTTTTCTTTCCATTAAATATATTA
CATAGTAAAAATAAACCATACATCACACCACATCATACACAAACCAATAGATCATTATGTGAATGTGACACACAATCGTCAATTTATGATAAGGATGAGGAGATGAAATGTGTAATGCAACAATTTGATGATCGTACCTCACAAAGATTACGCAAATATGACGAAAGGTTACAAGATAAACGACAAAAACGCAAAGAACAACGTGACAAAAATATACAAAAAATTATTGAAAAAGATAGGAAGGACAAATTATTAGCACAAAAAGTAGAAAAAGGTTTTCTTATATGTGGGTGTGGGTTAGGAGGCGGTGTTGCACCATTTGTTGGATTATTTGGTGGACTTGCTGTAAATGAGATGAAAAAAGCTGCTGCGGTTGCCTCTACGGATGTGGGTATTAAAGAAGCCATTAAAGGAGTAGGAAAGATATTTGAACTAGAAGCTGGATCTACTATGGAATGGACGAAAATGATTAACGCAGGAAATTATAATCAGAAAATGTCTCTTATTGCTATAGTGAACAATCTAAAAAATATGTGCGAGGATGGTCAAGTTGTTGGAGATTCATTATTTTGCCAAGCATCTGATGCTATATCTAGAAGTGGTGGGGGTCCTGAGTTTAGTAGAACTATTTCTGAAATGGCAGCAAAGGTTGCAGAAGCTGCTCGAAAAGCAGCTAGTAATAAATTAGCAGAGATGACAAGTGTTGGTACTATTTGTTCTAATCCTGTTGTAATTTCTGCTATAGTAGTAGTGATTATAGCTGTTATACTTTTAATTATTTATTTAATTTTACGTTATCGAAGAAAAAAAAAAATGAAAAAAAAACAGCAATACACAAAATTATTAAATCAAT

>IT4rifA_p078
ATGAACGTCCATTATATTAATATATTATTGTTTGCTTTTGCATTAAATATATTG
AATACCCACAAAAAACCATCCATCACACCAAATCATCCATCAAATACCAGGCTATTATGCGACTGTGAATTATACGCACCATCTAACTATGACAACGATCCTGAAATGAAAGAAGTGATGGAAATTTTCGATCGTCAAACCTCAGAAAGGTTTCATGAATATGACGAAAGGATGAAAACTACACGCCAAAAATGTAAAGATAAATGCGACGAAGCAATCCAAAAATTATATTAAAAGATAAAATGGAAAAACAAATGGCACAACAACTAACCACATTGGAAACAAAGATAGATACCAATGATATTCCCACATGTATTTGCGAAAAATCTTTAGCAGATAAAGTGGAAAAAAATTGTTTAGCATGTGGAGGTATGTTGAGTGGTGGTATTGCACCAACGGTTGGATTAATTGGTTCAGTTGCTGTACATGTGTGGAAGCCTGTGGCACTTAAGGCCGCTATTAAAGCAGCTCTAAATGCAGCTTCTAACGATATTTCGGCTGCCGCTGAAGCTGCGGGTATTGAGGCAGGTAAGGATGTAGTTATTAAAGCATTAGAATTTATTGAAGTACATAAATTCTTCCCTGGAATATTTAAAAACATTGGTAATATAACTCATTATGCTGATGTCAAAAATTTTGTTGGTGCTATTGTTAAAGAACATGCTCAGAACTGTGGGGGGGGGATAACTTATGGAGGTGTTAATACGTGTAATGCATTTGAGATTAAATTAGGTCTATTTAAAGCAGAAACTGGTAAAACATATGGTGCTCCAGCAAATATTGAAATACCAAAAATTATAAACAAATATGTTGCAGATGCTACGACCGTTGCTAATGCCAAATCTGCTGAGGTGGCTGCCGCTAAAAAAGCAGCAATTTTAGAAACAAGCACGAAGGCTATAGAAACTACAAGTTACAATTTGTACGCCGCAATTGGTTACTCCATCCTTGCCATATTAATTATAGTTTTAATTATGGTAATAATATATTTAATTTTACGTTATCGACGAAAAAAGAAAATGAAGAAAAAACTGCAATATATAAAATTATTGAAAGAAT

>IT4rifB_103
ATAAAAATGCACTACACTAAAATATTATTATTTTTGATTCTATTAAGTATATTG
AATAATAATAATAAAACATACGTCACATCACATATACCAACTAATACATCACGAGTATTAAGCGAATGTGACATAGAAACGTCAATTTATGATAATGGAGCCGATATGAAATCAGTGAAGGAAAATTTCGATCGACAAACATCACAACGTTTTGAAGAATACGAACAACGTATGATCACAAACAGACAAAAATACAAAGAACAATGTGAAAAGGACATAAAACAAATTATTTTAAAAGATAAAATGGAAAAATCATTAGCAGAAAAAGTAGAAAAAGGTTGTCTTAGGTGTGGGTGTGGGCTAGGAGGTGTTGCAGCAGTTGTTGGAATATTTGGAGCAATTGCTGTAAATGAAGTGAAAAAAGCTGCTTTGGTTGCTGCAGCTCAAAAGGGTATTGAGGTAGGCATGGCTAAAGCCATTGAAGAATTAGGAAAAATAGTAGGGTTAAGTGATTTTTCTTATTTAAATTGGTCTGCAATAGTTACTCCAACAACTTATTATAAACCAATGAAACTTGTTTTTATGGTAACCGAAGCATATAATAAGTGTACTGACGTTGAGGCTGCTAAGGAAACTTTATTTTGCATGGCTACAGAAGCTTGGGATAAAGAATCTAGTACGTTGGCTCTTCAAACCGTTACTCGAGAGGCTGCAAGAATTGCAGGAGAAGCTGATGAAATTGCTAAAACCACCAAAGCAACTGAAATAGCCTTGGCAAATTCTACATGTGCAAATTTGTACAGTGCAATTGGTTACTCAGTCCTTGCCTTATTCATTGTATTATTGGTTATGGTAATTATTTATTTTATTTTACGTTATCGTAGAAAAAGGAAAATAAATAAAAAACTACAATACACAAAATTATTAAATAAATAA

>IT4rifB_101
ATGAAACTGCATTACTCTAAAATATTATTATTTTCCCTACCATTAAATATATTG
GCCCATAATAAAAATAAACCATACATAACACCACATGCAAGAACTACTACATCACGAGTGTTAAGCGAATGTGACATAGAAACATCCATTTATGATAATGATCCCGATATGAAATATGTAAAGGAAAATTTCGATCGACAAACATCACAACGTTTTGAAGAATACGAAGAACGTATGATAAAAAACAGACAAAAATGTAAAGAACAATGTGAAAAGGACATAAAACAAATTATTTTAAAAGATAAAATTGATAAATCGCTAGAGGAAAAAATTGAAAAAGGTTGTCTTAGGTGTGGGTGTGGGCTAGGAGGTGTTGCAGCAGGTGTTGGAATAATTGGTCCGGCTGCTGTAAAAGGGTTGGAAAATGCTGCTTTGCTTGCTGCATCACAAATGGGTATTGATGTAGGTATTAAAGCAGCCATTGATGGATTAGGAAATATAGTAGGGCTAATTCAATTTGATTTAATCGATTGGGCTGCAAAAATTGATGGAATAAATTTTTTAAAACAAAATAGCCTGGTTTCTATTGTAAACGAAGTATATTATAAGTGTATTGACATTGAGAATTCTTCTGATTTTTTATTTTGCAGTGCCACAAAAGCTTGGGATGCACAACGTAGTACGTTGGGTCTTGAAACCGTTTCTAGACAAGCAGCAGAAGTTGCAGGAGCAGCAGGTAGAGCTGCTAAAGCTGCTGAAGAAGCTCAAATTGGTGAGGTAACAATTGCAAGTTCTAATGCGTACAGTGCAATTGGTTACTCAGTCCTTGCGATATTGATTATATTATTGATTATGGTAATTATTTATTTAATTTTACGTTATCGTAGAAAAAAGAAAATGAATAAAAAAGTACAATACACAAAATTATTAAATCAA

>IT4rifA_p077
ATGAAACTCCATTACGCTAATATATTATTATTTTCCCTTCCATTAAATATATTG
CAAAGTAACTATGTCAACATTACTCATCATAAACCAAACATAAAATCAGCGAAAATACAAACCACTAGGTTATTATGCGAATGTGATCTATATACATCCATCTATAACAATGACACAGAGATGAAAAATGTAATGGAAATTTTCAATAAACAGACAGAACAACGATTTGAAGAATACAATGAACGTATGAACAAAAACAGACAAAAATGCAAAGAACAATGTGATAAAGAAATTCAAAAAATTATTTTAAAAGATAAAATCGAAAAGGAATTGTCTGGGACATTATCGGCTTTACAAACCGATATACAAAGTGACGCCATTCCTACATGTACATGTCAAAAATCCGTAGCAGATAAAGTTGAAAAATGTTGTTTGAAATGTGGAGGTATATTAGGTGTTGGTGTAGCTCCATCTTTAGGTTTATTAGGAGAAATCGGTGGACTTGTTATAAATAATTGGACAAATACTCCTTTTTATAAAACTTTTCTTGTTTTTGCTGAAAAGCAAGGTATAGCTGCAGGTGCTAAAGCAGGTGAAACTATGGGTATTGCTAAAACGATTGAATTAGTAAATTCAGGATTTGGTATAAACTCTATAGCTGATAAGGCATTGGGGACAGTTTTTCATGCAAAAAATTACGCTGATCCTACTGTTATTACTCAATCTGTTTTTTTTTCAATATAAACAAACATGCTTAATTCCTGAAGCTGATCCAGATACACTTCTTTGCGCTTATGGGATGAGAGATGCTCTTGTTATGGGGAAAATAGCTCCAGCGGAAGACGTTATAGGAGCAACTGTAAAAGGAATTGTTAAAGAAGCTGGAAATGCTGCTACACAAGCTGCAAACACAACTGCTAAAGAAACTACTAGCGGATTGATAGATGCTGAGCTAAGTAAAATAACATCTGCAGGTGCTAATCTCTACACTGGAATTGTTTATTCAGTCACTGCAATATTAATTATAGTTTTGGTTATGGTAATTATTTATTTAATATTACGTTATCGTAGGAAAAAGAAAATGAAGAAAAAATTGCAATATATAAAATTATTAAAGGA

>IT4rifA_025
ATGAAAGACCATTATATTAATATATTATTGTTTGCTCTTCCATTAAATATATTG
AATACCCACAAAAATCCATCCATCACACCACGTCATATACAAACTACCAGATTATTATGCGAGTGCGAATTATACGCACCATCTAACTATGAAAATGTTCCGGAAATGAAAGAAATAATGGAAAATTTTAATCATAAAACGTCTGAACGATTTAAAGAATATTACGAAAGGATGCATGATAAACGACAAAAATGTAAAGAACAATATGAACAAGATATAAAAAAAATTATTTTAAAAGATAAAATTGAAAAAGAATTAGCCGAAAAGTTAGCAGCATTGGAAACAAACATAGACATCAATGACATACCCACTTGTATTTGCGAAAAATCTATGGCAGATAAAACAGAAAAATTTTGTTTTAAGTGTGGAAGAAATTTGGGAGGAATTGCCCCATGGTGGGGTTTAGTCAACGGTATATTGTATGCTGGATGGATAAATTATACTAATACTACTCTTGTTAAAATTGCTACAGATGCGGGTATTGCTGAAGCTGTAAAAGTTGGTTTGGTTAAAGTAGCAGAAATAGTCAAACAAATATACAGTCCTTCAAGTCGTATACCTTTAATAGATGGAACAAAACTAATTAGTGCGGGTAAGTTTACTGAAAAAATATCACTTTATGATATAGGTAAAACTATAGATAGTACTATGGCTATAAAATTAGAAGCTGAGGGATATTCTGATTATTGTTTCACACTACAAAGTGTAGTAAAGCCTAATATGCTTAAAACCTTTCCACAACATGCTGCAGCAATTGAAACAGCATTCAATGAAGCTCAAACAGGGGTATTGACAGAGGGAGCTAGTACAACTAGTAGTTTAACTACTGCTATTACTACTTCTATTGTTGCAATAGTAATTATAATTTTGGTTGTGATAATTATTTATTTAATTTTACGTTATCGAAGAAAAAAGAAAATGAAGAAAAAACTCCAATATATAAAATTATTAAAAGAA

>IT4rifB_t124
ATGAAAGTCCATTATATTAATATATTATTGTTTGCTGTTCCATTAAATATATTG
ACAAACTTCGCAACGTTTTGAAGAATACGAAGAACGTATGAACAAAAAAAAAAACGCCAAAAATGTAAAGAACAATGTGACAAAAATATAAAAAAAATTATTGTAAAAGATAAAATCGAAAAAACATTAGCAGAAAAAGTGGAAAAAGTTTGTCTTATGTGTGCTTGTGGATTAGGAGGTGGTGTTGCACCTGTTTGGAGTTTGGTCAGCTGTTTATGGTATGAAAAATGGTCACAATATATTATTGCAAAGGTCCTTGAAGAGGCTATTGATGATTCTAATGAAGCAGGTATAGCTAAAGCTATTGAAGGGTTAGGATCATTACATGAATTAGGTAAACTAGTTGGGGATAACTGGTCAAATATAGTTACTCCAGAAACTTATTCCAATCCCAATCTACCTTCGAGCGCACTTCAGTGGGTAAATATTACAATGTGCTATAACGAATCTAATGAAAATGTGCTTTTTTGTAATGCTATACAACAAACCCGACAAAATGTTTTTGTTCCTGCTTCAAAATTTGCAGCAGATGCTGATGAAGCTGGTAAAATTGCATACTCAGCTACTGAAAAATCCGAACTTCTCAAAACCGCATCTGCTACTAATGCTTTAAGTACTGCCATAATATCCTCAGTTCTTTCAATAATAGTTATAGTTTTAGTTATGGTAATTATTTATTTAATTTTACGTTATCGTAGGAAAAAAAAAATGAATAAAAAACTACAATACACAAAATTATTAAATCAATA

>IT4rifA_026
ATGAAAGTGAACTACTCTAAAATATTATTATTTTCCCTTCCATTAAATATATTG
TATAATCAAAGGAACTATTACATTACACCACGTCATACAGAAACCAACAGATCTTTATGTGAATGTGAATTATATTCACCTACGAACTATGATAGTGATCCCGAAATGAAAAGGGTAATGCAACAATTTGTGGATCGTACAACACAACGATTTCACGAATATGATGAAAGGATGAAAACTACACGCCAAAAATATAGAGAACAATGTAATAAAGAAATACAAAAAATTATTTTAAAAGATAAAATTGAAAAAGAATTAGCCGAAAAGTTAGCAGCATTGGAAACAAACATAGACATCAATGACATACCCACTTGTATTTGCGAAAAGTCGTTAGCAGATAAAGTAGAAAAAGGTTGTCTTATGTGTGGGTGTGGGCTAGGAGGTGTTGCAGCAGGTGTTGGAATAATTGGTCCAGTTGCTGTAAAAGGATTGGAAAATGCTGCTATGCTTGTTGCAGCTCAAAAGGGTATTGAGGCAGGTATGGAAGCAGCCATTCAAGGAGTTAAAAAAATTTATTATCTAGGTGAGGTGGAAAGTGTTAATTTTGGAGAAGTTGTTACAGCCACAAATTTTTCTGATCAGAATCTTCTTGGTCAAGCTCTTCAGACTTTGGCTAATGATATTTGTGGGGAAGGTGGTGCTGGTTGTGACAAATCGTTTTGCCTTTTAGCAGATGGTAAAAATGCGGCTCGGTTTGCTGAAGGTATAGCACAACAGGCAAGAGCCGTTGCAATAAAAGCTGGTGATGCTGCTAAAACTGCTGAAAAAGTTGGAATATCCTTGGCAAATACTGAAAGTTCTAGTTCGTACCTTGCAATTGGTTACTCAGTCCTTGCCATATTGATTATATTATTGATTATGATAATTATTTATTTAATTTTACGTTATCGTAGAAAAAAAAAAATGCAGAAAAAACTCCAATATATAAAATTATTAAAAGAA

>IT4rifB_100
ATGAAACTGTGCTACTATAAAATATTATTATTTTGGCTTCTATTAAATATATTG
TTAAAGGCACATAATAAAAATAAAGCATATATCACTACACATACACCAACTCCTACATCACGAGTGTTAAGCGAATGTGACCTATATATGCCCAATTATGATAAAGATCCTGATATGAAATCTGTGAAGGAAAATTTCGATCGACAAACGTCACAACGTTTTGAAGAATACGAAGAACGTATGAGAGAGAAACGCCAGAAATGTAAAGAACAATGTGACAAAGATATACAGCAAATTATTTTAAAAGATAAAATCGAAAAATCATTAGAAGAAAAAGTGGAAAAAGGATGTCTTAGGTGTGGGTGTGGGTTAGGAGGTATTGCAGCAGGTGTTGGAATATTTGGTGCAATTGCTGTAAATGAGTGGACAAAAGCTGCTATGATTGCTGCTGAAAAGGCCGGTGTAAATGTGGGAATTTCTAAAGGGATTGAATTAATCACATCTAAATTCTCTCTAACTACTTTAGGTGGTAGTACATTGGAAAAGGTTGTAACTGCACAAACTTTTAAGGATCCTATGTTTTATGTTTTAGGTATTCAGAAGGAATATAATACAGTTTGCAGTGCGGATCCTTATATTAGTAATCTTCTTTGCTTTTACACAAATCATAATAATATGTCTCTCACATATCAAACTATATCAACAAGTGCAAATGATATAGCGGTAAAAGCTGGTGAAGCTGCTAAATCTATCGAAGAAGCTGAAATAGCCTTGGCAAATGCTGAAAGTACATATATGTACAGTGCAATTGGTTATTCAGTCCTTGGTATATTGATTATATTATTGGCTATGTTAATTATTTATTTAATTTTACGTTATCGTAGAAAAAAGAAAATGAATAAAAAAATACAATACACAAAATTATTAAATCAA

>IT4rifB_p099
ATGAAACTGCACTACACTAAAATATTATTATTTTCCCTTCCGTTAAATATATTA
ACAACTAATAAAAATAAACCATACATCAAAGAACGTCATATACCAACTTCTAGATCACGAGTGTTAAGCGAATGTGACATATATACGTCAATTTATGATAATGATGAGGATATGAAATCTGTGAAGGAAAATTTTGATCGACAAACCTCACAACGTTTTGAAGAATACGAAGAGCGTATGAACGAAAAACGACAAAAATGTAAAGAACAATGTGACAAAGATATAGAACAAATTATTTTAAGAGACAAAACCAAAAAATCATTAGAAGAAAAAGTGGAAAACATTTGTCTTAGGTGTGGGTGTGGGTTAGGGGTATTGCAGCAGGTGTTGGAATATTCGGGTCATTGGGTACCTATGGTTGGGAAATTGGTGCTACAGCTGCGGCTATTGACTTAGCTACTAAGGAGGGTATAAAAGCAGGTATACAAACAGTAATTGTAAAAATAAATGAAGTGAATGCTTTTGTTGAATTAAAAAATGTGCCGTGGACAAATATCATTTATGAATCAAATTATAATACTGTCAATGGTCTTTTTAATGCTATTATGGATGCTATGGCTTCAATTGGAAAATCGTGTAAATCTCATACTTTCGAGAATGCGTGCAATGGAATATTAGCTCGTACTAATTACTGGTTAGATTCAGTTGCAGAAGCCGGTATAAAAGTTACTGCTTCCACAACTGAAAGTGCTAAAACAACTAAACTTAGCGAGGTAGCAGCTTCGAGTTATCATGCATATACTGCAGTTGCTTATTCCGTGACTGCTATTTTGATTATAGTTTTAATTATGGTATTTATCTATTTATTTTTACGTTATCGTAGAAAAAAGAAAATGAACAAAAAATTACAATACACAAAATTATTAAATC

>IT4rifA_024
ATGAAGATCTATTATATTAATACATTATTATTTGCTCTTCCATTAAATATATTG
AATAATCAAAGGAACCATAAGAGCATCACATATCATACATCAAATACAAAAAAATTAAAACCACTTAGATCATTATGCGAATGTGAATTGTACGCGCCACCTAACTATGACAACGACCAAGAAATGAAAGATGCAATAAAAGAATTTAATGATCGTTGCGCACAACGTTTTGAAGAATATAATGAACGTATACAAGATAAACGAAAACAATGTAAAGAACAATGCGATAAAGATATACAAAAAACTATATTAAAAGACAAAATCGAAAAAGAATTAACAGAAAAGTTTGCCACATTGGAAACAAAGATAGACACCAATGACATACCCACATGCGTTTGCGAAAAGTCTATGGCAGCTAAAGTGGAAAAAACGTGTTTGAAATGTGGAGGTGTGTTGGGAGGTGGTGTGGCACCCGAATTAGGTTTAATAGGTGGAACGGCTTTGTATGGAATAAGTGTTTGGAAACCTAAGGCTATTGCGTCCGCTATTGCAGCAGCTAAGCAAGCAGGTAAATCTGCGGGTATTAAGGCAGGAAATTCTGCTGGTATTGAGTCTGTAATTAAAGGATTATATGACAAATTCTTTCTAAACATATTAGACGGTAAACCATTGCAAGATATTATTACTACAGAAGCTTTTAAAAATCCAAATTATATTTCTCATGTTGTTCATTTAGAAAGCAATAATATGTGTTGGAAAAGTCCACCCCCTGAATCACATGAAACGTTTTGTTCTATTCAAGATCAAGGAACATATCCTGGTTGGTTTGATAAATTTATAGAAGCAAATTCAGAAACTATTGTTAAAAACGCTACAGAAGCTGCTGCTGACTCTACTTCTACTGAAACTGCAAGAGTTACTACCGCACTCACAACTGAAAAAACGGGTGCCATAGAAGCAGCAAGTAACGCTTACACTACTGCTATAATAGCATCCATTGTTGCAATTGTAGTTATAGTATTAGTAATGATTATTATTTATTTAATTTTACATTACCGTAGAAAAAAGAAAATGAAGAAAAAACTCCAATATATAAAATTATTAAAAGAA

>IT4rifB_098
ATGAAACTGCACTACACTAAAATATTATTATTTTTCTTTCCATTAAATATATTG
CATAATAATAATAATGAACCACAAACCACTCCACATCATACACAAACTAATAGATCATTATATGAAAGTGACACAGAATCGTCAATTTATGATAAGGATGAGGATATGGAATCAGTGAAGGAAAATTTCGAACGACAAACCTCACAACGTTTTGAAGAATACCAAGAACGTATGAAAGAAAAACAACAAAAACGTAAAGAACAACGTGACAAAAATATACAAAAAATTATTCATAAAGATAAAATGGAGAAAAACTTAGCAGAAAAAATAGAAAAAGGTTGTCTTATGTGTGGGTGTGGGCTAGGAAGTGTTGCAGGAAGTGTTGGATTATTTGGTGGGATTGCTATAAATATCTGGAAACCTACGGCACTTGATGCTGCTATTGAAGCAGCTATAGCTAAGAGTGCTGCTAAGATTACGGCTGTCGCTGAAGCTGCACGTATTCTGGCAGGTAAGGAAGCAGTTATTGCAGGATTAGAAAAATTGGGTGTATCAATACTAGATAATCAGTTATTGGTATCCTATTTTACTACAACACCTTATAATACTGCCTCAGTCATTACTACAGCTCTTTATAAACAACATTATAAGATATGTGTATATGATCCTTCAAGGAACCTGTCCTCCCCTTTCGGTGACGTTAACCGTCATATTGGTATTTGCAATTCGGTGTTGAAACAAACTGAAGCTGTATCACAATCAAGAAAATATATTTCACATATAGAGGGTATAGAAAAAACTGTACAAACTATGGTGTCATACGCCGAAGTATCAGCTAAAGCCGCTGCTAAGACTGCTGAAGTCGCTGAAAAAGCAACAATTAAAGTAGCACAAGAGAAAGCTATGGAAGCTGCAAGTACAGAGTTGTACACCACAATTGGTTACACCATCCTTGCCATATTAATTATAGTTTTAATTATGTTGATAATATATTTGATTTTACGTTATCGACGAAAAAAAAAAATGAATAAAAAAGCCCAATACACAAAATTATTAAATGAA

>IT4rifA_t076
ATGAAAGTCCATTATATTAATATATTATTGTTTGCTCTTCCATTAAATATATTG
TATAATCAAAGGAACCATTACATCACACGTACACCAAAAGCAACCACTAGGACATTATGCGAATGTGAATTGTATGCACCAGCGAACTATGATAGTGATCCCGAAATGAAAAGAGTAATGCAACAATTTGAGGATCGTACAACACAACGATTTCACGAATATGACGAAAAGATGCAAAGTAAACGAATACAATGTAAAGAACAATGCGATAAAGAAATACAAAAAATTATTTTAAAAGATAAATTGGAAAAAGAATTAATGGACAAATTTGCCACATTACAAACTGATATACAAAATGATGCTATTCCCACATGTGTTTGCGAAAAGTCGTTAGCAGATAAAGTTGAAAAAACATGTTTAAAATGTGGAGGTGTGTTGGGAGGTGGTATTACACCCGGTTGGGGTTTGATCAGCGGTTTAGGGTTCAGGGTTTAGGTTTTAGGTTTAGGGTTTAGGGTTCAGGGTTTAGGGTTCAGGGTTTAGGGTTTAGGTTTAGGGTTCATGGTTTAGGGTTTAGGGTTTAGGGTTCAGGGTTTAGGGTTCAGGGTTCAGGGTTTAGGTTTCAGGGTTTAGGTTTAGGGGTTTAGGGTTCAGGGTTCAGGGTTTAGGTTTAGGGTTTAGGGTTTAGGGTTTAGGGTTCAGGGT

>IT4rifB_p123
ATGAAACTGCACTACACTAAAATATTATTATTTTTCTTTCCATTAAGTATATTG
TTATAGGCACATAATAAAAATAAACCATACATCACACGATATACACCAAATACTACATCACGAGTGTTAAGCGAATGTGACATCCGATCGTCAATTTATGATAATGATCACGAAATGAAAGGAGTAATGCAAGATTTTAATCGACAAACGTCACAACGTTTTGAAGAATACGAAGAACGTATGAAAGGTAAACGCCAAAAACGTAAAGAAGAACGTGACAAAAATATACAAGAAATTATTGAAAAAGAAGAATGGACAAATCATTAGCAGAAAAAGTAGAAAAATGTTGTCTTAGGTGTGGGTGTGGTCTAGGAGGTGTTGCAGCAGGTGTTGGAATATTCGGGGGATTAGGTATCTATGGTTGGAAAAGCGCTGCTACTGCCACGGCTATGGCTGAGGGTGCTCTAGCAGGTGAAGCTGTCGCTGAAGCTGCGGGTGCTGCGGCAGGTAAGAAATTTGTTATAGCAGAATTACAAAAATGGGGTATATCAACTCTAGATAATAAGGGATTGGGAACATATATTACTGCAACAAATTATACTAATGTCAGAAACATTGCTCGTGCTATAAGTATTGAATATCAAACAGATTTATGTCTATTTGGTGGCTCTGGCTCTGGCGCTGACAAGTCTAAAACCATTTGCACTTGGGTGAGGGCAAATTTTTTTGCTGCAAAGGATAGTCCAGGAAATGTTTCAAAGCAAGGTGTTTCAACGAATGCTCTTATACAAGAAGCTGTAGAAACTATCGTCTCAAATGCCAAAAATGCTGCAGGAGAAGCATCAAAAGAGGCTACTGAAGAAGTTATAAAAACTAGCACTGTTGCAGTAGAATCTACATATGCTAGTTGCCAGACTGCTATTATTGCTTCTGTTGTTGCAATATTAATTATAGTTTTGGTTATGATAATCCTATATTTAATTTTACGTTATCGTAGAAAAAAGAAAATGAATAAAAAACTACATTACACAAAATTATTAAAGCAAT

>IT4rifA_p075
ATGAAAGTCCACTGCTATAACATATTATTATTTTCTTTTACATTAATTATATTG
AATAACCAAATGAACCATTACAATACAGCCAATATGAAAAACACAGAACCAATAAAATCATATAGATCATTATGCTAATGTGAACTATATACATCCATCTATGATGATGACCCAGAAATGAAAGAAATAATGCACGATTTTGATCGACAAACATCACAACGTTTTGAAGAATACAATGAACGTATGAACAAAAACAGACAAAAATGTAAAGAACAATGTGATAGAGATATAAAAAATATTATTTTAAAAGATAAATTAGAAAAAGAATTAATGGACAAATTTGCTACATTACAAACTGATATACAATGTGACGCCATTCCAATATGTGTTTGCGAAAAATCCTTAGCAGATAAAGTGGAAAAAGGTTGTTTACGATGTGGGTATGGTCTAGGAACTGTTGCACCAACGGTTGGATTAATTGGTGCACTTGCTGTACATGCCTGGAAACCTTTGGCACTTAAAGCCGCTATTGCAGCAGCTCTAAAAGCAAATGATGCTATGATTTCGGCTACCGCTGAAGCTGCGGGTATTGAGGCAGGTAAGATTGAAGTTATTGAATCATTAAAAAGATTGTATGTAGAGTATTTTTGGCCTGAAATGTCGAACTACATTCTTGAAATGAGTCATTATAATGAAGCCGCAAACCTTATGGCAGTTATTCATACACATAAATATGATGCCTGTAACGTGGCGACCGATGAAAGTTTCCAGACTATATGCACACAGTTTAATATTAAATTTGGTATATCAGAAGCAGATGGTGTTACTAATGGTCTTCTACCGAAAGATACCGTACCAAATGTGTTAAACGGAATTGTTGGACAAGCCGAAGGGCCTGCTAAAGCCGCTGCTGATGCTGCTAGAGAAACTGCTACTGCTGAAATCACAGAAAAAGAGACTGCTGCGATAAATACTATATTTATGAGTAAGCAGACTGCAATTATTGCTTCTGTTGTTGCAATAGTGGTCATAGTTTTAATTATGATAATAATATATTTGATTTTACGTTATCGTAGGAAAAAAAAAATGAAGAAAAAACTCCAATATATAAAATTATTAAAAGAA

>IT4rifB_t122
ATGAAACTTCACTGCTCTAAAATATTATTATTTTCCCTTCCATTAAATATATTG
GTGCATAGTAAAAATAAACCATACATCACACCACGTCATACACCAACTATTACATCACGAGTGTTAAGAGAATGTGACATACATAAGTCAATTTATGATAATGATGAAGATATGAAATCTGTGAAGGAAAATTTCGATCGACAAATATCACAACGTTTTGAAGAATACGAAGAACGTATGATCACAAAACGACAAAAATATAAAGAACAATGCGACAAAGATATACAGCAAATTATTTTAAAAGATAAAGTCGAAAAATCATTAGAAGAAAAAGTGGAAAAAGGTTGTCTTAAGTGTGGGTGTGGGCTAGGAGGTGTTGCAGCAGTTGTTGGAATATTTGGAGCAATTGCTGTAAATGAAGTGAAAAAAGCTGCTTTGGTTGCTGCAGCTCAAACGGGTATTGAGGAAGGTATTAAGGTAGCCATTGAAAAATTAGGAAATATAGTACGTCTAAATGAATTTAAGTTAATCGATTGGGCTGCAAACATTAATGGAACAACTTTTTCTAATCCAAATAGACTGCTTACTATTGTNAATAAAGTAATAATATGTGTACTGAGTCTGAAGCTGCTGGGGAAACTGCNNNNNNNNNNGATTTATAATACTAGAATATAATTATTATTAAATTTT

>IT4rifA_023
ATGAAACTGTACTACTTTAAAATATTATTATTTTCCCTTCTATTAAATATATTG
TCACGTAATAAAAATAAAACATACGTCAGATCACGTAGACCAACTACTGCATCACGAGTATTAAGCGAATGTGACATAGAAACGTCAATTTATGATAATGGAGCCGATATGAAATCAGTGAAGGAAAATTTCGATCGACAAACATCACAACGTTTTGATGAATACGAAAAGCGTATGAATGTTAAACGCCAAAAATGTAAAGATCGATGTGATAATGAAATACAAAAAATTATATTAAAAGATAAATTAGAAAAACAAATGGAAGAACAATTAACCACATTAGAAACAAAGATAGACACCGATGATATACCTACATGTATTTGCGAAAAGTCGATAGCAGATAAAATGGAAAAAGGATGTTTGAGATGTGTAGGTGTGTTTGGTGGTGGTGTGATGCCTGGATTTGGTACGATAGGAGGAACGGCTTTATATGCTTTAAACCAGTTGAAACCTGCGGTATTTAAGGCCGCTATTAAAGCAGCTCTAGAAGAAGGTGCTGCTGAGATTTCGGCTGCGGGTATTGAAGCAGGTGATGCTGCAGGTATGAAAGTAGTTATTCATGGATTACAACATTTTCGTGTAGATGTATTATTTCCTGGAATATATAAAACCTTTGTTAACAAAGGGAATTATTCTGAAATCACAAATATTGCTAGTACTATTAATTCGAAATATAGTACGACCTGTTTGTCGCTTAAAAATAACTTTACAGCTCCTCCTGCATGCACTGACTTTCAGTATAATTTTGGTTTATTTACAAAAGGTAGTAGTACTCCAGGTCCTCCAGGAAGTACTGCTATACCAAATGCGTTAAATAGACTTTTTGGAAAAGCTGAAAAAACTGCTAAAGCCGCTGCTGATGCTGCTAGAGAAACTGCTACTGCTGAAATCACAGAAAAAGAGACCGTCATGTTAGAAGCTGGATTTAACAATTCCATTACTTCTATATATGCTTCGATTATTGCAATTGTAGTCATAGTTTTAATTTTGGTAATAATATATTTGATTCTACGTTATCGACGAAAAAAAAAAATGAAGAAAAAACTCCAATACATAAAATTATTAGAAGAA

>IT4rifA_022
ATGAAAATCCATTATACTAATATATTATTGTTTCCTCTAAAATTAAATATATTG
AATACCCACAAAAAACCATCTATCACACCACGTCATATACAAACTACCAGATTATTATGCGAATGCGAATTATATACATCCAATTATGACAACGATCCTGAAATGAAATCTGTGATGCAACAATTTCATGATCGTACAAAACAAAGGTTTCAAGAATACGATGAAAAGTTACAAGAAAAACGACAAATATATAAAGATAAATGCGATAAAGAAATCGAAAAAATTATTTTAAAAGATAAATTAGAAAAACAAATGGCACAACAGTTTTCTACGTTACACACGGATATACAAAGTGACGCCATTCCCACTTGTGTATGCGAAAAATCCTTAGCGGACAAAGTGGAAAAAGCATGTTTGAGATGTGGAAGTATATTAGGTGCGGCGATGCCTGAATTGGGATCGGTAGGTGGAAGTCTTTTATATGCTTTAAATCAGTGGAAATCTGGTGCTTTGCTAGCCGCTACGAAATATGCCTTAGCTAAGGGTGCTGCTCAGGGTGCTGTTGCAGGTATTCAGGCAGGTAAGGGAGTAGCTATTGAATCATTAAAAGAATTGGGTGTAGAATATTTTTGGCCTCGAATGTCGAACTACATTCATAATATGAGTCATTATAATGAAGTCGCAAAGCTTACTGCAGCTATTTATACACCAAAGCTTAAGGTCTGTGAAGTGGCGAACAATGATATTTTTGAGAATATATGCCAACCATTTGATATTAAAATTAGTGTACTTACAGCAGATAGTAATTATGACGTTCTACCGGGAGAAGCTCTACCAAAAGTGTTAAAAGGAATTGTTTCAAATGCTGACACTACTGCTAAAGCAGTTGCTGAGGCTAAAAGTACCAGCGTTGCTGCTGAAATCGCAGAACAACAGACCGCTGCGATAAATGCTACATATACTAGTTGGCAGATTGCTATAACAGCTTCTGTTATTGCAATTGTAGTAATCGTTTTAATTATGGTAATTATTTATTTAATTTTACGTTATAGACGAAAAAAAAAAATGAAGAAAAAATTACAGTATATAAAACTATTAGAAGAA

>IT4rifB_097
ATGAAACTGCACTTCCTTAAAATATTATTATTTTTTTTTCTTCTATTAAATATATTA
AAGCATAATAAAAATAAACTATACATAACAAGACATACACGATCTACTACGTCACGATTGTTAAGCGAGTGTGACATAAAATCGTCAATTTATGTTAAAGATGCGGATATGAAATCAGTGAAGGAAAATTTCGATCGACAAACCTCACAACGTTTTGAAGAATACGAAGAACGTATGATCACACAACGAAAAAAATACAAAGAACAATGTGAAAAAGACATACAACGAATTATTTTAAAAGATAAAAGGGACAAATCATTAGCAGACAAAATAGAAAAAGGTTGTCTTAGGTGTGGGTGTGGGTTAGGAGGTGTTGCAGCAAGTGTTGGAATATTTGGTTCAGTTGCTGTAAGTGAGTTGGCAAAAGCTGCTACTGCTACGGCTATTGAAGCAGCTAAGCAAGCGTCTATGGTTGAGGCTATTTCTAAGGGTACTGCTGCGGGTGCAGCTAAAGTAATTGAATTAATAAAATCAGAATATGGTATATCAACTCTAGGTGCTCAGCCATTGAAATCCTTTATTAATCCAAATACTTATACTAATGTCACAATCATTACTCAAGCTGTTCATAAACAATTTCAATCGACATGTCTACCACCTTTATCTGGAGCTGATACATCTATTTGCACTTCGGTGTTGGATAAATCTCTAGTTGCAATGAAAATTCCAGGGATGACTCGAGGGGGATTTGTTTCAAATACGGAAGTTATAAAAACAACTGTAAAAGAAATTGTTGCAAAAGCTACAACTCATGCTGCTGAAGTTACAAATACGACTACTGAAGAAGCTATAAAAAGCAGCATTGCTCTAGTAGACGCTAAATATGTTATTTGCCAGACTGCTATTATTGCTTCTGTTGTTGCAATATTGATTATAGTTTTAGTTATGATAATTATTTATTTAGTTTTACGTTATAGACGAAAAAAAAAAATGCATAAAAAAGCCCAATACACAAAATTATTAAATCAA

>IT4rifA_021
ATGAAACTCCATTATTTTAAAATATTATTATTGTTTGCTCATCCATTAAATATATTG
TATAATAAAAAAAATCCATACATAATAACATCACATACACCAAGCCAAGAATCTCTAAAAACATGTAGATCATTGTGCGAATGTGACCTATATACGTCAATTTATGATAATGACCCGGAAATGCAAAAAGTCATACAAGAATTTGATAATCGTACATCACAACGTTTTGAAGAATACGATCGACGTATGGTAAAAAACAGACAAAAATGCAAAGAACGATGCGATAAAGAAATCGAGCAAATTATTGTAAAAGACAAAATCGAAAAAGAATTAACAGAAAAGTTGGGAGCATTACAAACAGAAATACAAAGTGACGCCGTTCCTACGTGTACATGTCAAAAATCAGTAGCAGATAAAGTGGAAAAAACATGTTTGAAATGTGGAAGTGTGTTGGGAGGTGGTATAGCCCCCGGTTGGGGTCTGGTCAGTGGTATAGGTTATTCGACATGGACACATTATGTTGCTACTACAGTTGCTAAGGCTGCTACTGATGCGGGTATTAAAGAAGCCACTGAAGGACTAGGAGGAATATTTACGCTTAAAGAGGTAACTGTTATTAATTGGACCTCAAAGATTACTGCAACAAATTATTATAAACCAATGGAACTCGTTGAAATTGTAAATGGAGTAAGTAATATGTGTGGGGAAACGGGTGTTGCAGGGGATACTTCGTTCTGTTATTTTGCAGAAAATATAAAACCTTCTTATTTGTTTGCTCAAATGATTTCTAGACAAGCTCGAGAAGCTGCTACATATGCAGCTTCCAAAGCTAAGGATGTTACAACTGCAGAATTTGCTAACTCAGCATCTTCTACTGCTACATTAACTAATACTATTATTGCTTCTGTTGTTGCAATATTGGTTATAGTTTTAGTTATGATAATAATTTATTTAATTTTACGTTATCGAAGAAAAACAAAAATGAAGAAAAAACTCCAATATATAAAATTATTAAACGAA

>IT4rifA_020
ATGAAGATTCATTATATTAATATATTATTGTTTGCCCATCCATTGAATATATTG
TATAATCAAAAAAATCCATACTTCACACCACATAATCCTAACCCCAAATATGTAAAAACATGTAGATCATTATGCGAATGTGAATTGTATGCACCATCTAATTATGATAATGACCCAGAAATGAAAAAAGTCAAACAACAATTTGATGATCGTACATCACAACGATCTCATGAATATCACAAAAGGATTCAAGAAAACCGCCAAAATTGTAAAGAACAATGCGAGAAAGATATACAAAAAATTATATTAAAAGACAAAATCGAAAAAGAATTAACAGAAAAGTTGGGAGCATTACAAACAGAAATACAAAGTGACGCCATTCCTACGTGTACATGTCAAAAATCCGTAGGAGATAAAGTCGAAAAAACTTGTTTGAAATGTGGAGGTATATTAGGTGTTGGTGTGGCTCCATCTTTAGGTTTATTAGGAGAAATCGGTGGACTTGTTATAAATAATTGGAAAAATACTCCTTTTTATGAAGCTTTTGTTGCTTTTGCTCAAAAGGAAGGTATAGCTGCCGGTAAAATTGCTAGTGATGCTGCTCGTATTGATACAGTTATTTCAGGAATAAAATTAAATTTTGATGTGCACACTATAAATGGTTCTGCGTTGGAGAAAGTTATTACCTTAGAAACTATTAAGGATCACACTACTCTTACTACAACACTAAATTTTGAATATGTAAGTATGTGTGTAAATACGCATTCTACGGATGACAAATTAATTTGTGCTTTTGGGATGAACTCTGGCCTAGTTCCAGGGAAATCTGTTTCACCTGAAGCTGTTATAGGATCAAGCGTAAAAACTCTTCTCAAAAATGCTGACAACGTTGCTTCACGAGCTGCTGAGAGAGTTGCTAACGAAACTACTTCCGGAATGATCGAAGCCGAGTTAAGTAAAATAACATCTGCAGGTGCTAATCTGCACAGTGCAATTACTTACTCAGTAACTACGATATTGGTTATAGTTTTGGTTATGGTAATTATTTATTTAATATTACGTTATCGTAGAAAAAAAAAAATGAAGAAAAAATTGCAATATATAAAATTATTAAAGGAA

>IT4rifA_019
ATGAAGGTCCATTATATTAATATTTTATTGTTGGCGCTTTCATTAAATATATTG
ATAAATACCCACAAAAAACTATCCATCACACCACGTCATATACAAACTACCAGATTATTATGCGAGTGCGAATTATATATGTCCAATTATGACAACGATCCTGAAATGAAAAAGGTGATGCAACAATTTCATGATCGAACAACACAAAGGTTTCAAGAATACGATGAAAGGTTGCAAGAAAAACGACAAATATGTAAAGATACATGTGATAAGGAAATCCAAAAAATTATTTTAAAAGATAAATTAGAAAAAGAATTAACCGAAAAGTTTTCTTTGTTACACACGGATATACAAAGTGACGCCATTCCAACATGTATTTGCGAAAAGTCGTTAGCAGATAAAGTGGAAAAAGGATGCTTGAGATGTGGAAGTATATTAGGTGCGGCGATGCCTGAAGTGGGCTCGATAGGTGGAGGTCTTTTATATGCTTTAAATGCCTGGAAAACTGAGGCAATTGCATCCGCTATTGCAGCTTCCGAAAAAGCTGCCATAGCTGAGGCTACGAAAGCTGGTGTGAAAGCTGTCATCTCTGAAATTAATATATGGAGTAAGGATTTTACTGCTTATAAAGGATTTGTTAATTTGGCACCAATTGTTAAGAAATCAAATTTTAATTGTCCTGCTGCTCTACGCAAAAGTGCTATGGCACTAGCTAATAAATCCTGTGATTTTGAAGGACGTGGAATAAACAGTCCTTTTTGTAATACACTATACAACGGTGAGAAAACTACGTTTGAACCTTTCGCAAAAGCTGGTATTGCTGCATATGATGAAGTATTACCATCCAAAATAGCAGCATTTGAAAAAACAAAGTTGGGTGCAGTAGACGCTACATATACTAGTTTTCAGACTTCTATTATTGCACCTATTATTACAATTGTAGTAATCGTTTTAATTATGGTGATAATATATTTGATTTTACGTTATCGACGAAAAAAAAAAATGAAGAAAAAACTCCAATATATAAAATTATTAGAAGAA

>IT4rifA_t074
ATGAAACTGCACTATTATAAAATATTATTATTTTCTCTTTCATTAATTATATTG
GCACATAATAAAAATAAACCATACATCACAATACATACACCAACTACTACATCACGAGTGTTAATCGAATGTAACATATATATACCAAATTATGATTATGATCCGGATATGAAATCTGTGAAGGAAAATTTTCATAAGCAAACAGAACAACGATTTCATGAATACGAGAAACGTATGATCAAAAACAGACAGATATATAAAGAAAAATGTGATAAAGATATACAACAAATTATTTTAAAAGATAAATTGGAAAAAGAATTAATGGACAAATTTGCCACATTACAAACTGATATACAAAATGATGCTATTCCAACATGTGTTTGCGAAAAGTCGTTAGCAGATAAAGTGGAAAAAGGTTGTCTTGTGTGTGGATGTGGGTTAGGAGGTGGTGTTGCACCATTTGTTGGATTATTTGGTGGACTTGCTGTAAATGAGATGAAAAAAGCTGCAGCGGATGCTGCTACTGAAGCTGGTATTAAAAAAGCGATTGAAGAAGTAGGAAAGATATTTTTCCTAGCTGATGAATCTACTATGCAATGGACGAACATGATTAACGCAGGAAATTATAGTGATAAAATGTCTCTTGTTAGTATACTGACCTCTCTAAATAATGGGTGCCAGGATGGTCAATCTGCTGCCGGTCCTTTATTTTGCAAGGCCTCAGAGTCATTTACTGCAGAN

>IT4rifB_096
ATGAAACTGCACTACACTAAAATATTATTATTTTTCTTTCCATTAAATATATTG
TTATAGGCACATAATAAAAATAAACCATCCATCACATCACATCATACACCAAGATATACATCACGAGTGTTAAGCGAATGTGATCTATATATGCCCAATTATGGTAATGATGATGATATGAAATCTGTGAAGGAACATTTTGATCGACAAACGTCACAACGTTTTGAAGAATACGAAGAACGTATGAAAGATAAACGGCAAAAACATAAAGAAGAACGTGACAAAAATATACAAGAAATTATTTTAAAAGATAAAATCGAAAGATCATTAGAAGAAAAAGTGGAAAAATGTTGTCTTATATGTGGGTGTGGGTTAGGAGGTGGTGTTGCACCATTTGTTGGATTATTTGGTGGACTTGCTGTAAACGAATTGAAAAAAGATGCTGCGGTTGCTGCTACTGAAGCGGGTATTAAAAAAGCCATTGAAGGAGTAGGAAAGATATTTTACCTAGAAGATGGATCTACTATCCCATGGAAAGAAATTATTCACGCAGGAAATTATAATCAGAAAATGCCTCTTGTTACAATAGTAAACTCTATATATAATAATTGCGAGGATGGTCAATTTGCTGGAGGTCCATTATTTTGCGGGGCCTCAAATTCATTTACTGCAACTAGGAGGCGTTATGTGTTTTCTAGATCTATTTCTGAAATGGCAGCAGATGCTGCAGAAGCTGCTGNNNNNNNNNNGAAATGCAGCAAATGCGAAATATGCAGAGATGACAAGTGTTGGTACTATTTTTTCTGATCCTATTGTAATTTCTGCTATAGTAGTAGTGATTATAGCTGTTATACTTTTAATTATTTATTTAATTTTACGTTATCGTAGAAAAAAGAAAACGAATAAAAAACTCCAATACACAAAATTATTAAAAGA

>IT4rifA_017
ATGAAAATCCATTATACTAATATATTATTGTTTCCTCTAAAATTAAATATATTG
AATACCCACAAAAAACCACACACCACAGCACGTCATACACAAAAAATACCAACCACAAGGTCATTAAGCGAATGTGAATTGTATGCACCTGTCAACTATTATAGTGACCCACAAATGAAAGAAGTGATGGATAATTTCAATAAACAGACACAACAAAGATTTCATGAATATGACGAAAGGATGAAAACTACACGCCAAAAATGTAAAGAAAAATGTGATAAGGAAATCCAAAAAATTATTTTAAAAGATAAAATTGAAAAAGAATTAGCCGAAACGTTTTCTTCGTTACACACGGATATACAAAGTGACGCCATTCCAACATGTATTTGCGAAAAATCAGTAACAGATAAATTTGAAAAAACTTGTTTAAAATGTTCAGGGATATTCGCTACGGCGGTACCTGAATTGGGATTAATAGGTGGAACTGTTGTATATGATGCAGCAGTAAAGGCTGCTACGAAAGCTGGTATGGATGCAGCAAACGAAGGATTAGTAAGTGTTCCCGGCCTCAGATTATTACTTCACGAAAAAATTAAAGATTTGGTTACTACAACAAATTTTAAATGTCAAAATGAACTAGTTGCTGTAGTTCAAAATGTGAAAAATACACAATGTGTAGGGCCTGCTGCTAAATCTCACCTTTTATGTAACGGTTTTGAACCTCAAAACACTTCTAGAATAACACAAGGAGCGGCAGAAGCTGGAAGGCAAGGAGCCGAAGCTTATATTACAACGTTTTCTGATTCTACAACAATAACAGCATTCTTAACTGATCCTATTGTAATTTCAGCTATAGTAGTCATTTCTATAGCTGTTATACTTTTAATTATTTATTTGATATTACGTTATCGAAGGAAAATCAAAATGAACAAAAAATTACAATACATAAAACTATTAAAAGAA

>IT4rifA_018
ATGAAAGTCCATTATATTAATATATTATTGTTTGCTCTTCCATTAAATATACTG
AGTTCCAAAAAAAATACATACATCAAATATAATACACTAAACACAAAACTTATAAGAGCACATAGAACATTATGCGAGTGCGAATTATACGCACTGTCTAACTATGACAACGACCCTGAAATGAAAGAAGTCATGCAACAATTTGATCGACAAAGTTCACAACGATTTCTCGAATATGACGAACATATGCAAGAAAAACGTCGAAAATGTAAAGAACAATGCGATAAAGATATACAAAAAATTATATTAAAAGATAGAATAGAAAAAGAATTAACAGAAAGGTTAACCACATTAGAAACAAACATAGGCACTAATGATATACCTACATGTGTTTGCGAAAAGTCAGTAGCAGATAAAGTGGAAAAAACATGTTTCAGATGTGGAAGTGTGTTCGGTGGTGGTATTGCACCAAGTGTTGGTTTATTAGGAGGAATTGGTGAAGCTGCAATAAGCGCCTGGAAACCTAAGGCAATTGCTGCCGCTATTGTATCCGCTAAAAAAGCGGGTGCTGCGGAGGGTGCTATTGCAGGTAATGCCCATGGTATGAAAATAGTTATTAGTTTTTTAAAACAAGGGGGTGTAGATGAATTAATTCCTGAAATATATAAAACTTTTGTTGCTACAAACCGTTATGCTGACGTCATAAATCTTGCTAGTGCTATTGATGCTCAAATGGATGCGTCCTGCGGGTTGTCGACCATTGGTACTCCTCCTATCTGTGTTGTTCGTGGAAAATTAGGTGTAATTTCAAATCCTGGTGGAATAATCGTTAAACAGAAAGATGCTATAATAAAAGTGTTAGACAGAGCTCTTAAAAAAGCTACACAAAGTGCTCAAGAACTTTCTGAGATTACTGCTAAAGACGTTGCTGCTGATCTCACAGCAGAAAAGACCAATTTGATAAATACTATATATGGTAGTTGGGAGACTACTATTATTGCTGCTGTTATTGCAATAGTAGTCATAGTTTTAATTATGGTAATAATTTATTTAATTTTACGTTATAGACGAAAGAAAAAAATGAAGAAAAAACTCCAATACATAAAACTATTAGAAGAA

>IT4rifA_015
ATGAAAATCCATTATACTAATATATTATTGTTTCCTCTAAAATTAAATATATTG
AATACCCACAAAAAACCACACACCACAGCACGTCATACACAAAAAATACCAACCACAAGGTCATTAAGCGAATGTGAATTGTATGCACCTGTCAACTATTATAGTGACCCACAAATGAAAGAAGTGATGGATAATTTCAATAAACAGACACAACAAAGATTTCATGAATATGACGAAAGGATGAAAACTACACGCCAAAAATGTAAAGAAAAATGTGATAAGGAAATCCAAAAAATTATTTTAAAAGATAAATTAGAAAAGGAATTAACCGAAAAGTTCGCGACATTACAAACTGATATACATAGTGATGCCATTCCAACATGTATTTGCGAAAAGTCGATGGCGGATAAAGTGGAAAAAGGATGCTTGACATGTGGAAGTATATTAGGTGCGGCGATGCCTGAAGTGGGCTCGATAGGTGGGAGTCTTTTATATGCTTTAAATACCTGGAAACCTGCTGCAATTATAGCTGCTAAGGAAGCTGCTGAAAAATTAGGTATAGCTGCCGGTAAAATTGCGGGGGAAGCCAGAGGTATGGCAATAGTTATTACAGGATTAAGAGCATACGGTGTACATGAATTATGTCCTGAATTATTGCAATCTATTGGTTCTAAGATACCTTATTATGATATCGCAAGAATTGCTAATGCTATTATTACAAAAAAAACTCAGATGTGTGGGCTGAATCCAAGTTCTGCTAATAAGGCTATTTGCAATACAATTAATACTAATTTTAAACTAATTCAAATTGGTAATCAACATTATTATCCAACAAAAGATGGTATAGAAAAAGGGGTAACCGAAGTTGTTGGAAAAGCAACAAAAACTGCTGAAGCTAAAGCTGCTCAGGTGAGTTCTGAAACTTCTTCTAAAATCTTAACTAAACAGACCGATGTGATAAATACTATATATATGAGTAACCAGACTGCTATTATTGCTTCCATTATTGCAATTGTAGTAATCGTTTTAATTATGGTAATTATTTATTTAATTTTACGTTATAGACGAAAAAAAAAAATGAAGAAAAAACTCCAATATATCAAATTATTAGAAGAA

>IT4rifA_016
ATGAAAGACCATTATATTAATATATTATTGTTTGCTCTTCCATTAAATATATTG
AATCAAAGGAACTATTACATTACACCACGTCATACAGAAACCAACAGATCTTTATGTGAATGTGAATTATATTCACCTACGAACTATGATAGTGATCCCGAAATGAAAAGGGTAATGCAACAATTTGTGGATCGTACAACACAACGATTTCACGAATATGATGAAAGGATGAAAACTACACGCCAAAAATGTAGAGAACAATGCGATAAAGAAATACAAAAAATTATTTTAAAAGATAAATTAGAAAAACAAATGGAACAACATTTTGACACATTACAAACTGATATACAAAGTGACGCCATTCCAACATGTGTTTGCGAAAAGTCGTTAGCAGATAAAGTGGAAAAAAATTGTATGAAATGTACACAAAATTTGGGAGGTATTGTTGCACCCTCTTCAGGAGTATTAGCAGGAATTGCTGAAGGTGCGCTATATGCGTGGAAACCTACGGCAATTGCTGCGGCTATGGAATTAGCTAAACAAGCAGGTGCGACAGCAGGTCTTAAAGCGGGTAATACCCATGGTATGAATATAGTTATTCATTATTTAAAAGGATTGAAGGTAGATACATTAAAATCTGGAATATTTAATTCCTTTGTTAATAACAGCCATTATACTGAAGTCACAGGGCTTGTTGATATTATTAATACTCAAATGAATGAGGTGTGTTCAGCGACGTATATTGGTACTCATCCTATCTGCGTTGTTCGTAACGCATTAGGTCTAGAGGCAGTGCCTGGTAAAGCAAAGGTTGAACAGATAGATGTTATAAGAAGAGTGTTAAACGAAGCTCTTGAAAAAGCTACAAGTTCTGCTAATGCCAAAGCTACTCAGGTGGCTGCCGATAAAACAGCAGAATTTAAAATAGCAAACGTTGGTGCAGTAGAATCTACATATGGTAGTTGCCAGACTGCTATTATTGCTTCCATCGTTGCAATAGTAGTTATAGTTTTAATTATGGTGATAATATATTTAATTTTACGTTATCGACGAAAAAAAAAAATGAAGAAAAAACTCCAATATATCAAATTATTAGAAGAATA

>IT4rifB_095
ATGAAACTGTACTACTATAAAATATTATTATTTTGGATTCCATTAAATATATTG
AATAATAAAAATAAACCATCCATCACACAACGTCATACACCAAGATATACATCACGAGTTTTAAGCAAATGTGACATCCGATCGTCAATTTATGATAATGATGCGCAGATGAAATCAGTGAAGGAAAATTTCGAACGACAAACCTCACAACGTTTTGAAGAATACCAAGAACGTATGAAAGAAAAACAACAAAAACGTAAAGAACAACGTGACAAAAATATACAAAAAATTATTCATAAAGATAAAATGGAGAAAAACTTAGCAGAAAAAATAGAAAAAGGTTGTCTTATGTGTGGGTGTGGGCTAGGAAGTGTTGCAGGAAGTGTTGGATTATTTGGTGGTATTGCTATAAATATCTGGAAACCTACGGCACTTGATGCTGCTATTGAAGCAGCTATAGCTAAGAGTGCTGCTAAGATTACGGCTGTCGCTGAAGCTGCACGTATTCTGGCAGGTAAGGAAGCAGTTATTGCAGGATTAGAAAAATTGGGTGTATCAATACTAGATAATCAGTTATTGGTATCCTATTTTACTACAACACCTTATAATACTGCCTCAGTCATTACTACAGCTCTTTATAAACAACATTATAAGATATGTGTATATGATCCTTCAAGGAACCTGTCCTCCCCTTTCGGTGACGTTAACCGTCATATTGGTATTTGCAATTCGGTGTTGAAACAAACTGAAGCTGTATCACAATCAAGAAAATATATTTCACATATAGATGGTATAAGAACAGCTGTACAAAATATTGTTACAAAAGCCGACGGATCTGCTAATGCAGCCGCTGAGATTGCTGAAGTCGCTGAAAAAGCAACAATTAAAGTAGCACAAGAGAAAGCTATGGAAGCTGCAAGTACAGAGTTGTACACCACAATTGGTTACACCATCCTTGCCATATTAATTATAGTTTTAATTATGTTGATAATATATTTGATTTTACGTTATCGACGAAAAAAAAAAATGAATAAAAAAGCCCAATACACAAAATTATTAAATGAATA

>IT4rifA2_125
ATGAAGCTCACAACTTTAAAATGTTATTATGTTTATTTTTATTGAATAAATTA
AAAAATTTTCAAAGCAACGGTTACATTTCACCACATACAAGAAGCGTCACAAAAATAACTACATCGAGAACATTAAGCGAATTTGACAAATATAAAAATAATTATGATGATGATCCTGAGATGAAAGAATTAATGAAAAGATATAATGAGCGAACAGCAGTACGATTGAAAGAATATGATGAACAAAAAAAGAAGAAGCAAAAAATATATAAAGAAAAAAAAGATAAAGATATAAAAGAAATTATTGTAAAAGATAAAATACAAAAACAACTAACAAAACAATTATCAAAGTTAGAAAAAATAACTGATACGGACGATTTATTTAAAGGTAAAAATGAAAAAAAGGTAGCAACTAAAGGGAAAAAAGGTCGTAAAAAAAATAAGAAAACATTAGGTCAAACATTATCAGAATGGAACATTTTACCTAATATTGATATGTATGAATGGATACCGTTTTCTTCTAAGGAAGCTAAAGTTGATTGTAATATAAAAAATATAAAACAAGCTCTTACTAGAGTTGGTTATATAGGTCCTAATAAATTTGTTACTCTTGGTAGTAAAGATGGAAAAGATGCTATTGATATGGATAACTTATTTAGTTCTATTATGAGTTCTTCTAATGCTTTATATCAAAAATATATAGATAAAGATGATACATCTAATGGTAGTAGTTTTAAAAAACAAAGTGGTTTTCTCTCTTTTGCTCTTTATGCGTTATGGGAGATTTTTGAACATATTGTACTCCCCGTTGTTGCTCCTATGTTGTTGAATGGTAGTGGTTCTGCAAATGGAGTTTCTGGGAATGGAGTTCCTGGGAGTGCAAATTCTGGGGGTGAATGTCATCCCCATGTACATGATGGTGCTCATTCTGTTAGTGTACTTTATGAATCCTTTATTGCATTATATACTATAGCATCAATTCTATTAATTCTTTATTACATTTTAAAATATTATAGAAAAATAAGAATGGAAAAAAAAGAGAAATACATGAAAATATTACAAGAT

>IT4rifA_014
ATGAAAGTTCATTATATTAATATATTGTTGTTTTCTGTTCCATTAAATATATTG
CCCACAAAAAACCATCCATCAAACCACGTCATATACAAACTACCAGATTATTATGCGAGTGCGAATTATATATGTCAAATTATGACAACGATCCTGAAATGAAAAGGGTCATGCAACAATTTCATGATTGTACAACACAAAGGTTTCAAGAATACGATGAAAGGTTGCAAGAAAAACGACAAATATGTAAAGATAAATGTGATAAGGAAATCCAAAAAATTATTTTAAAAGATAAAATTGAAAAAGAATTAGCCGAAAAGTTTTCTTCGTTACACACGGATATACAAAGTGACGGCATTCCAACATGTATTTGCGAAAAGTCGTTAGCAGATAAAGTGGAAAAAGGATGCTTGAAATGTGCACAAAATTTGGGAGGGATTGTTGTACCCTCTTCAGGAGTATTAGGAGGAATTGGTGAATTTGGGCTAAGTGTTTGGAAACCTGCGGCATTGGCAGCTGTTAAGGAATTTGCCGCAAAAGCCGGTGCTGCGGCCGGTAAAGCTGCGGGTGAAGCCAAAGGTATGAATGTAGTTAGTTTTGGATTAGAAACATTTGGTGTAGATAAATTATTTCCTGAAATATTTAATTCCTTTGTTAAAACAAGACCTTATAATGAAATCAGAACTATTGCTAGTTCAATTTTGGGGAAATATAAAACGACCTGTGAGTCGTTGCAAAAAGGATTTACTCCTTCTACTTCATGCACTAAATTTCAGCTTAGTTTACGTATACATCTATCAGAGACTAATACATATGGTACTCCAGCACCTACTGCTATACAAAAAGGGTTAAAAGGAATTTTTGATAATGCTACAAAAACTGCTAAAGCCGCTGAGCTTGCTGAAAGTACCAAGGTTACTGCTGAACTCACAAATGAAAAGACGGGTGAGATAGCAGCTACTTATATGGGTTACCATAGTACTATTATTGCTTCCATCGTTGCAATACTAGTAATCGTTTTAATTATGGTAATAATATATTTGATTTTACGTTATCGACGAAAAAAAAAAATGAAGAAAAAACTACAATATATAAAATTATTAGAAGAAT

>IT4rifA_t073
ATGAAGGTCCATTATATTAATATTTTATTGTTGGCGCTTTCATTAAATATATTG
ACCCACAAAAAACCATCCATCACACCACGTCATACACAAAAAATACCAACCACAAGGTCATTAAGCGAATGTGAATTGTATGCACCTGTCAACTATTATAGTGACCCACAAATGAAAGAAGTGATGGATAATTTCAATAAACAGACACAACAAAGATTTCATGAATATGACGAAAGGATGAAAACTACACGCCAAAAATGTAAAGACAAATGTGATAAGGAAATCCAAAAAATTATTTTAAAAGATAAAATTGAAAAAGATTTAAACGAAAAGTTTTCTTTGTTACACACGGATATACAAAGTGACGACATTCCAACATGTATTTGCGAAAAGTCAGTGGCGGACAAAATCGAAAAAGGATGTTTAAAATGTGGAGGTGTGTTCGGTGGTATTGCGCCAAGTGTCAGTTTATTAGGAGGAATTGGTCAACTTGGGTTAAATGTTTGGAAAACTGCGGCAATTAAGGCCGCTACGAAAGAGGCTATAGCTGAGGCTACTGATGCTGCTACGCAAGCCGGGGTTGATGCTGTCGTCTCTAAACTTAAAGAATTACTCATTACGTGGAGTGATGCTCTTGATTTGTCACCAATTGTACTTCANNNNNNNNNNNNNNNNNNNNNNNNNNNNNNNNNNNNNNNNNCCTTCATATAAAATTTGCAAACGAATTATCATTTAGATATATAAAATAAGCCAATTATAATATTTTGTTGTCTTATTATTTGATACTTTTTACTATACATATATTTAG

>IT4rifA_010
ATGAAAGTCCATTATATTAATATATTATTGTTTGCTCTTCCATTAAATATATTG
TCCCCCCACAAAAATCCATCCATCACACCAAATCATCCATCAAATACCAGGCTATTATGCGACTGTGAATTATACGCACCATCTAACTATGACAACGATCCTGAAATGAAAGAAGTGATGGAAATTTTCGATCGTCAAACCTCAGAAAGGTTTCATGAATATGACGAAAGGATGAAAACTACACGCCAAAAATGTAAAGATAAATGCGACGAAGCAATCCAAATAATTATATTAAAAGATAAAATGGAAAAACAAATGGCACAACAACTAACCACATTGGAAACAAAGATAGATACCAATGATATTCCCACATGTATTTGCGAAAAATCTTTAGCAGATAAAGTGGAAAAAAATTGTTTAGCATGTGGAGGTATGTTGAGTGGTGGTATTGCACCAACGGTTGGATTAATTGGTTCAGTTGCTGTACATGTGTGGAAGCCTGTGGCACTTAAGGCCGCTATTGCAGAAGCTCTAGAAGCAGCTTCTGCTAAGATTTCGGCTGCCGCTAAAGCCGCAGGTAATGCCCAAGGTATGGAAGTAGTTATTAAAGGATTAGAAGCATTCAAGGTAGATGAATTATTTTCTGGAATATCGAAATCCTTTTTTAAAACAACCTGTTATAATGATGCCGCAAGTATTTCTAGAATTATTCATGGGAAATATATGGCCATCTGTAGGTCGTTGGAGAGTGGTAATGAGACTATTTGCAGTGTTATTGGTAATAATTTTGATCTAATTCCCAAATCTGGTGGATCAATCGTTAATCCGATAGATTCTATACAAGGAAAGCTATCCCAAGTTTTTTATAAAGCTAATCAAGCTGCTGAAGCCAAAGCTGCTGTTACTGAAGCCGCTGAAAAATTAGCTATTGAAACAGCAGAAAAGAGCGCTATAGAAGCAGCAAGTACATATTCGTACAATGCAATTGGTTACTCTATCCTTGCCATATTGATTATAGTTTTAATTACGGTAATTATTTATTTAATTTTACGTTATCGAAGAAAAAAAAAAATGAAGAAAAAACTCCAATACATAAAACTATTAGAAGAA

>IT4rifA_011
ATGAAGTTCAATTATATCAATATATTATTATTTTCCCTTTCATTAAATATATTG
TATAATCAAAGGAACCATAAAAGTATTACACCACATACACCAAAGGAACACCCAATAAAAATACATAGATCATTATGCGAATGTGAATTGTATGAACCAACCAACTATGATAATGACCCTGAAATGAAAGTTGTTATGCAAGATTTTGATCGTCAAAGCTCACAACGTTTTGAAGAATACAATAAACGTATGATTAAAAACAGACAAAAATGTAAAGAACGATGCGATAAAGATATACAAAAAATTATTTTAAAAGATAAAATAGAAAAAGAATTAACAGAAAAATTGTCGACATTACAAACAGATATATCTACCGATGATATACCAACATGTGTTTGCGATAAATCTGCATCAGATAAAGTAGAAAATACTTGTTTGAAATGTGGAGGTATATTGGGTACGGCGGTATCAGGATGGAGTGTTTTAGGTAGCATTGGTTTTTATGCGTTTGTAAATTCTAATGCTATGGACGCCGCCGTAAAAGCTGGTATTACTGAAGTTCTTTACCAATTAAAACAAGAATATGTTCTAGAATTGTTATTTGAGGATAAACTTGCAGAATTCGTTACTGCAGAAACGTATGCTTGTCCAAATGCACTTAATAAAGCTATCATGGCTGCAAAAGGTACAGTTTGTTCCGTTGGTGATCTGCAAAGAGCTTCTTGTAATTACCCTTTTTTTGACCCAAGTAAAATAGGTCCTAACATACATAGTGCTACAACGAAAGGTATTGAAGCTGCTAATGTTGCAGAGGCCAATACATGGAATGGTGCATTTTCATCACCTGCCTTTTTTTCTAATCCTATCGTAATTTCTGCTATAGTAGTAATTTGTATAGCTCTTATACTTTTAATTATTTATTTAATTTTACGTTATAGAAGAAAAAAACAAATGAACAAAAAACTGAAATATATAAAATTATTAAAAGAA

>IT4rifB_094
ATGAAACTGCACTACACTAAAATATTATTATTTTTCTTTCCATTAAATGTATTG
GCACATAATAAATATAAACCATACATCATACGACATACAGGAACTACTACATCACGATTGTTAAGCGAATGTGACCTAAATACGCCCAATTGTGATAATGATCCTGATATGAAATCTGTGAAGGAAAATTTCGATCGACAAACATCACGACGTTTTGAAGAATACAATGAACGTATGAACAAAAACAGACAAAAATGTAAAGAACAATGCGACAAAGATATAAAAAAAATTATTGTAAAAGATAAAATGGAAAAATCATTAGCAGAAAAAGTGGAAAAAGTTTGTCTTAAGTGTGGGTGTGGGTTAGGTGGTGTTGCAGTAAGTGTTGGAATAATTGGTCCGGCTGCTGTAAAAGGGTTGGAAAATGCTGCTTTGCTTGCTGCATCACAAACGGGTATTGATGTAGGTATTAAAGCAGCCATTGATGGATTAGGAAATATAGCAGAGCTTAGTGTACATAGTTTAATTAAGTGGCATGGATTGGTTACTCCAACAACTTATAATAAACCCATGGCACTTATTTCTATTGTAAACCAAGAATATTTTAAGTGTATGGAACCTGGGAATACTATAGATACTTTATTTTGCAAGGCCACAAAAGCTTGGGATACACAATATAATATGTCCGGTCTTCAAATAATTTCTACACAAGCAGCAGATGTTGCAGCAAAAGCAGGTAAAGCTGCTAAAGCTGCTGAAGAAGCTCAAATTGGTGAGGTAACTATTGCAAGTTCTAATGCGTACAATGCAATTGGTTACTCAGTCCTTGCGATATTGATTATAGTTTTGGTTATGGTAATCATATATTTAATTTTACGTTATCGTAGAAAAAAAAAAATTAATAAAAAACTACAATACACAAAATTATTAAATAAA

>IT4rifA_012
ATGAAACTCTACTACTTTAATATATTATTATATTCCCTTCCATTAAATATATTG
AATATCCATAGGAACCATTACAGCATTACACTTTATACATCAAAAACACCAAAACTAATAAAATCAAATAGATCATTATGCGAATGCGACCTATATAAGCCTAATTACGACGACCCGGAAATGAAAAATCTAATGGAAAATTTTAATAAACAGACACAGCAAAGGTTTTACGAGTACGACGAACATATGAACGAAAAACGTCAAAAATGTAAAGAAAAATGTGAAAAGGATATACAAAAAATTATATTAAAAGACAAAATAGAAAAGGAATTAACAGAAAAGTTGTCATCATTACAAACAGATATATCTATCAATGACATACCCACATGCATTTGCGAAAAGTCAATAGAAGACAAAGTGGAAAAAAATTGTTTTAAATGTGGGGGGATATTAGGTACGTCGGTACCTGAATTGGCACTTTTATGGGGGGTTTCTACACATTTGTTGGGAACTGCAGGTACTTCTGCTGCTACGAAAGCTGGTATTAATGCTGTCATCCTTCAACTTAAACAATGGGTTTCTTTATTTAAGGGGAAAACTGCTGATTTGACACCAATTGTTAATGAATCAAGTTATAATTGTAGTACTCTTCTATATAAAAGTGCCAAAGAGCTAGTTAGTAAAACCTGTGAAATGGAACTTAGAGGAAACGAATCTCAATTATGTAATAACATAATAGGCTACGATAGTACATCTGCGTTTAATGGTTTCGCACAAGCTGGTAATGACGCTTATAGTACAACCTGGACAGCCAAAACGGCAGAAATTAATAGTTTCAATATTGCCATGATGGCCTCTATTATTGCAATAGTAGTTATAATTTTGGTTATGGTAATTATTTATTTGATTTTACGTTATCGTAGAAAAAACAAAATGAAGAAAAAACTACAATATATAAAATTATTAAATCAA

>IT4rifA_013
ATGAAAATCCATTATACTAATATATTATTGTTTCCTCTAAAATTAAATATATTG
AATACCCACAAAAAACCACACACCACAGCACGTCATATACAAACTACCAGATTATTATCCGAATGTGAATTATTTGCACCACAAAATTACGACAACGATCCTGAAATGAAATCTGTGATGCAACAATTTCAGGATCGTACATCACAAAAATTTCAAGAATATGAAGAACTTATGCAAGAAAAACGCCAAAAACGTAAAGATCAATGCGATAAAGAAATACAAAAAATTATTTTAAAAGATAAATTAGAAAAGGAATTAACAGAAAAGTTTGCCACATTACAAACAGATATATCTATCAATGATATACCCACATGCGTTTGCGAAAAATCTTTACCTGATAAAGTAGAAAAAAGTTGTTTAAAATGTGGAAAAAATCTAGGAGGTTTTGTTCCAGGGTTGGGTTTGATAGGTGGAACTGCTGTATATGCTGCAGCTGTTAAATCTGCTACGGATTTAGGTATTAAAATAGGTATTGAAACAGCTGTTTCTTACCTAAAAGGGTTATGGGGTCTGCCTAATTTAATTAATGCTACTGATATAGAAAAATTTGTTACTCCTATAAATTATTGTAATAAAACGTCTATTATTGAATTTCTCCAGAACATAAATAACAATTCATGTGCATCAAATACTGAAATCACTCCATTATTTTGCCATATGGTATCACGCAACGGAGGAGAGGAAGAATTAGCTGCACGTGTAGCAGGTATTGCTGATGGTGCTCGATTAGCTGGTGCTGACGCTGCAAGTGAAAAATTTGCAGAGATGACAAGTGTTGGTACAATTTTTTCTGATCCTGTTATAATTTCTGCTATAGTGGTTGTATGTATAGCTGTTATACTTTTAATTATTTATTTAATTTTACGTTATCGTAGAAAAAAGAAAATGAACAAAAAACTCCAATATATAAAATTATTGAAAGAAT

>IT4rifA_008
ATGAAGTTCTCCTATTTTAATATATTACTATTTTCCATTCCATTAAATATATTG
ATAAATGACAATAGTAAATATAGCAGCTGTAAACATACATCAAACAGTAAAACACCAAAAATATATAGATCATTATGCGAACGTGAATTGTATGCGCCAGCCAATTATGACAACGATCCCGAAATGAAAAGGGTAATGCAACAATTTGTGGATCGTACAACACAACGATTTCACGAATATGACGAACGTATGAAAACTACACGCCAAAAATGTAAAGATCAATGCGATAAAGAAATTCAAAAAATTATATTAAAAGATAAATTGGAAAAAGAATTGGCTGAAAAGTTTGTCACATTACAAACTGATATACAAAGCGATGCTATTCCCACATGTGTTTGCGAAAAATCCTTGGAGGACAAAATGGAAAAAGATTGTTTGAGATGTACGTATGGTCTAGGAACTCTTGCACCAACGGTTGGATTAATTGGTTCAGTTGCTATAGGTTCTTTGAAGAATGCTGCACTTAAGATTGCTATTGATGAAGCTATAGCTGAGGGTTTGGCTGCGGGTGAAGCTGCAGGTATTGAGGTAGGTAAGGGAGTAGTTATTTCAAAATTAAGTTCACTATTTGGTGTATCAACTCTAGATGGTAAGCCATTGGTGTCATTTATTAATTCACATAATTATAAAGATGCCCCACTAATTTCTAAAGCTATTTATAATAAATTTATTGGGTCGTGTCTACGTGTTGGCGCTGTCCGTGGCGCTCCTGATCCGACTTTTTGCAGTACTGTTGATACATTAGTTCTTGCTCCAGGGACAAATTCACACACTGGTGCTTTAACAAAAGAATTTATAAAAAAAAATATAGAAACTAAGGTATTACAAGCCAAAGACGTTGCTGGAGCAACTACAAAAGCGGCTACTGAAAGAGCTACTGCTACACTCACAGCTCAAAAGACCGGTATGGTACAAACTACATATATGGGTTACCAAACTCCTATTATTGCTTCTGTCGTTGCAATATTGTTAATAGTTTTGGTTATGATTATTATTTATTTAATTTTACGTTATCGTAGAAAAAAAAAAATGAAGAAAAAACTCCAATATATAAAATTGTTAAAAGAA

>IT4rifA_009
ATGAAAGTCCATTATATTAATATATTATTGTTTGCACTTCCATTAAATATATTG
AGTTCCAAAAAATATCCATACATCACGCACAATACACCAGGCACAAAATCAATAAGAACACCTAGAACATTATGTGAATGTGAATGGTATGCCCCATCCAACTATGATAATAACCCTGAAATGAAAGAAGTAATGGAAAATTACAATCGACAAGCATCTGAAAGATTTAAAGAATATGACGAACGTATGAACAAAAACAGAAAAAAATGTAAAGAACAATGTGATAAAGAAATCCAAAAAATTATTTTAAAAGAAAAAATAGAAAAAGAATTAATGGACAAATTTGCCACATTACAAACTGATATACAAAATGATGCTATTCCAACATGTGTTTGCGAAAAGTCGTTAGCAGATAAAGTGGAAAAAGGATGCTTGAAATGTGGTTATGGTCTAGGAAGTGTTGCACCAACGGTTGGATTAATTAGTTCAGTTGCTGTAAACGTGTGGAAGCCTGTGGCACTTAAGGCCGCTATTAAAGCAGCTCTAAAAGCAAATGATGCTAATATTTTGGCTGCTGCTAATGCTGCGGGTAAAATTGCTGGTGAAGCGAAGGGTGTGGACGTAGTTATTTCTGCATTAGAACAATTGGGTATAAAGAAATTATGTCCTGAATTATTGGAATCCATTGGTAATAAGATAACTTATTATGATGTCGCAAAGATTTCTGATGTTATTATTGGAAAATATGAGGCGAACTGTGCATGGAAAATCACTCCAGCTACTCGGGCTATGTGCACAGATGTTGGTACTAAATTTAAACTAATTGGAAATGAAACTATGGATTTTCTTCCAACAAGACCTGGTATAACAATAAAGGTATACGACATTGTTGATAATGCTACAAGTTCTGCTCAAAGAGCTGCTAATGCCAAAGTTGCTGAGGTGGCTGCCGCTAAAAAAGCAGCAATTGAAGCAGCACAAGAGAAAGCTATAGAAGCTGCAAGTTACAATTTGTACGCCGCAATTGGTTACTCCATCGTTGCAATAGTAGTTATAGTTTTAATTATGGTGATAATATATTTGATTTTACGTTATCGACGAAAAAAGAAAATGAAGAAAAAACTCCAATATATAAAACTATTAGAAGAA

>IT4rifB_091
ATGAAACTGCATAACATTAAAATATTATTTTCTTTTTCATTAAACATATTG
GTAAATAATAAAAATAAACCATACATCACACCACATACATCTGCTATTACATCAAGAGTATTAAACGAATGTGACCTATATATGCCCAATTATGATAAAGATGCGGATATGAAATCTGTGAAGGAAAATTTCGATCGACAATCATCACGACGTTTTGAAGAATACGAAGAACGTATACAAGAAAAACGACGAAAATGTAAAGAACAATGTGACAAAGATATACAAGAAATTATTTTAAAAGATAAAATCGATAAATCATTAGCAGAAAAAGTAGAACAAGGTTGTCTTAAGTGTGGGTGTGGATTAGGAGGTGTTGCAGCCTGTGTTGGAATATTTGGTGCAATTGCTGTAAATGAGGTGAAAAAAGCTGCTTTGGTTGCTGCAGCTCAAAAGGGTATTGAGGAAGGTATTAAGGTAGCCATTGAAGAATTAGGAAAATTATATGTACTAAGTCAATTTAAATTAATCGATTGGGGTGCAAGAATAAATGGAACAAATTTTCTAGAACCAAATAATCTAAGTAGTATTGTAAGTGAAATATATTATATGTGTTCTGACGTTGAGGATGCTAAGGGAACTTTATTTTGCGGGGCCATGGATGGTCTAGATAATACACCTAATAATTTTGCTCTTAAAACCATTACTCAAGAGGCTGCAAAAGTTGCAGGTGCAGCAGGTAAAATTGCTAAATCTACAGAAGAAGCTGAAATAACCTTGGCAAATGCTGAAAGTTCATATTTGTACAGCGCAATTGGTTACTCTGTCACTGCCATATTGATTATAGTTTTGGTTATGATAATAATTTATTTCATTTTACGTTATCGACGGAAAAAAAAAATGAATAAAAAAGCGCAGTACACAAAATTATTAAATCAA

>IT4rifB_092
ATGAAACTGCATAACATTAAAATATTATTTTCTTTTTCATTAAACATATTG
TATAATAAAAATAAACCATACATCACACCACATACATCAACTACTAGCTCAAGAGTGTTAAGCGAATGTGACCTATATATACCCAAATATGATAATGATGCGGATATGAAATCTGTTAAGGAAATTTTCGATCGACAAACATCACAACGTTTTGAAGAATACGAAGAACGTATACAAGAAGAACGACAAAAATGTAAAGAACAATGTGACAAAGATATACAAGAAATTATTGTAAAAGATAAAGTCCAAAATTCATTAGCAAAAAAAGTGGAAAAAGGTTGTCTTAGGTGTGGGTGTGGGTTAGGAGGTGTTGCAGCAGGTGTTGGAATAATTGGTCCAGTTGTTGTAAAAGGATTGGAAAATGCTGCTTTGCTTGCTGCTACGCAAGCTGCTAAGGCTGAGGGTTTAGCTGCCGGTAAAGCTGCTGGTGACATTGCAGGTGCGGATAAATTTATTGCAGGATTAAAAGAAGTATTCATTATAAATAGTTTAAATGAAACACCATTGAAATCATTAATTAGTCCGCAAAATTACACTGAAGTCTCAAAAATTTCTCATGCTGTTTTTTCTGAATATAAAGCGTCGAAATGTGTATTTGGTTTAGCTCGTCCTGAAAAGCCTATTTGCTCTGCTGTTGATTCATTTGGTGTAGCTCAAGGTAATGGTCTAGTACAAAGTTCAGCACAAGATGCTATAACAATAGGTGTACAAAATATCCTATCAGATGCTACAGAAGCTGCTGAAATAGCTTCCAAAACGGCTATTGAAGAAGCTACTGCTACACTCATAACGAAAAAGACCGGTGAGGTAAACGCTACATATGCTAGTTGCCAGACTGCTATTATTGCTTCCGTCGTTGCGATATTGGTAATAGTTTTGATCATGGTAATTATTTATTTAATTTTACGTTATCGAAGAAAAAAGAAAATGATTAAAAAACAACAATACACAAAATTATTAAATAAA

>IT4rifB_093
ATGAAACTGCACTATACTAAAATATTATTATTTTCTCTTCCATTAAATATATTG
GCACATAATAAAAGTAAACCATACATCACAGCACATACACCAACTATTACATCACGAGTATTAATCGAATGTAACATATATATGCCCAATTATGATAATGATCCGGATATGAATTATGTAAAGGAAAATTTCCATAAACAAACAAAACAACTATTTCATGAATACGACAAACGTATGATCAAAAATAGAAAGAAATGTAAAGAGAAATGTGATAAAGATATACAACAAATTATTTTAAAAGATAAAAAGGAAAAAACATTAGCAGAAAAAGTGGAAAAAGGTTTTCTTAAGTGTGGGTGTGGGTTAGGAGGTGTTGCAGCCGTTTGGGGTCTGGTAAGCGGTTTAGGGTATGCGGGATGGTCTCATTATTCTACACAAACGGCTATACAAAAGGGTATTGAAGCAGGTGTTAAAGCAGGTTATGAGGAATTAGGAGACTTTTTTCTTCTACGTAAATTAATTCCTATTACTGATATACAAAATTCGATTAATCCTACGAATTATGCTAAGAAAATGACATATGTTTTTTATACTCAGGAAATAAAAAATTCAATGTGTGAAGGCGGACTTAATTCTGAAAGCGCATTTTGTAGTGCTGTAAGTTCTCAGGAAGCATCAATGTTTTCACAGCAAGCAGCAAATATTGCGGATAGTGCTGTATCTATGGCTAAACTTGCTGAGAAAAAAGCATTAGAAGAGGCAGCATCTGCTCTTACAACTTATTCCAATGCCATAATTGCTTCCATCGTTGCAATAGTAGTTATAGCCTTGGTTATGTTGATAATATATTTAATTTTACGTTATCGAAGAAAAAAAAAAATGAATAAAAAAGAACAATACACAAAATTGTTAAAAGAA

>IT4rifA_007
ATGAAACTCCACTACTTTAATATATTATTATTTTCTCTTCCATTAAATATATTG
TATGTCCATAGGAACCATTACAGTATTACACTTTATACATCAAAAACACCAAAACCAATAAAATCAAATAGATCATTATGCGAATGCGATCTATATAAGCCTAATTATAACAACGACCCGGAAATGAAAAATCTAATGGAAAATTTCAGTAAACAGGCGCAACAAAGATTTAACGAGTACGACGAACATATGAATGAAAAACTTCAAAAATGTAAAGAACAATGTGAAAAGGATATACAAAATATTATATTAAAAGACAAAATTGAAAAGGAATTAACAGAAAAGTTGTCAGCATTACAAACGGATATATCTATCAATAATATACCTACATGCATTTGCGAAAAATCTGTAGCAGATAAAATGGAAAAAAATTGTTTGAAATGTGGTGGGATAATAGGTACAGCCGTACCTGAATTGGCACTTTTAGGAGGTGTTTCTACACATATGTTAACAACTGCAGCCACTTATGCTGCTATTGAAGCTGGTATGAGAGTAGTCGTCTCTCATATTAAAGAATTCCTTACTAATTTTAATGAATATTTGGTTGATTTGACAACAATTGTTAAGGAATCAAATTACAATTGTGGTACTGCTCTATTTGAGGCTGCTGAAAAAACGGTTAGTACATCGTGTAATGCAACAGAATATGGGAAAATGACTCCTTTGTGCAGTGCTATAAAAACTACTGGTAAAAATACGTTTAATAATTATGCACAATATGGTAGTGCAGCATATAATGAAAAGTTGAACGCAGAAATGGTGGGAGTTACTAGTTTTAATAATGCCATGATGGCTTCAATTATTGCAATAGTAGTTATAGTTTTAGTTATGGTAATTATTTATTTGATATTACGTTATCGTAGAAAAAAGAAAATGAAGAAAAAAGTACAATACTTAAAACTACTAAATCAA

>IT4rifA_t072
ATAAAAATATATACCTCTTTAAAATGTTATTATTTGCCTTTTTATTTAATGCATTT
NNNNNTACAAAATCAATAAAACCGCACAGATCATTATGCGAATGTGAATTGTATGACCGATACATTCCCATTTATGATTATAACCAAGAAATGAAAGAAGTGATGCAACAATTTGATGAACGAACTTCCCAACGATTTCGCGAATATGACGAAAGGATGCAAGAAAAACGACAAACATGTAAAGAACAATGTGATAAAGATATGCAAAAAATTATATTAAAAGATAAAATAGAAAAAGAATTAACAGAAAAGTTGTCAGCATTACAAACTGATATATCTATCAATGATATACCAACATGCATTTGCGAAAAATCATTAGCAGATAAAGTGGAAAAAAATTGTTTGAAATGTGGGGGGATATTAGGTACGGCGGTACCTGAATTGTCACTTTTATGGGGGGTTTCTACACATCTGTTGGGAACTGCAGCTACTTCTGCTGCTATTGAAGCTGGTATGAGAGAAGTCGTCTCTCATATTAAAGAATTCCTTACTAATTTTAATAAATATTTGGTTGATTTGACGTCAATTGTTGATAAATCAAGTTATAATTGTGGTACAGCTCTACATCAAAGTGCTAAGGAACTAGTTAGGGAATCCTGTGCAATTGAACGTACTGGAGGAGAGTCTCAATTATGTAATAACATAATACACTACAATAATACATCTGCGTTTAATGGTTTCGCAGAAGCTGGTGCTGATGCTTACAAAACAACATTGGAAGCCAAAATGGCAGAAATTCCTACTTTCAATACTGCCATGACAGCCTCTATTATTGCAATAGTAGTTATAGTTTTAGTTATGGTAATTATTTATTTGATTTTACGTTATCGACGAAAAAAGAAAATGAAGAAAAAAGTACAATACATGAAATTACTAAAAGAATA

>IT4rifA_006
ATGAAAATCCATTATATTAATATATTATTGTTTGAGCTTCCATTAAATATATTG
AATCAAAGGAACCATAACAGCACCACACCACATCATCCACCAAATACCAGGCTATTATGCGAATGTGAATTATATTCACCTGCCAATTATGATAATGACCAAGAAATGAAAGAAGTAATGCAACAATTTGAGGTTCGTACGTCACAAAGATTTGAAGAATACGATGAACGTATGAAAACTACACGCCAAAAATGTAAAGATAAATGCGATAAAGAAATACAAAAAATTGTTTTGAAAGATAAAATCGACAAGGAATTAACCGAAAAGTTTGCTACGTTACAAACTGATATACAAAGTGACGCCATTCCAACATGCGTTTGTGAAAAGTCGATAGCAGATAAAGTGGAAAAAGGATGTTTGAAATGTGCACAAAATTTGGGAGGTATTGTTGTACCCTCTTCAGGAGTATTAGGAGGAATTGCTGAACTTGCTATAAGTGTGTGGGAACCTGCGGCAATCACAGCGGCTAAGACTGCGGCCTTAACTGAGGCTACGAAAGCTGCTACGCAAGCTGGTATGAATGCTGTCAGACTTGAAATTAAAAAATTACTTGACATGTTTACTGGTAAACCAGGATATGTTGATTTGCTACCAATTGTTAATGAATCAACATTTAACAATGGTCCTGCTCTATTACAACGTGCTACGAATCTAATAAATGAATCCAATAGAATTGCAGGAACTAGTAGAATGACTTCTTTTCAGACCACGGCATTAACGTCCCCGGGTCCATATTACGTTGGGGATTTCGGAAAAATTGGTAGTGCTGCATTTAAGACAGAATTCGCATCCAAATCAGTAGAACTGGAAGCAGCAAAGTTGGGTGCAGTAGACACTACATATACTAGTTGTCAGACTGCTATTATTGCTCCTATTATTACAATTGTAGTAATAGTTTTAATTATGATAATAATATATTTGATTTTACATTATAGAAGAAAACAAAAAATGAAGAAAAAACTCCAATATATAAAACTATTAGAAGAATA

>IT4rifB_089
ATGAAACTTCACTGCTCTAAAATATTATTATTTTTACTTCCATTAAATATATTA
GTGCATAGTAAAAACAAACCATCCATCACATCACATCATACACAAACCAATAGATCATTATGTGAATGTGACACACAATCATCAAATTATGACAAGGATACGGGTATGAAAAGTGTAATGCAACAATTTGTTGATCGTAGCTCACAACGTTTTGAAGAATACGAAGAACGTATGAAAGAAAAACGACGAAAATGTAAAGAACAACGTGACAAAAATGTACAAGAAATTATTGAAAAAGATAAAAGGGAAAAATCATTAGAAGAAAAAATGGAAAAAGGTTGTCTTATGTGTGGGTGTGGGCTAGGTGGTGTAGCAGCAAGTGTTGGAATATTTGGTACAGTTGCAGTAAAAGAGTTGACAAAAGCTGCTATTACTACGGCTACGGAATTAGCTAAGGAAGCGGTCAAGGATGGAGCCATGGCTGCGGGTGAAGTTGCACGTCTTAAGGCAGGTAAGGACGCAGTCATTGAAGGAATAGAAAAAGAATTTGGTGTATCAACTGTAGGTGTTCATTGATTTGAATCATTATTTAAATCAAATACTTATAATGATGCCATAAACATTGCTCGTGATATAAGTATTGAATATCAAACAGATTCATGTCTAATATCTGGCCTTGCCACTGACAAGTCTAAAACCATTTGCAATTGGGTGATGACAAAGCAGGGAGCTGCACGGGTAATTCAAGGGAATCAGTTTTCAACGTACGAGTCTATAGAAATAGGTGTAACATCTATCGTCTCAGATGCCCAAACTCCTGCTGCAGCAGCTGCAAAAAAGGCTACTGATGAAGCTATACAAAGAAGCATAGGTGTAGTAGACGCTAAATATGTTATTTTCCAGACTGCTATTATTGCTTCTGTTGTTGCATTATTAATTATAGTTTTGGTTATGATGATAATATATTTAGTTTTACGTTATCGTAGAAAAAAGAAAATGAAGAAAAAAGCCGAATACACAAAATTATTAAATCAA

>IT4rifB_090
ATGAAACTGCACTATTCTAAAATATTATTATTTACCCTTCCATTAAATATATTG
ACAACTAATAAAAATAAACCATACATCAAAGAACGTCATATACCAACTTCTAGATCACGAGTGTTAAGCGAATGTGACATATATACGTCAATTTATGATAATGATGAGGATATGAAATCTGTGAAGGAAAATTTTGATCGACAAACCTCACAACGTTTTGAAGAATACGAAGAGCGTATGAACGAAAAACGACAAAAATGTAAAGAACAATGTGACAAAGATATAGAACAAATTATTTTAAGAGACAAAACCAAAAAATCATTAGCAGAAAAAGTGGAAAAATGTTGTCTTAAGTGTGGATGTGGGTTAGGAGGTGTTGCAACAAGTGTTGGTGTGTTAGGTACAGCTGTTGTATATGCGTTGAAAACGGCTGCTCTGGATGCCGCTATTGATGCTGCCATAGCTGGTGGTGAAGCTGAAGGTGTTGCTGCTGGTGATATTGCGGGTGCCGCTGAAGTAATTAGATTAATCAAAAAAACATTGGGTATAGAGAGATTAGCTTTTGGAACATTGGATAAAATTATTGATGCTAACACGTATAATAATGCCGAACTCATTAGTGGATCCATTTATTCTCAATATAGCGTGACATGTAAATTAGGTCCCCCTCCACCTGGCGCTGATACGTCTATATGCAATGCTTTGGGAGTTGCAGGTCTAGGTGAAGAGCAAGCTCTAGGGGTTAATCTTACAACGCTAGAAGGTATAAGAACAAGTGTAGAAGTTATGGTCTCAGATGCCGAAGGGGTTGCTAAAGTATTTACTAATAGTGCTACTGAAAAAGCTATTGCTACACTCATACCTAAAAATATGGGTGCGGTGAACACTACATATGCTAGTTGCCAGATTGCCATTATTGCTTCGATCGTTGCAATAGTAGTTATAGCTTTGATTATGTTGATAATATATTTAATTTTACGTTATCGTAGAAAAAAGAAAATGAATAAAAGACTCCAATACACAAAATTATTAAAAGAA

>IT4rifA_005
ATGAAAGTCCATTATATTAATATATTATTGTTTGCTCTTCCATTAAACATATTG
GCGCGTAATAATAATAAATCAAACACCACACAGCGCCATACACAAACTAATAGATCATTATGTGAGTGTGACACACAATCGTCAATTTATGATAATGACCCAGAAATGAAAAAAGTCATACAACAATTTGAGGATCGTACATCACAAAGGTTTCATGAATATGACGAAAGGATGAAAAATACACGCCAAAAATGTAAAGATAAATGTGATAAAGAAATTCAAAAAATTATATTAAAAGATAAAATTGAAAAACAAATGGCACAACAGCTAACCACATTGGAAACAAAGATAACCACTGAGGATATTCCCACATGTATTTGTGAAAAATCATTAGCAGATAAAGCAGAAAAATTTTGTCTCAACTGTAGTAAAAATATGGGAGCGATTGCACCTTGGTGGGGGTTGGTCTGTGGTGTAGGGTATGCGGGATGGACACATTATGTTCCTATTGCAGTTGCAAAGGCTGCTACGGACGCGGGTATTAATGTAGTTATTGAAGTATTAAAAATGTTGGGTGTACAGAAAGTAACTACTGTAATATTCAAAGAAATTTCTCGTACAGGCCAGTATGCTAATATCATAAAATTTTCTGGTGATATTTATGAGGAATTGACGGCGACATGTGCGGCAAAGTCGTCCACTGTTGATATTAAGCTTGTGGGCAGATCTATATGTAGCACTGTACAAAAGGGTGGAGGAAGTGGCGTCACAGCGGAAAGTGTATCAAGTGCGGTAACCGATCTTGTTGGAAAAGCTACATTATCTGCTAACGACCAAGCTGCTAAGGTTACTGCCAAGTATACATCGACTACTAGTAGTTTAACTAATACTATAATTGCTTCGATTATTGCAATTGTAGTAATCGTTTTAATTATGGTAATAATTTATTTAATTTTACGTTATCGTAGGAAAAAAAAAATGAAGAAAAAACTCCAATATATAAAATTATTAGAAGAA

>IT4rifA_004
ATGAAAATCCATTATACTAATATATTATTGTTTCCTCTAAAATTAAATATATTG
AATACCCACAAAAAACCATCCATCACACCACGTCATACACAAAAAATACCAACCACAAGGTCATTAAGCGAATGTGAATTGTATGCACCTGTCAACTATTATAGTGACCCACAAATGAAAGAAGTGATGGATAATTTCAATAAACAGACACAACAAAGATTTCATGAATATGACGAAAGGATGAAAACTACCCGCCAAAAATGTAAAGATAAATGTGATAAGGAAATCCAAAAAATTATTTTAAAAGATAAATTAGAAAAACAAATGGCACAACAGTTTTCTACGTTACACACGGATATACATAGTGATGCCATTCCCACTTGTGTATGCGAAAAGTCGTTAGCAGATAAAGTAGAAAAAGGATGCTTGAGATGTGCACAAAATTTGGGAGGGGTTGCACCCGGTTGGGGTCTGCTCAGTGGTTTTGGCTATGTGACATGGTCACAATATATTTCCGGAATTGCTGCAAAAGCTGCTGCAGATGCAGGTCTTAAGGCAGGTGTAAAAGTAGGTTTGGTTAACGTTGTCAAAATAGTAACAAATACATTAGGTAGTGCAGGTAAGGTACCTCCAATGGATTGGGAAAAACTTATTATTTTTGGTAACTTTTCTGATGGAGTAACACTTCATGCTATATTTAAAAACTTAAATAATATGATGAATGGCTATTTAGATTTTGGAAAGTATTCTGAATTTTCTACGGTGGTACAAAAATTAGCTGAAACTCCTAAGGCAGTTACTACAGGATATGCTACACAAGCAAAAGCAGTGAGTACCGCATTCAGTAAAGCTAAAGCAGGTGTATTGACAAAAGCAGGCAATGCAACTAGTAGTTTATCTACTGGAATAACTGCTTCCATTATTGCAATTGTAGTAATCGTTTTAATTATGGTAATTATTTATTTAGTTTTACGTTATCGACGAAAAAAAAAAATGAAGAAAAAACTCCATTACATCAAATTATTAGAAGAA

>IT4rifA_001
ATGAGAATCCATTACATTAATATGTTCTTATTTTCCCTTATGTTGAATATTTTA
AATGCCCATAAGAATCATTACAACACTACGCTTCATACACCAAACACCACAAAAATACCAACCACTAGATTATTATGCGAATGCGAATTGTATGCACCGCCGAATTATAATAATGACCCCAAAATGAAACAGGTCATGGATAACTTTGACCGTCATACACAACAAAGGTTTCACGAGTACGAACAACGTATGATCAAAAACAGAAAAGAATGCAAAGAACAGTGTGAGCAAAATATACAAAAACTTATTTTAAAAGAAAAAATCCAAAAAGAATTAAAAGAAAAGCTGTCTGCATTACAAATTGATTTATCTACTCATGACATACCCACATGCGTTTGTGAAAAATCACTAGCGGACAAAACAGAAAAATTTTGCCTTAAGTGTGGATATGGATTAGGAGGAGCGTTAACATCATGGGAAATTTTTGGTTATACTGGTATATATGGATGGGCCAATTATGCTGCTCTTCTTGCCCATGAAGCAGGAGTTAAAGCAGGTATTAAGGCAGTAATTGACATGTTATCATCACTTCCTGGTCTAAATAGATTTCCTAGTGTTGATTTCTCCAAAATGATTAATGCAACAAATTTTAATAAATCAACGGAACTTGTTAATATTGTTAAAGTTTTAAGTAATGAATTGTGCAAAACTTCAAACAAACAATTTTTTTGCAGTTTTACAAATATGGATAACGGAAAACAATTGGCTGGTTACATAGATAGTGCTTACCAAGCAGGAGTTGCGGAGGCGTCAAATGTTCAAGGAGCTAAAGTTGCAATCATAAAAACCACAACTGCTGACCTTTCTTATAATATGTTTGTCTCAGGAATTACAATATTGGTTATAGTTTTAGTTATGGTTATTATTTATTTAATTTTACGTTATCGAAGAAAAAAAAAAATGAAGAAAAAACTACAATATATAAAATTATTAAAAGAA

>IT4rifA_002
ATGAAAGTTCCCTACACTAATATATTATTATTATATGCTGTAAATTTAAGTATATTG
AATATCCAAAAGAACCATTACATCAATGCACTTCATACACACAATACGACAAAAATACCAACTAATAGGTTATTGTACGAATGCGACTTATATACGTCCATTTATGATAATGACCCGGAAATGATATTAGTGATGGAAAATTTTAATAAACAGACAGAAGAAAGGTTTCATGAATACAATGAACGCATGCAAGAAAAACGTAAAGAATGTAAAGATCAATGCGAAAAGGATATACAAAAAATTATTTTAAAAGATAAAATAGAAAAAGAATTAACAGAAAAGTTAGAAGCATTGGAAACGAATATAAAGACTGAGGATATACCCACTTGCGTTTGCGAAAAGTCGATAGCTGACAAAACAGAAAAATTTTGTCTCAAATGTGGATATGGATTAGGAAGTTTTTCACAAAATGTTGGATTAATTGGTGCAATTGCTGTAAATGTGTGGAAAACTGGAGCTTTGATTGCTGCTGAGAGCGCTGCCAAAGCTAAGGGTATTGCTATGGGTAAAGCAGCTGGTGAAGCTGCGGGTATTGCAGAAGCCATTGCAGAATTAGATAATAAATTTTTTCTAACAACATTAGGTCATAAACCACTGCAAGATGTTATTACTGCAAATAATTTTTGGGATCCCGCTTTTATTTCTGAAGCTGTTCAATTAGAAAAAAATAATATGTGCTTTATAGTTCCCCATCCTTCAACACATGAATCTTTTTGTTCCTTGGAATATATAGGAAAGACTCTTGATTTTTTTGATAAATACATAGAAGCAAATGCACAAACCGTTGTTTCAAATTCTTCAAAAGCTGCTGCACAAGCTACTAAGGCTACTACTGAACAAGTCACGACAGCAGCTATAGAATCAAGCAAAAACACTATAGAAGCTGCATGTGTTAGTTACCATACTGCT

>IT4rifA_003
ATGAGAATCCATTACATTAATATGTTTTTATTTTCCCTTATGTTCAATATATTA
GTCCATAAAAATCATTACAACACTACGCTTCATACATCAAACACCCCCAAAATACCAACCACTAGGTTATTATGCGAATGCGAATTCTATGCACCATCCAATTATAATAATGACCCGGAAATGAAACAGGTCATGGATGACTTTCATCATCAGACACAAAAAAGGTTTCACGAGTATGAAGAACGTATGATCAAAAACAGAAAAGAATGCAAAGAACAATGTGAGAAAGATATACAAAAACTTATTTTAAAAGAAAAAATCCAAAAAGAATTAACACAAAAGTTATCGGCATTACAAATTGATATATCTACCCATGACATACCCACATGCGTTTGTGAAAAATCACTAGCGGACAAAACAGAAAAATTTTGCCTTAAGTGTGGATATGGATTAGGAGGAGCATTAACATCATGGGAAATTTTTGGTTATACTGGTATATATGGATGGGCCAATTATGCTGCTCTTCTTGCCCATGAAGCAGGAGTTAAAGCAGGTATTAAGGTAGTAATTAATATGTTATCAGAACTTCCTGGTCTAAAAAAATTATCTACTGTTGATTTCACCAAAATGATTAATGCAACAAATTTTAATAAATCAACGGAACTTCTTAATATTGTTAAAGGGTTAAGTAAAGAATTGTGCAAAGCTCCAAACTCAAGCAAACAGCCATTTTGCTCTTTTACAAATGTGGGAAAAGGACAAAATATGGTTTCGTTCGCCGATAGTGCTTCCCATGCAGGAATTACGCAAGCGTCAAATGTTCAAGGACCTAAAGTTGCATTCATAGAAACCACAACTGCTGATCTTTCTTATAATATGATTGTCTCAGGTATTACAATATTCGTTATAGTTTTAGTCATGGTTATAATTTATTTAATTTTACGTTATCGAAGGAAAAAAAAAATGAAGAAAAAACTACAATATATAAAATTATTAAAAGAAT

>IT4rifA_p071
ATGAAAATTTATTACTATAATATACTATTATTTTATCTTCCATTAAATGTATTG
TTATGAAAATGTGAATTATACGCACCACCTAATTATGATAATGACCAAGAAACGAAATCTGTGCTGCAACAATTTGATTATCGCACATAACAATGATTACGAGAATATGAAGAAAGAATGTAAAGATCAATGCCATGAAGAAATCCAGAAAATTGTTTTAAAAGACAAAATAAAAAAAGAATTAACAGAAAAGTTAGAGGCATTGGAAACGAATATAAAGACTGAGGATATACCTACTTGTGTATGCGAAAAATCTTTATCAGACAAAGTAGAAAAAACATGTTTGAAATGTGGAGGTATATTAGGTGGTGGTGTGGAACCAACGGTTGGTTTCTTAGGTATAGTTGTTGTAAATCAGTTGACAAAAGCTACAACGGTTGCTTCGATTGCAGCTGCAAACAAGTGTGTATTAAAGCTGTTGTTGATAATTTAATAAATATGCTTCATTCTTTTGATGTTACATGAGATATATGGTTAACTCTTATTAATTCAAAAAATTATAATACTATTAGTGGTCTAACAACATCTGCTAAGACTGCTAAAGAAGCAGTTGGAACAACATGTCTAAGGAATACTCCTCGCCTTAATCCTGCTTGCGATGCCATATTTAATAAGAGCAAAGTATAGTTTGGTCCAGTTAAATAAGCTGGTATTGAATCTATTTCTAATAAAGAAGCATCAATTCAATGAGTTGAATTTGGTAAGATAACATCTGCAAGTACTAGTTATTATACTGCTATTGTTGCTTCAGGTGTTGTAATAATATTTATAGTTGTTGTTATGGTATTTATTTATTTATTTAATATTACGTTATGGTAGAAAAATGAAAATGAAGAAAAAACTCCAATATATAAAATTATTGAAATAAA
