# Supplementary material for: Design of a variant surface antigen-supplemented microarray chip for whole transcriptome analysis of multiple Plasmodium falciparum cytoadherent strains, and identification of strain-transcendent rif and stevor genes
Source: Malar J. 2011 Jun 30;10:180. doi: 10.1186/1475-2875-10-180 (PMC3155837; doi:10.1186/1475-2875-10-180)
Supplement: Additional file 2 — Stevor gene sequences from HB3, Dd2 and IT. [file 1475-2875-10-180-S2.TXT]

>HB3steA_01
ATGTTATTATTCACATTTTTGATAAATACATTAGTATTACCATATTAT
GAAAATTGTCAAAATAGTCATTATAATAGAAGCCTCATACCAAATAACACGCAAAGAACAACGATAAAATCAAGATTATTAGCACAAACACAAAACCATAATCCACATTATCATAATGACCCAGAACTAAAAGAAATAATTGATAAATTGAATGACGAAGCAATAAGAAAATACCAACAAACTCATGATCCATATAAGCAATTACAAGAACTAGTAGAAAAAAACGGAACAAAATTAACAGGTGGAAGTGGTGCAGAACCTATGTCAACGACAGAAAAAGAATTATTGGAAACATATGAAAAAGTGTTTGGTGAAGAAAATAATATTATGTTAAAATCTGGTATGTACCCAAATGGTGATAGCATATCAGATAAGTCATCATCATGTGAATGTACAGATACTAATACAAAAATAGCAATTAGAAAAGGCAAAGATAAGTATTTAAAACACTTAAAACATAGATGTACCCGTGGTATATGTTTTTGCTCAGTTGGTAGTGCATTGTTAACAATTTTAGGTTTAGCATTTGCAAAAGCTGCTGCTGCTTCTGCCTTCAAAGTTACTGTCAAAGGAGTATCGTATAGTACGTACGCATCATATGTAACTATACTTAATATGTTTGAAGGTGCATCTATGATTTCATCTATTAAAGCAGCTGGTGTCACCTTGGTAACTGGTGTTCCTGATATAGCAGGAACTGCTGCTGGTTATGCTAGTGCAATTATTGGAGGTTGTGGTATTACAGCTTTGGTTCTACTTATATTAGCTGTTGTACTTATAGTGTTATATATATGGTTATATAAAAGAAGAAAAAATTCATGGAAACATGAATGCAAGAAACATTTATGTAAG

>HB3steA_02
ATGAATATATATCACGTTAAAATGTTAATATTTACTTTTCTAATAAATATTTTAGTATCATCCCATAAT
AAGAATTATCTAAATAACCATTATAATGTAAGTCCCATTCAAAACAAGACCAAAAGTGCAACGATAAAATCAAGACTTTTAGCACAAACCCAAATTCATAATCCACATTATCATAATGATCCAGAACTCAAAGAAATAATTGATAAAATGAACGAGGAAGCAATAAAAAAATACCAACAAACTCATGATCCATATGAACAATTGAAAGAAGTAGTAGAAAAAAATGGAACAAAATATACAGGTGGTAATGATGCAGAACCTAGGTCAACGCTGGAAAAAGAATTATTGGAAACATATGAAGAAATGTTTGGTGAAGAAAGTAATATTATGTTAAAATCAGGTAGGTGCCCAAATGATGATGAAAAATCTGCAACATGTGAATGTACTGATATTAATGGTGGGAAATTATCAAAAACAAAAGGAAGAGATAAGTATTTAAAACATTTAAAACACAGATGTGTAGGTGGAATGTGTTCTTGCTCAATAGGTAGTGCCTTTTTAACGATACTAGGTTTAGCATTTGCAAAAGCTACAGTTGGAGCTTTATTTATGAAACATATTCCAGATTGTGCGTCTTATATTACCATATTTAATATGTTTAATCCTACTACTTTAAATGTAGCTATTCAAGCAGGTGGTGCAGCATGTGCTTATGCTTATTCCGATATAGTTGTACCTGCTACAACCGCTGCTGTTGCAGCATTTCCCCCTTATGGTATTGCTGCATTGGTTTTACTTATATTAGCTCTTTTAATCATAATATTATATATATGGTTGTATAGAAGAAGAAAAAATTCATGGAAACATGAATGCAAGAAACATTTATGTAAG

>HB3steA_03
ATGTTATTGTTTAACTTTTTAATAAACATATTAGTATTACCATATTATGA
GAATTATCTAAATAATTTTTATAATATAAGCGTCATACCAAAAAACACACAAAAAACAACGATAAAATCAAGACGTTTAGCACAAACCCAAATCCATAATCCGCATTATCATAATGATCCAGAACTCAAAGAAATAATTGATAAAATGAACAAGGAAGCAATAGAAAAATATCAACAATCTCATGATCCATATAAACAATTGAAAGAAGTAGTAGAAAAAAATGGAGCAAAATATACAGGTCGTAATGATGCAGAACCTATGTCAACACTAGAAAAAGAATTATTGGAAACATATGAAGAAATGTATGGTAACAAAAGTGATATGTTGAAGTCGGGCATGAGTCCAAATGTTGATGAACAATCTTCAATATGTGAATGTACCAATACTAATAATACAAAACTAGCAACTACCAAAGGAAGGGATAAGTATTTAAAACACTTAAAACAGAGATGTAAATGTGGTATAGCTTTTTGCTCAGTAGGTAGTGCACTCTTAACATCGATAGGTACGGCAGCTGCAAAAGGTGCTGCTATTTCTACCGCGGGTGCTGGGTCTAAGAACTGTATATACGCTATGTCTATATTTCATATGCTTAATCATAAATCTATGACTTTAGCTATGAAGTCATTAGGTACAGTAGGTTGTGCTGCTGATTACGCATCAGGTGCAAGTAGTGCTAGTGCAATTTTTCATCCTTGTGGTATTACAGCGTTGGTTCTACTTATATTGGCTGTTGTACTTATAATATTATACATATGGTTATATAGAAGAAGAAAAAGATCATGGAAACATGAATGCAAGAAACATTTATGTAAG

>HB3steA_04
ATGTTATTGTTTACCTTTTTAATAAATACATTAGTATTACCACATTAT
GAAAATTATAAAAATAACCTTTATAATATAAGCGTCATACCAAAAAACACACAAAAAACAACGATAAAATCAAGATTATTAGCACAAACAAAAAATCATAATCCACATTATCATAATGATCCAGAACTCAAAGAAATAATTGATAAAATAAACGAGGAAGCAATAAAAAAATACCAACAAACGCATGATCCATATAAACAATTGAAAGATGTAGTGGAAAAAAATGGAACAAAACCTGTAGGTGGTAATGATGCAGAACCTATGTCAGCGATAGAAAAAGAATTATTGGAAACATATGAAGACATGTTTGGTGACGGAAGTCATATGTCGAAGTCGGGTATGTACCTAAATGATGATGAACAATCTTCAACATGTGAATGTACTGATATTAATAATATAAAACTAGGAAAAACAAAAGGAAGAGATAAATATTTAAAACACTTAAAAGGGAGATGTACCCGTGGTATATATTTTTGTTCACTTGGTAGTGTAATCTTAGCATATATAGGTACGGCCGCTGCAAAAGCTGCTGTCATTGGTTCATTTGCAGATACGGCTAAGAATTGCATAAACACTATTTCTATATTTCACATGCTTACTTATGAATCTATGTCTGTAGCTATGAAAACATTTGCTGCAGCAGGTTGTGCTGCTGATTACGCAGGAGCTTCAACTACTGCTGCTACAATTTTTGTTCCTTGTGGTATTACAGCTTTGGTTTTACTTATATTAGCTGTTTTACTTATTATATTATATATATGGTTATATAGAAGAAGAAAAAGATCATGGAAACATGAATGCAAGAAACATTTATGTAAG

>HB3steA_05
ATGAACACATATTACGTCAAATTATTATTATTTATCTTTTTGATAAATACATTAGTATTACCCCATAAT
GAAAATTGTGAAAAATGTCATAATGTATGCCTCATACAAAATAACACACTAAAAACAATGATAAAATCAAGATTATTAGCACAAACACAAAACCATAATCCACATTATCATAATGACCCAGAACTTAAGGAAATGATTGACAAATTGAATGACGAAGCAATAAAAAAATACCAGCAAACTCATGATCCATATAAACAATTACAAGAATTAGTAGAAAAAAACGGAACAAAATTAACAGGTGGAAATGATACAGAACCTATGTCAAAAATAGAAAAAGAATTATTGGAAACATATGAAGAAATGTTTCGTGAAGAAAATCATATTATGTTAAAATCGAGTATGTACACAAATGATGATAACAGATCAGATAAATCATCATTATGTGAATGTACTGATATTAATAATACAAAACTAGCAAAAACAAAAGGAAAGGATAAATATTTAAAACATCTAAAACATAGATGTACCCGTGGTATATGTGTTTCCTCTGTAGGCAGTTTTCTCTTAACATTTGTAGGTTTGGCATTGGCAAGAGATGCTGCCCTTACTGCCTTCAAAAGTACTGTCGCTGGAGAAGTGTGTAGCAAATGCACATCCTCTATCACTATACTTAATATGATTGATGGTGTATCTATGTCTTCAGCTATTACAGGAACTAGTGCATGTGCTTCTCTTAAAGGTGTTCCTGATGCGGTTGGAACCGCTGCCAGTGCTGCTTTGGGAGCATTATACCCCTGGGGTATTGTAGCTTTAGTTCTACTTATATTAGCAGTTATACTCATAATATTGTACATATGGTTGTATAGAAGAAGAAAAAATTCGTGGAAACATGAATGCAAAAAACATTTATGTAAG

>HB3steA_06
ATGAACATATATTACGTTAAAATATTATTATTTACCTTTTTAATAAATATTTTATTATTACCCCATTAT
GAAAATTACATAAATAACCATTATAATATAAACGTCATTCAAAACAACACACAAAGAACGACAAAATCAAGATTATTAGCAGAAACGAAAAAGCAGAATCCACATTATCATAATGATCCAGAACTGAAAGAAATAATTGATAAAATGAACGAGGAAGCAATAAAAAAATACCAACGATCTCATGATCCATATGAACAATTACAGGAACTAGTAGAAAAAAAAGGAACGAACAATAAAGGTGGACATCCTGTAGAACCGATATCAACGCTAGAGAAGGATTTATTGGACACATATGAAGAAGTGTTTGGTAACGATAGTCATATGAAGTCGGTTATGTACCCAAATAATGATGAAAAATCTTCAACATGTGAATGTACTGATATTAATAGTGTGAAATTAGCAAAAACAAAAGGAAGAGATAAATATTTAAAACATTTAAAACATAGATGTATAGGTGGAATATGTTCTTGCTCAGTAGGTAGTTTTCTCTTAACAATGATTGGTTTGTATGCTGCTAAAGCTACTGTCCTTAAATATATTGCTACCTTTCCATCACCTTATAATACATGCCCTATCACTATATATAGTATGCTTAGTAGTGATTCTATGCTTGCAGGTGGTACAGCTTGTGTTAGTGATTTTACAGGAACTGCTGCAGCTTATGCTGGTGCAATTTTTGAACCTTGTGGTATTGCAGCTTTAGTTCTACTTATATTGGCTGTTGTACTTATAATATTATATATATGGTTATATAGAAGAAGAAAAAAATCATTGAAACATGAATGCAAGAAACATTTATGTAAG

>HB3steA_07
ATGTTATTATTTACATTTTTAATAAATACATTAGTATTATCACATTAT
GAAAATCATTTAACTAACCATTGTAATATAAGGCTTACACAAAGAAACACACAAATAGCAACGACAAAATCAAGACTCTTAGCACAAACACAAAGCCATAATCCACATTATCACAATGACCCAGAACTGAAGAAAATGATTGACAAATTTAACGAGGAAGCTATAAAAAAATACCAACAATCTCATGATCCATATGTACAATTACAGGAACTCGTAGAAAAAAAAGGAACAAAAAATACAGGTTCACATGATGCAGAACCTATGTCAACGATAGAAAAAGAATTATTAGAAACATATGAAGAAATGTTTGGTGACGAAAATAATATTATGTTAAAATCGGGTATGTACCCAAATGATGATGACAAATCGAATGAAAATTCATCAACATGTGAATGTACTGATACTAATAATACAAAACTAGCAACTAGAAAAGGAAAAGATAAATATTTAAAACATCTAAAACACAGATGTAACCGTGCTATATGTATATGCTCAGTCAGTAGTGTATTCTTAACATTGATAGGGTTGGCAGCTTCTAAAGCTGCCGCCCTCGGTGCTGTTGCCTCATATGGAAAAACGATTAAAACTTGTATAGCCTCTAGTTCATTATTTCATATATTTGATAGTTCATCTATGCTTTCCTTTCTTCAAGCAGGTGGTGTCTGTGCAACAGGTGCTGGTGATGCGGCGGGAACTGCTACAGCTGCTGCTACCACAACTATATTCCCTTTCTCTATTGCTATTTATGTCTTTATTGCTGTAACTGTCATATTGATAATCTTGTACATATGGTTATATAGAAGAAGAAAAAATTCATGGAAACATGAATGCAAGAAACATTTATGTAAG

>HB3steA_08
ATGTTATTGTTCACCTTTTTAATAAATGCTTTAATATTACCACATTAT
GAAAACAATATAAATAACCTTTATAATATAAGTCTCATTCAGAACAAGACCAAAAGAGCAACGATAAAATCAAGACTTTTAGCACAAACCCAAATCCATAATCCGCATTATCATAATGATCCAGAACTCAAAGAAATAATTGATAAAATGAACGAGGAAGCAATAAAAAAATATCAACAAACTCATGATCCATATAAACAATTGAAAGAAGTAGTAGAAAAAAATGGAGCAAAACATGTAGGTGGACATGCTGCAGAATCTATGTCAACGATTGAAAAAGAATTATTGGAAACATACGAAGAAAGGTTTGGTAAGGAAAGTGATATGTTGAAGTCGGGCATGAGTCCAAATGTTGATGAAAAATCTTCAACATGTGAATGTACTGACATTAATAATATAAAACTAGGAAAAACAAAAGGAAGAGATAAGTATTTAAAACACCTAAAACACAGATGTATAGGTGGAATATGTTCTTGCACACTAGGTAGTGCACTCTTAACATATATAGGTACGGTAGCTGCAAAAGCTGCTATCATTGCTAAATATGGAGAAACCATTCGAAATTGTGTGTCTTCTGTTGCAATATTTAATTTATTTGATAATTCAGCTATGCTTTCAGCTCTTAAAGCAAGCGGTGGAATGTGTGCAAGTGGTGCTGGTGATATAGCCGGAAGTGCTGTAGGTTATGCTACTGCAATTTTTGAACCTTGTGGTATTGCAGCTTTGGTTCTGCTTATATTAGCTGTTGTACTTATAATATTATATATATGGTTGTATAGGAGAAGAAAAAATTCGTGGAAACATGAATGCAAGAAACATTTATGTAAG

>HB3steA_09
ATGAAGATGTATTACCTTAAAATGTTATTGTTTACCTTTTTAATAAATACATTAGTATTACCACATTAT
GATAATTATCAAAATAGCCATTATAATATAAACCTAATACAATATAGAGCACAAAGAACAACGATAAAATCAAGACTTTTAGCACAAACTCAAATCCATAATCCGCATTATCATAATGATCCTGAACTGAAAGAAAAAATTGATAAAATGAACGAGGAAGCAATAAAAAAATATCAACAAACTCATGATCCATATAAACAATTGAAAGAAATAGTAGAAAAAAACGTAACAAAATATACAGGTGGTAAAGATGCAGAACCTAGGTCAACGCTGGAAAAAGAATTATTGGAAACATATGAAGAAATGTTTGGTAACGAAAGTGATATGTTGAAGTCGGGAATGAATACAAATGTTGATGAAAAATCTTCAACATGTGGATGTACTAATATTAATAATATGAAACTAGCAAAAACCAAAGGAAGAGATAAGTATTTAAAACACTTAAAAGGGAGATGTACCCGTGGTATATATATTTCTTCACTTACTACTGTAATATTAACAACGATCGCTTTGCATACTGCAAAAGCTGCTGCCCTTGCTAAGTTTGTTGAATCTGCTAAAACGTGTGCGTCTTATATGACAATACTTAACATGTTGAATGCTGGTAACTTAAATACAGCTATTCAAGCAGGTGGTACAATATGTACTTCTGCTTATTCCGATATAGTTTTGCCTGCTGCAGGTTATGCTACTGCAATTTTTGAACCTTGTGGTATTGCAGCTTTGGTTCTGCTTATATTAGCTGTTGTACTTATAATATTATATATATGGTTGTATAGGAGAAGAAAAAATTCGTGGAAACATGAATGCAAGAAACATTTATGCAAG

>HB3steA_10
ATGTTATTGTTTACCTTTTTAATAAATACATTAGTATTACTCCATAAT
GAGAATTATATAAATAATCATTATAATTTAAATCTCATTCAAAACAACACCAAAATAACAACTATAAAATCAAGAATCTTAGCAAAAACCCAAATCCATAATCCGCATTATCATAATGATCCAGAACTCAAAGAAATAATTGATAAAATGAACGAGGAAGCAATCAAAAAATACCAAAAAAATCATGATCCATATGAACAATTGAAAGATGTAGTAGAAAAAAATGGAAGAAAATATACAGGTAGACATGGTGAACAACCTATGTCAACGATAGAAAAAGAATTATTGGAAACATATGAAGAAATGTTTGGTAACGAAAGTGATATGTTGAAGTCGGGCATGAGTCCAAATGTTGATGAAAAATCTTCAACATGTGAATGTACTAATATTAATAATATAAAACTAGGAAAAACAAAAGGAAGAGATAAGTATTTAAAACATTTGAAAGGGAGATGTACCCGTGGTATATGTGTATGCTCAGTAGGTAGTGCATTCTTAACGTTGATGGGTTTGGCATTGGCAAAAAATGCTGCCATTGCTTCTCTTGTTAATTATGGAGAAGCTTTTCAAAATTGTGTATCCTCAAGTTCATTATTTCATATATTTGATAGTGTTTCATTAACTGCAGCTATGGAGACAGGTAGTAAATGTGCTTCTATTACCTCCGGTATTACTGATGCAGCCGGAACAGCTCCAACATTTGCTATGGGCGCATTATACCCATGGGGTATTGCAGCTTTGGTACTACTTATATTAGCCTTTGTACTTATAATATTGTACATATGGTTGTATAAAAGAAGAAAAAATTCATTGAAACATGAATGCAAGAAACATTTATGTAAG

>HB3steA_11
ATGAAGATGTATTACCTTAAAATGTTATTGTTTACCTTTTTAATAAATGCTTTAGTATTACCACATTAT
GAGAATTATCTAAATAACCATTATAATGTAAGTCTCATTCAAAACAAGACCAAAAGAGCAACGATAAAATCAAGATTTTTAGCACAAACACAAATTCATAATCCGCATTATCATAATGATCCAGAACTCAAAGAAATAATTGATAAAATGAACGAGGAAGCAATCAAAAAATACCAAAAAACTCATGATCCATATAAACAATTGAAAGAAGTAGTAGAAAAAAATGGAACAAAATATACAGGTGGTAATGATGCAGAACCTATGTCAACACTAGAAAAAGAATTATTGGAAACATATGAAGAAATGTATGGTAACAAAAGTGATATGTTGAAGTCGGGCATGAGTCCAAATGTTGATGAAAAATCTTCAGCATGTGAATGTACTGATATTAATATTACAAAACTAGGAAAAACAAAAGGAAGAGATAAGTATTTAAAACACCTAAAACACAGATGTATAGGTGGAATATGTTCTTGCACACTAGGTAGTGCACTCTTAACAACGATTGGTTTGTATGTTGCAAAAAAGGCTGCCCTTGCTGGATTCGCTAAATATGGAACAACTTATAGTGCGTGCACATCCTCTATAAACATATTGAATATGTTTAGTAGTGAATCTATGCTTGCAAGTAGTACAATTTGTGCTCATGATTTAACATTACCTGCTGCAACTTCTGCTACTGCAATTTTTGAACCTTGTGGTATTGCATCTTTGGTGCTACTTATATTAGCTGTTGTGCTTATAATATTATACATATGGTTATATAGAAGAAGGAAAAATTCATACAAACATGAATGCAAGAAACATTTATGTAAG

>HB3steA_12
ATGAAGATGTATTATCTTAAAAAGTTATTGTTTACCTTTTTAATAAATACATTAGTATTACCACATTAT
GAAAACAATATAAATAACCTTTATAATATAAGTCTCATTCAGAACAAGACCAAAAGAGCAACGATAAAATCAAGACTTTTAGCACAAACCCAAATCCATAATCCGCATTATCATAATGATCCAGAACTCAAAGAAATAATTGATAAAATGAACGAGGAAGCAATAAAAAAATATCAACAAACTCATGATCCATATAAACAATTGAAAGAAGTAGTAGAAAAAAACGGAACAAAATATACAGGTGGTAATGATGCAGAACCAATGTCAACGATTGAAAAAGAATTATTGGAAACATATGAAGAAATGTTTGGTAAGGAAAGTGATATGTTGAAGTCGGGCATGAGTCCAAATGTTGATGAAAAATCTTCAACATGTGAATGTACTGACATTAATAATATAAAACTAGGAAAAACAAAAGGAAGAGATAAGTATTTAAAACACCTAAAACACAGATGTATAGGTGGAATATGTTCTTGCACACTAGGTAGTGCACTCTTAACATATATAGGTACGGTAGCTGCAAAAGCTGCTATCATTGCTAACTTTGGAGAAGCGTATAAGAATTGCATATACAGCATTTCTATACTTAATATGCTTACTCATGAATCTATGTATTCAGCTATACAATCAGTTAGTACAGCAGGTAGTGTAACCTGTTCTTCTGATTTAGCTGGAACTGCTGCAGGTATTGCTACGGGAATATTTTACCCCTGCGGTATTGCCGCTTTGGTTCTACTTATATTAACTGTTGTACTTATAATATTATATATATGGTTATATAGAAGAAGAAAAAGATCATGGAAACATGAATGCAAGAAGCACTTATGTAAG

>HB3steA_13
ATGTTATTGTTTACCTTTTTAATAAATACATTAGTATTACCACATTAT
GAGAATTATCTAAATAACCATTATAATGTAGGTCTCATTCAAAACAACACCAAAAGAGCAACGATAAATTCAAGATTATTAGCACAAACAAAAAATCATAATCCGCATTATCATAATGACCCAGAACTCAAAGAAATAATTGATAAAATGAACGAGGAAGCAATCAAAAAATACCAACAAACTCATGATCCATATAAACAATTGAAAGATGTAGTAGAAAAAAATGGAACAAAATATACAGGTGGTAAAGATGCAGAACCTATGTCAACGCTAGAAAAAGAATTATTGGAAACATATGAAGAAATGTTTGGTAACGAAAGTGATATGTTGAAGTCGGGAATGAGTCCAAATGTTGATGAAAAATCTTCAACATGTGAATGTACTGATATTAATGGTGTGAAATTAGCAAAAACAAAAGGAAGAGATAAGTATTTAAAACATTTAAAAGGGAGATGTACCCGTGGTATATATTTTTGTTCAGTTGGTAGTGCACTCTTAACATTGTTCGGTTTGCATGCTGCTAAAGCTGTTGCTGTTGCTAAAATTTTTCCTTCTGCTAAAACTTGTGTATCCTCCGTTTCGATATTTAGTCTATTTGACAAGTCATTGATGACTTCAGCTCTTGAGTCAATCACCGGTTGTACAACGGGTGTTGCAGATATGGCAGGAAGTGCTGCACCTACTGCTATGGGAATATTTTACCCCTGTGGTATTGCAGCTTTGGTTCTGCTTATATTAGCTGTTGTACTTATAATATTATATATATGGTTGTATAGGAGAAGAAAAAATTCGTGGAAACATGAATGCAAGAAACATTTATGCAAG

>HB3steA_14
ATGAAAATGCATTACCTTAAAATGTTATTGTTTACGTTTTTAATAAATATTTTAGGATCACCCCATAAT
GAAAATTATCTAAATAATCATTATAATATAAGTATTGTACAAAACAACACCAAAAGAACAACGATAAATTCAAGATTATTAGCACAAACGAAAAACCATAATCCACATTATCATAATGATCCAGAACTCAAAGAAATAATTGATAAAATGAACGAGGAAGCAATAAAAAAATATCAAAAAATGCATGATCCATATAAACAATTGAAAGAAGTAGTAGAAAAAAATGGAACAAAATATACAGGTGGTAATGATGCAGAACCTATGTCAACGCTAGAAAAAGAATTATTGGAAACATATGAAGAAACGTTTGGTGACAAAAAACATATTATGTTAAAATCGGGTATTAACACCAATCAATACGACAAATCAATTGACGAATCCTCAACATGTGGATGTACTGATAATAATAAAGCGAAACTGGAAACAACAAAAGGAAAAGATAAGTATTTAAAACACTTAAAAGAGGGATGTACTCGTAGTATATGTTTTTGTTCAGTAAGTACGGTTTTTTTAACATTGATAGCTTTGGCATTTGCAAAAAAGGCTGCCGTTGTTTCTCTTGTTAATTATGGAGAAGCTATTCAAAATTGTGTATCCTCTAGTTCATTATTTTATATATTTGATAGCGTTTCATTAACTACAGCTATTCAAACAGCAAGTAAATGTGCTTCTCTTGCCGGTGCTACTGATGCTGGCGGAACTGCTGCAGGTGCTGCTATGGGAATATTTTATCCCTGTGGTATTGCAGCTTTGGTTCTACTTATATTAGCTGTTGTACTTATAATATTATATATATGGTTGTATAGGAGAAGAAAAAATTCGTGGAAACATGAATGCAAGAAACATTTATGCAAG

>HB3steA_15
ATGAATATATATCACGTTAAAATGTTAATATTTACTTTTCTAATAAATATTTTAGTATCTCCCCATAAT
GAGAATTATCTAAATAATGATTATAATGTAAGTTTCATTCAAAACAACACCAAAAGAACAACGATAAAATCAAGACTCTTAGCACAAACCCTAATCCATAATCCGCATTATCATAATGATCCAGAACTCAAAGAAATAATTGATAAAATGAACGAGGAAGCAATAAAAAAATACCAAAAAACTCATGATCCATATGAACAATTGAAAGAAGTAGTAGAAAAAAATGGAACAAAATATACAGGTGGTAATGATGCAGAACCTAGGTCAACGCTGGAAAAAGAATTATTGGAAACATATGAAGAAAAGTTTGGTGGAAAGAATCATATAATGTTAAAATCAGGTAGATACTCAAATGATGATGATAAATTAGTTGGGTCATCATCATGTGAATGTACTGATATTGATAATGCGAAACTAGCAAAAACAAAAGGAAGAGATAAGTATTTAAAACACTTAAAAGGGAGATGTACCCGTGGTATATGTACTTGTTCAATAGGTAGTCTATTCTTAACATTGATAGGTTTGGCAGCTGCAAGAGCTACTGTCGCTACTGCCTTGAATGTTACCCTCAATGGAGTAAAATATGGTACCTGCGCAACATATGTAACTATACTTAACATGTTTGATTGTCAATCTATGGTTGCAGCTATTCAAGCAGGTGGTGGAGTCTGTGTTTCTAGTCTTTCCGATCTAATCACACCTGTTGCACCTTATGTTAGTGCAATTTTTACAGGTTGTGGTATTGCAGCTTTAGTTTTACTTATATTAGCCGTTGTACTCATAATCTTATATATATGGTTGTATAAAAGAAGAAAAAGATCCTGGAAACATGAATGCAAGAAACATTTATGTAAG

>HB3steA_16
ATGAAGATGTATTACCTTAAAATGTTATTGTTTACCTTTTTAATAAATACATTAGTATTACCACATTAT
GATAATTATCAAAATAGCCATTATAATATAAACCTAATACAATATAGAGCACAAAGAACAACGATAAAATCAAGACTTTTAGCACAAACTCAAATCCATAATCCGCATTATCATAATGATCCTGAACTGAAAGAAAAAATTGATAAAATGAACGAGGAAGCAATCAAAAAATATCAACAAACTCATGATCCATATAAACAATTGAAAGAAATAGTAGAAAAAAACGTAACAAAATATACAGGTGGTAAAGATGCAGAACCTAGGTCAACGCTGGAAAAAGAATTATTGGAAACATATGAAGAAATGTTTGGTAACGAAAGTGATATGTTGAAGTCGGGAATGAATACAAATGTTGATGAAAAATCTTCAACATGTGGATGTACTGATATTAATGGTGTGAAATTAGCAAAAACAAAAGGAAGAGATAAGTATTTAAAACACCTAAAACACAGATGTATAGGTGGAATATGTTCTTGCACACTAGGTAGTGCACTCTTAACATGGATAGGTACTATAGCTGCAAAAACTGCTATCATTACTTCATGGGGAGAAACTTTTAAGAATTGCATCACCTCTATTTCTATATTGCATATGCTTACTTATGATTCTATGAATTTAGCTATGCAATCAGTTAATGCAGCAGGCTCTGTAACTTGTGTTTCTGATTTAGCTGGAACTGCTGCAGGTTATGCTACTGCAATTTTTGAACCTTGTGGTATTGCAGCTTTGGTTCTGCTTATATTAGCTGTTGTACTTATAATATTATATATATGGTTGTATAGGAGAAGAAAAAATTCGTGGAAACATGAATGCAAGAAACATTTATGCAAG

>HB3steA_17
ATGTATTACCTTAAAATGTTATTGTTTACCTTTTTAATAAATACATTAGTATTACAACATTAT
GAGAATTATCTAAATAATGATTACAATGTAAGTTTCATTCAAAACAACACCAAAAGAACAACTATAAAATCAAGATTATTAGCACAAACGAAAAACCATAATCCGCATTATCATAATGATCCAGAACTAAAAGAAATAATTGATAAAATGAACGAGGAAGCAATAAAAAAATATCAACAAACTCATGATCCATATAAACAATTGAAAGAAGTAGTAGAAAAAAATGGAACAAAATATACAGGTGGTAATGATGCAGAACCTATGTCAACGATAGAAAAGGAATTATTGGAAACGTATGAAGAAATTTTTGGTAACGAAAGTGATATGTTGAAGTTGGGTAAGTACAAAAATGATGATGACAAATCAGATGATTCATCTTCATGTGGATGTACTAATATTAATAATATGAAACTAGCAAAAACCAAAGGAAGAGATAAGTATTTAAAACACTTAAAAGGGAGATGTACCCGTGGTATATATATTTCTTCACTTACTACTGTAATATTAACAACGATCGCTTTGCATACTGCAAAAGCTGCTGCCCTTGCTAAGTTTGTTGAATCTGCTAAAACGTGTGCGTCTTATATGACAATACTTAACATGTTGAATGCTGGTAACTTAAATACAGCTATTCAAGCAGGTGGTACAATATGTACTTCTGCTTATTCCGATATAGTTTTGCCTGCTGCAAATGCTGCTTTGAGCGCAATATACCCCTGTGGTATTGCAGCTTTGGTTCTACTTATATTAACTGTTGTACTTATAATATTATATATATGGTTATATAGAAGAAGAAAAAGATCATGGAAACATGAATGCAAGAAACATTTATGCAAG

>HB3steB_p18
AAAATAACACACAAAGTATATCAACAAAATCAAGATACTTAGCAGAAATAGAAAGGCCAAACAATCCACATTATTACAATGACCCAGAACTCAAAGAAATAATTGACAAATTGAATAAGGAGGCAATAAAAAAAATATCAAAAAAATCATGATCCATATGAACAATTAAAAGAAGTAGTAGAAAAGAATCAAACAAAAGTTACAGGTGGTAATGATGCAGAACCTATGTCAACGTTAGAAAAAGATTTATTGGAAATATATGAAAAATTATTTGGTGACAAAAGTCATATTATGATAAAATCGAATATATACATCAATCAAGATGACAAATCAAATGATAAAAATGATAAATCTTGTGAATGTGCAAATTATAAGAAATATAATCAATTATTATCATCATATAGTGTAGATGATGCTTATTTACATAATTTAAAATCTGGTTGTGTTGCATGTGTAGGTACAAGTGCTCTTTCGTCCATAATTACAGGTCTTTATGGTATTAGCGCTGCAAGTACTGCAGCTATAGAGGCAATTAAGACTACTTCTAGTGCGACTATTATTACTAAACTCACAAAATCACTTTTTGGTATAAATTTTTTTTCTCAAACATCAATAGAAAGCGCTTATATTACTGCAGGTATTACCTCCGTCGAAGGTGAACTTTATGCAGGTCTTGTTACTTCAACATTTTTACCTTATGGTATTGTAGCTATAGTTCTAATTTTAGTAATTGTTGCACTTATAATGTTATACATATGGTTTTATAGAAGACGAAAAAGTTCATGGAAATATGCATACAAAAATCATTTATCTACATA

>HB3steB_p19
ATGTTATTATTTCCCTTTTTATTTAATACATTTTTATTGTCACAAAATGTA
AATTGTCAAAATAACCTTCGTAATAAAAGTCTCATAAACAATTACACCCAAAGAAAAATATTAAAATCAAGATGCTTAGCAGAAACAGAGAAACCCCACAATCTACATTATCAAAATGATCCAGAACTGAAAAAAATAATTGACCGATTGAACGAGGAAGCCATGAAAAAATACCAACAATCTAATGATACATATAAACAATTACATGAACTATTAGAAAAAAAAGAAACAAAAAGTAGAAGTAGAAATAGTGAACAGGAAATGTCTAAGATAGAGAAGGAATTATTGAAAATATATGAAAAAATGTCTGGTGATGAAAATCATATTATGCAAAATCTGATATGTACACCAATGAAAATCACAAATCAAATGATAAAAATGACAAATCTTGTGAATGTATAAATAAGAATTCATCCGACAAATTATCTTCAACAAATAAAGTACATGATAATTATTTAGATAATTTAAAAACAGGTTTTGTTGGGGGTTTAGTTGTGTGTGCCCTTTCGTCTGCACTTGTAGGAAAATATGGTATAGCAGCTGCTGCTTCAGCTGCTAAAGGTGTACTTCAAGCTTTCATAAATACGTTGCCCTCTATATCATCATCCCAATTGACGAACATTCTTAATGGAATAAATTTCTTTTATGAAACTTCAATAAAAAGTGCTTTTACTTTTGGAGGTATAACGTCCGTCGAATATGAAGGTGCTGCAAGTCTTGCTAGTTCAACTTTTTTACCTTATGGTATTGCAATTATTGCTATTATTGTATTAACTATTATTGTGATAATTTTATATGTTTGGTTACGCAAAAGAAGAAAAAATTCATGGAAACATGAATGCAAGAAGCATTTATGTACATA

>HB3steB_p20
ATGTTATTATTTGCTTTTTTATTTAATGCACTTTTATTATCACTAAATGTA
AATTGCCGAAACAACAATTATAATATAAGATTCACTCAAAAGATAACACAACAGACATCCACAAAATCAAGACACTTAGCAGAAATAGAGAGACCAAAAAATCCACATTATCATAATGATCCAGAACTCAAAGAAATAATTGATAAATTAAACGAAGAAGCAATAAAAAAATACCAAAAAACTCATAATCCATATGAACAATTACAAGATCTAGTAGAAAAAAAAGCAACAAAAACTAGAGGTGGTTATGGTGCAGAACCTATGTCGACGATAGAAAAAGAATTATTGAAAAAATATGAAGAAATGTTTGGTGATGAAAGTCATATTATGTTAAAATCGGGTATGTACACAAATGAAGGTAATAAATCTTGTGAATGTTCATATAAGAAGAAATCATCTTCATCAAATAATGTACATGAAAACTATTTAAATAATTTAAAAGAAGGTTGTATTGCAGGTGTAGGTACTTGTGCCTTTTCTTCTGCACTTTTAGGAAAATTTGGTATTGCAGCTGGTGCTACTGCTGCTTATCAAGCGGCAATTGGCTCGCTCCCAGTACTTGCTCCATATATTACAAGTAACACAATTGGTGTAAATTTCTTTTTTTTATCTTCATTAGAAACTGCAATTAAAACTGGGGCTCCTACATTAAGTCATCTTATGGGAAGTTTTAATACCTTTGAAAGTGCTGTAACTGCTGGTACTTCAACATTTTTCCCTTATGGTATGGCAATTGTCGTGCTTATTGCACTAACTATTATTGTTATAATTTTATATGTATGGCTACGCAAAAGACGAAAAAAATTAATGGAATCACGAATGAAATAAAAATTTATATA

>HB3steA_p21
TATCTTTTTAGGGTAATGGTCAAAATAACAATTATAATATAAGCGTCATTCACAATGACACACAAAGAACAACGATAAAATCAAGATTATTAACGGAAATTCAAAATCCTAATCCATCCACATTATCATAATAATCCAGAACTTAAAAAAATAATCGACAAATTGAACGAGGAAGCAATCAAAAAAATACCAAAAAACTCATGAACCATATGAACAATTACAAGAACTAGTAGAAAAAAATGGAACAAAAACTAAAAGTAGATATAGTGAAGAGGAAATGTCTACGGTAGAAAAAGAATTATTGAAAACATATGAAGAAATATTTGATGAAGAAAATCATATTATGTTAAAATCTGATATGTACACAAATCATAATGACAGATCAGATGATTCATCAACATGGGGATGTACTGATAGGAACAATACCAAAATAGCAACAACAAAAGGAAGAGATAAATATTTAAAACACCTAAAACGAATATGTATAGGTGGAATATGTTCTTGCTCAGTAGCTAGTGCATTCTTAACAATCTTAGGTTTGGCAAAGGCAAAATACTCTGCAGCAGCATACTTTGTACATCAACTAAAAGATTATGTGTCTTATATTACTATATATAATATGTTTAATCCTGTTACTCTAAGTTTATCTGTTGAAGCTGGTAGTTCAGCTTCTGTTGTTGGTCTTTCCGACGTAGTTTTACCTACTACAACAGCTTCTACTATACAACTATATTTCCTTTTTCTATTGCTATTTATGTTCTTATTGCGACAATAGTCTTACTTATAATCTTGTACATATGGTTATATAGAAGACGAAAAAATTCATGGAAACATGAATGCAAGAAACATTTATGCACC

>HB3steA_p22
AAAATTTTGTAAATAACCCATTATAATATAAGCATTGTACAAAACAACACCAAAAGAACAACGATAAATTCAAGATTATTAGCACAAACGAAAAACCATAATCGACATTATCACAATGACCCAGAACTCAAAGAAATAATTGATAAAATGAACGGAGAAGCAATCAAAAAATACCAACAAACTCATGATCCATATGAACAATTAAAAGAACTAGTAGAAAAAAACGGAACAAAATTAACAAGTGGACATGGTGCAGAACCTATGTCAACGCTAAAAAATGATTTATTGGAAACATATGAAGAAACGTTTGGTCACAAAAATGATATTACGCTAAAATCAGGCATGAACCTAAATGATGATGACAAATCAGATAAATCATCATCATGTGAATGTACTGATATTAATAATAGAGATTTAACAAAAAAGAAGGGCAAAGATAAGTATTTAAAACACTTAAAAGGGAGATGTGCGCGTGGAATATGTTTTTGTTCAGTAGCTAGTCTATTCTTAACATTTATAGGTTTGATAACTGCAAAAAATGCTGCTTTTGCTGCTGTCACTTCTAGCTTTAACGAAGCATCTAAGATTTGCGCATCCTCTATTTCTGTATTACATATGTTTACTCACGAATCTGTGACTGCCGTTCTACAATCAGGTAATATAGCAGTTGGTACAACATGTACGGCTGATTTAGCCGGAACTATTTCAACTGCTGCTATGGGTGTATTTGAACCTTGTGGAATTGCAGCTTTGGTACTACTTATATTAGCTGTTGTGCTTATAATATTATATATATGGTTATATAGAAGAAGAAAAAGATCATGGAAACATGAATGCAAGAAACATTTATGTAAA

>HB3steA_p23
ATGAACATATATTATGTTAAAGTGTTATTATTTACCTTTTTAATAAATACATTATTATTACCACAATAT
GAAAATTTTATAAATAACCATTATAATGTAAGCTTCATACCAAATAACACACAAATATCAACGATAAAATCAAGATTATTAGCACAAACACAAAAACATAATCCACATTATCACAACGACCCAGAACTCAAAGAAATAATTGATAAATTGAATAACGAAGCGATAAAAAAATACCTACAAACTCATGATCCATATAAACAATTACAAGAACTAGTAGAAAAAAACGGAACAAAATTAACAGGTGGAAATAATGCAGAACCTATATCAACGACCGATAAAGAATTATTGCAAAAACACATGAAGATGTGCTTGATGAAGAAAATGATATTATGTTAAAATCGGATATGTACCCAAATGATGATGAAAAATCAGATAAATCATCAACATGTGAATGCACAGATATTAATAATGCTAAACTAGCAACTACAAAAGGAAAGGATAAATATTTAAAACTCTTAAAAGAGAGATTCATCCGTACTATATATCTTTCTTCAGTAGGTAGTCTATTCTTAGCATTTATAGGATTAGCAGTTGCTAAAGCTTCTTACGTTTATTTATTAATATTACTATTGGCGTGCTAAAGTATAGTAAGTACGCATCATATGTTATTATACTTAATATGTTTAATGAGACATCTATGATTACAGCTATTCAAGCAGGTGCTAAAGCTTCTGTTTGTGGTCTTTCCGATATACTCACACCTGCTGCAGCTTCTGATAGTGCAATTCCTGGAGGTTGTGGTATTGCTGCTTTGGTTCTACTTATATTAGCTGTTGTACTTATAATATTATATATATGGTTATATAGAAGAAGAAAAAATTCATGGAAACATGAATGCAAGAAACATTTATGTAAG

>HB3steA_p24
ATGAACACATATTACGTTAAAATCTTAATATTTACTTTTTTGATAAATACATTATTATTACCACAATAT
GAAAATTATCAAAATAACCATTATAACATAAGGCTCATACCAAATAACACACAAAGAACAACGATAAAATCAAGATTATTAACAGAAATTCAAAAACCCAGCAATCCACATTATCACAATGATCCAGAACTGAAAGAAATAATTGACAAATTGAACGAGGAAGCAATAAAAAAATATCAAAAAACTCATGAACCATATGAACAATTACAAGATTTAGTAGGAAAAAAAGGAACAAAAAGTACAGGTAGACATGATACAGAACCTATGTCAGAGATAGAAAAGGAATTATTGGGAAACATATGAAGGAAATATTTGGTGAAAAAAAACATATTTATGTAAAAATCTAGTATGTAGCCCAAATGATGATGACGAATCATCACATGTGAATGTGACTGATAATAATAATACCGAAACCTAGCCAAAACCAAAAGAAGGATAAATATTTAAAAAATATAAAACACAGGTGTATAGGTGGAATATGTTCTTGCTCCGTTGGTAGTGCCTTTTTAACCATGTTAGGTTTGGCATTAGCAAAAACTGCTGCGGCAACATATTTTACACACGGTTATCAAGTTTGTGTGTCTCATATGACAATATTTAATATGTTTAGTACTAATGCTCTAGGTGCAGCTATTAAAACAGGCACTGGAATCTGTGCAGGTAGTGCTGCTGATGTAATCGGAAGTGCTTCAACGATGGCCATTAACACGTTTAACCCTTATGGTATTGCGGCTTTGGTTCTAATTATATTAGTTGTTGCACTTATAATATTATACATATGGTTGTATAGAAGAAGAAAAAATTCATGGAAACATGAATGCAAAAAACATTTATGTAAGTA

>HB3steA_p25
ATGAACACATATTACGTTAAATTATTATTATTTACCTTTCTGATAAATATATTAGTATTACCCCATAATGTATGTACAAAAATACATCATTATTACTATGCC
GAAAATTATATAAATAACCATTATAATATAATCCTCATACAAAACAACACACAAAGAACAACAATAAAATCACGATTATTAGCACAAACACAAAACCATAATCCACATTATCATAATGACCCAGAACTTAAGGAAATGATAGACAAATTGAACGAGAAAGCAATAAAAAAATATCAACAAACTCATGAACCATATGAACAATTAAAAGAACTAGTAGAAAAGAATCAAACAAAATTAACAGGTGGTAATGATGCAGAACCTATGTCAACGACAGAAAAAGAATTATTGGAAATATATGAAGAAAAGTTTGGTCACAAAAATGATATTATGTTAAAATCATGTATGTATCAAAACGATGATGAAAAATCAGATAAATCATCATCATGTTAATGTACCGATACTAATAATGCAAAACTAGCAACTACAAAAGGAAAAGATAAATATTTAAAACACTTAAAACATAGATGTACCCGTGGTATATGTTCTTGCTCAGTTGGTAGTGTATTCATAACATTGATAGGTTTGTTAGTTGCTAAAGCTGCTGCCGTTGATGCCTTCAAAATTGTTACTGCCAGTATAGCAACCTGTAGTAAATGCGCATCCTCTATCACTATATCTAATATGTTTAATAATGCATCTATTGTTGCAGCTCTTCAAAAATGTGGTGTCTTGGTAGCTACTAATGGTGTTAGTGATGGGGTCGGAACTGCTGTGGGTACTGCTACTACAGCTTTTAACCCTTATGGTATCGCGGCTTTGGTACTAATTCTAGTAGCTGTTGCACTTATAATATTATATATATGGTTATATAGAAGAAGAAAAAATTCATGGAAACATGAATGCAAGAAACATTTATGTAAG

>HB3steB_p26
ATGAATATATATTACATTAATATGTTAGTAATGTCCATTTTATTGATTGTTTTATTTTTATCATATAATGTA
AATAATCATAATAAAAAATATAATGTAGGCTATATTCAAAATAACAGACAAATGATAATGATGAAATCAAGACGTTTAGCTGAAATTCAATTGCCTAAGTGTCCACACTATAACAATGATCCAGAGCTTAAAAAAATAATTGACAAATTGAATGAAGAAAGAATTAAAAAATATATAGAGACTAATAATTCTTTTGAAGAATTACACGGATTATTAGTGAAAGAAAGAACCAAATCTTTATATGAGAATGGTATGAAGAAATCCTCGAATATGGAAAAGGAATTATTGAAAAAATATGATGATTCAATTCTTGATGAACATAATGTTATCTCAAAATCAGGAATTTACACAAGTGATTATAGAAAATTATATGATAAATCTTGTGATTATCAAAATCAAAAGATATTGAGAGATGAATTGGCTTCATGCTGTAAGGTACATGATAATTATTTAGATAATTTAAAAAAGGGTTGCTTTGGAGGTGTAGGTATATGTACATTGTGCTCTCTTCTTGTGAGCAATATTGGTATTGGATATGCTGTGACTGCTGCTAAAGAGGTAATTACCGGTTTGTATTCTTTAGATATTGCTAATAAATTTGCGAAGGCGCTTGCTGGTATCTATTTCTTTTTTAGTTCTTCAATCGAGAATGCTGGTGTTTCTGGTGTTACTATTTTTTATTGAGATTCTATGAGAATGGCTAGTATTGCGAGTTCTACTATTAATCCTTATGGTATTGCAGCTCTGGTATTAATTGTATTAGTTGTTGTACTTATAGTATTATATATATGGTTGTATAGAAGACGAAAAAAATCATGGAAACATGAATGCAAGAAACATTTAAGCA


>Dd2steA_01
ATGAATATGTATTACCTA
AATTTTGTAAATAACCATTATAATGTAAGTCTCATTCAAAACAAGACCAAAAGAGCAACGATAAAATCAAGACTCTTAGCACAAACAAAAAATCATAATCCGCATTATCATAATGATCCAGAACTCAAAGAAATAATTGATAAAATGAACGAGGAAGCAATAAAAAAATACCAAAAAACTCATGATCCATATGAACAATTAAAAGAACTAGTAGAAAAAAACGGAACAAAATTAACAAGTGGACATAGTGCAGAACCTATGTCAACTATAGAAAAAGAATTATTTGAAACATATGAAGAATTATTTGGAGACAAAAACTATACTACGTTAAAGTCGTGGATGTACCAAAATGATGATGACAGATCATATAAGTCATCAACATGTGAATGTACTGATATTAATAATAGAGATTTAACAAAAAAGAAGGGCAAAGATAAGTATTTAAAACACTTAAAACACAGATGTACCCGTGGTATAGGTGTATGCTCAGTAGGTAGTGTATTCTTAACATTTATAGGTTTGATAACTGCAAAAAATGCTGCTTTTGCTGCTGTCACTTCTAGCTTTAACGAAGCATCTAAGATTTGCGCATCCTCTATTTCTTCATTAAATATATTTACTCATGAATCTGTGACTTTATCTATGCCATCAGTTACTGCAGCAGGAGGTGTAGAATGTTTTTCTGATTTAGCCGGAACTATTTCAAGTGCTGCTATGGGTGTATTTGAACCTTGTGGTATTGCAGCTTTGGTGCTACTTATATTAGCTGTTGTGCTTATAATATTATACATATGGTTATATAGAAGAAGGAAAAATTCATACAAACATGAATGCAAGAAACATTTATGTAAG

>Dd2steA_02
ATGAAAATGCATTACCTTAAAATGTTATTGTTTACCTTTTTGATAAATGCTTTAGTATTACTACATTAT
GAAAATTTTGTAAATAACCATTATAATATAAACCTAATACGAAATAACACACAAAGAAGAACGATAAAACCAAGACTTTTAGCGCAAACCCAAAACCATAATCCGCATTATCATAATGACCCAGAACTAAAACAAATGATTGACAAATGGAACAAGGAAGCAATAAAAAAATACCAAAAAAATCATGATCCATATGAACAATTGAAACAAGTAGTAGAAAAAAATGGAAACAAAATTGGAGGTGGACATACTGCAGAACCAATGTCAACGATAGAAAAAGATTTATTGGACACATATAAAGAAATATTTGGTGACAATAGTCATATTTTGAAGTCGGGTATGAATCCAAATGATGATAACGGATCAGATAAGTCATCAACATGTGAATGTACCGATACTAATAATATGAAACTAGCAACCACAAAAGGAAAGGATAATTATTTGGTAAACTTAAAAGAGAGATGTAAGGGTGGTATAGGTTTTTGCTCCGTAGGTAGTGTACTTATAACATTGATAGGTTTGATAGCTGCTAAAGCTGCTGCCTTTAGTGCTATTGCTTCCCTTGGAGCACCTTATAATACTTGTATAGCCTCTAGTCCAGTATTTTACATTTTTGATAGTGGTTCATTAACGGCAGCTCTTAAAGCAACCTCAACATGTGCAAGTGCTGCAGGAGGAGATGTAATCACACCTGCTGTAGGTGCTGCTATAGGCACATTTCCCCCTTATGGTATTGCAGCTTTGGTTCTGCTTATATTAGCTGTTGTATTTATAATATTATATATATGGTTGTATAGGAGAAGAAAAAATTCGTGGAAACATGAATGCAAGAAACATTTATGCAAG

>Dd2steA_03
ATGAATATATATCACGTTAAAAAGTTAATATTTACCTTTTTAATAAATATTTTAGTATCACCTCATAAT
GAGAATTATCTAAATAACCATTATAATGTAAGTCTCATTCAAAATAACACCAAAAGAACAACGATACATTCAAGATTATTAGCACAAACGAAAAACCATAATCCACATTATCATAATGATCCAGAACTCAAAGAAATAATTGATAAAATGAACGAGGAAGCAATAAAAAAATATCAACAAACTCATGATCCATATGAACAATTGAAAGATGTAGTAGAAAAAAATGGAACAAAATATACAGGTGTTAAAGATGCAGAACCTATGTCAACGCTAGAAAAAGAATTATTGGAAACATATGAAGAAGTGTTTGGTAACGAAAGTGATATGTTAAAGTCAGGCATGAGTCCAAATGTTGATGAAAAATCTTCAACATGTGAATGTACTGATATTAATAATATGAAACTAGCAAAAACCAAAGGAAGGGATAAGTATTTAAAACACTTAAAAGGGAGATGTACCCGTGGCATATATTCTTGTTCAATCCTTAGTGCCTTTTTAACATTGATAGGTTTGGCATTGGCAAAAGATGCTGCCGTTACGGCCGTCTCTACTTTTCCTGGAACGGCGAAAGCGTGCATGTCGTCTGTTTCATTATTTAATATATTTGATATGGGATCTTTAGCTACAGCTATTAAAGGAAGTACTACATGTTCTTCCGTTGCTTTGGGTGCTAGTGATATGGCAGGTACTGCTACAGCCGCTGCTTGGGGATCTTTTGGAGCTTGTGGTATTGCAGCTTTAGTTCTACTTATATTAGCCGTTGCACTCATAATCATATATATATGGATGTATAGAAGAAGAAAAATTTCATGGAAACATGAATGCAAAAAACATTTATGTAAG

>Dd2steA_04
ATGAACACATATTACGTTAAAATCTTAATATTTACTTTTTTGATAAATACATTATTATTACCACAATATGAA
AATTATCAAAATAACCATTATAACATAAGGCTCATACCAAATAACACACAAAGAACAACGATAAAATCAAGATTATTAACAGAAATTCAAAAACCCAGCAATCCACATTATCACAATGATCCAGAACTGAAAGAAATAATTGACAAATTGAACGAGGAAGCAATAAAAAAATATCAAAAAACTCATGAACCATATGAACAATTACAAGATTTAGTAGGAAAAAAAGGAACAAAAAGTACAGGTAGACATGATACAGAACCTATGTCAGAGATAGAAAAGGAATTATTGGAAACATATGAAGAAATATTTGGTGAAAAAAAACATATTATGTTAAAATCTAGTATGTACCCAAATGATGATGACGAATCATCAACATGTGAATGTACTGATAATAATAATACGAAACTAGCAAAAACAAAAGGAAAGGATAAATATTTAAAAAATCTAAAACACAGGTGTATAGGTGGAATATGTTCTTGCTCCGTTGGTAGTGCCTTTTTAACCATGTTAGGTTTGGCATTAGCAAAAACTGCTGCGGCAACATATTTTACACACGGTTATCAAGTTTGTGTGTCTCATATGACAATATTTAATATGTTTAGTACTAATGCTCTAGGTGCAGCTATTAAAACAGGCACTGGAATCTGTGCAGGTGGTGCTGCTGATGTAATCGGAAGTGCTTCAACGATGGCCATTAACACGTTTAACCCTTATGGTATTGCGGCTTTGGTTCTAATTATATTAGTTGTTGCACTTATAATATTATACATATGGTTGTATAGAAGAAGAAAAAATTCATGGAAACATGAATGCAAAAAACATTTATGTAAGTA

>Dd2steA_05
ATGTTATTGTTTAACTTTTTAATAAATACATTAGTATTACCACATTAT
GAAAATTGTCAAAATAACCATTATAATATAAACCTAATACGAAATAACACACAAAGAACAATTATAAAATCAAGATTATTAGCACAAGCGAAAAATCGTAATCCGCATTATCATAATGATCCAGAACTCAAAGAAATAATTGATAAAATGAACGAGGAAGCAATCAAAAAATATCAACAAACTCATGATCCATATAAACAATTGAAAGAAGTAGTAGAAAAAAATGGAGCAAAATATACAGGTGGTAATGATGCAGAACCTATGTCAACGCTAGAAAAAGAATTATTGGAAACATATGTAGAAACATTTGGTGAAGAAAGTAATATGTTGAAGTCGGGTATGCACCCAAATGACGATGGCGGATCAGATAAGTCATCAACATGTGAATGTACCGATATTAATAATACAGACTTAACAAAAAGAAAAGGCAAAGATATGTATTTAAAAAATCTGAAACACAGATGTATAGGTGGAATATGTTCTTGCTCAGTAGGTAGTTTTCTCTTAACAATGTTCGGTTTGTATGCTGCTAAAGCTGCTGTTCTTAAATATATTGCTTCCACTGGACCGCCTTTTAATGCATGTGCACCTTCTATCAATATATATAATATGATTGCAGGTGGTTCATCATGTTCTGCTGATTTAACTGGTACTGCTGCAAGTTATGCTAGTGCAATTTTTGATCCTTCTGGTATTGCAGCCTTAGTTCTACTTATATTAGCTGTTGTGCTTATAATATTATATATATGGTTATATAGAAGAAGAAAAAGATCATGGAAACATGAATGCAAGAAACATTTATGTAAG

>Dd2steA_06
ATGAATATATATCACGTTAAAATGTTAATATTTACTTTTCTAATAAATATTTTAGTATCTCCCCATAAT
GAGAATTATCTAAATAACCATTATAATGTAAGTCTCATTCAAAATAACACCAAAATAACAACGATAAATTCAAGATTATTAGCACAAGCGAAAAATCGTAATCCGCATTATCATAATGATCCAGAACTCAAAGAAATAATTGATAAAATGAACGAGGAAGCAATAAAAAAATATCAACAAACTCATGATCCATATAAACAATTGAAAGAAGTAGTAGAAAAGAATGGAACAAAATATACAGGTGGTAATGATGCAGAACCTATGTCAACGCTAGAAAAAGAATTATTGGATACATATGTAGAAACATTTGGTGAAGAAAGTAATATTATGTTAAAATCAGGTAGGTGCCCAAATGATGATGAAGAATCAGATGATTCATCTTCATGTGGATGTACTGATATTAATAATGCCAAACTAGCAAAAACAAAAGGAAGAGATAAATATTTAGTAAATTTAAAAGAGAGATGCAAGGGTGGTATAGGTTTTTGCACAGTAGGTAGTATACTCTTAATATTAATGGGTTTTATAGCTGCAGGATTAGCTACGGCGACATATTTCGAAGGTCAGAGTGCTTTGTCGTTTATTATAACAATACTTCATTGCTTTTTTCCTGGTCCATTAAAGTTAGGTCTTCAAGGAGCAGGTGTAAGTATTATTGCTGATATACTTGGAACTGTTCCAACGTATGCCATTACTGCATTTCAACCTTACGGTATTGCAGCTTTGGTTCTGCTTATATTAGCTGTTGTACTTATAATATTATATATATGGTTATATAGAAGAAGAAAAAATTCATGGAAACATGAGTGCAAGAAACATTTATGCAAG

>Dd2steA_07
ATGTATAACCTTAAAATGTTATTGTTTACCTTTTTAATAAATACATTAGCATTACCACATTAT
GATAATTATCAAAATAGCCATTATAATATAAACCTAATACAATATAGAGCACAAAGAACAACGATAAATTCAAGATTATTAGCACAAACAAAAAATCATAATCCGCATTATCATAATGACCCAGAACTCAAAGAAATAATTGATAAAATGAACGAGGAAGCAATCAAAAAATACCAACAAACTCATGATCCATATAAACAATTGAAAGATGTAGTAGAAAAAAATGGAACAAAATATACAGGTGGTAAAGATGCAGAACCTATGTCAACGCTAGAAAAAGAATTATTGGAAACATATGAACAAATGTTTGGTGACGAATGTCATATGTTGAAGTCGGGTAAGTACCAAAATGTTGATGAAAAATCTTCAACATGTAAATGTTCTGATATTAATAATGTGAAACTAGAAAAAACAAAAGGAAGAGATAAGTATTTAGTAAACTTAAAAGAGAGATGTAAGGGTGGTATAGCTTTTTGCTCTGTAGGTAGTATACTCTTAACATTTATAGGTGTTCTGGGTGCAGGAGCTACTGTCGGTGCTGCCTTGGGAAATTGTCTTAGTAAATGCGCATCCGCTATCACTTTTATTAATATGATGAATGCTGATGCTATTGTTGCAGCTCTTAAAGGAATCGGTACAGCATGTGCAGGTGTTGCTAGTAGGGATATAATCTCACATGCTGTAATGGCTTCTGCTACTGCGATTTTTCAAGGTTGTGGTATTGCAGCTTTGGTTCTACTTATATTAGCTATTATACTTATAATCCTATATATATGGTTATATAGAAGAAGAAAAAATTCATGGAAACATGAATGCAAGAAACATTTATGTAGGT

>Dd2steA_08
ATGAATATGTATTACCTA
AATTTTGTAAATAACCATTATAATGTAAGTCTCATTCAAAACAAGACCAAAAGAGCAACGATAAAATCAAGACTCTTAGCACAAACAAAAAATCATAATCCGCATTATCATAATGATCCAGAACTCAAAGAAATAATTGATAAAATGAACGAGGAAGCAATAAAAAAATACCAAAAAACTCATGATCCATATGAACAATTAAAAGAACTAGTAGAAAAAAACGGAACAAAATTAACAAGTGGACATGGTGCAGAACCTATGTCAACGCTGGAAAAAGAATTATTGGAAACACATGAAGAAATGTTTGGTGAAGAAAGTAATATTATGTTAAAATCAGGTAGGTGCCCAAATGATGATGAAAAATCTGCAACATGTGAATGTACTGATATTAATGGTGGGAAATTATCAAAAACAAAAGGAAGAGATAAGTATTTAAAACATTTAAAACACAGATGTGTAGGTGGAATGTGTTCTTGCTCAATAGGTAGTGCCTTTTTAACGATACTAGGTTTAGCATTTGCAAAAGCTACAGTTGGAGCTTTATTTATGAAACATATTCCAGATTGTGCGTCTTATATTACCATATTTAATATGTTTAATCCTACTACTTTAAATGTAGCTATTCAAGCAGGTGGTGCAGCATGTGCTCATGCTTATTCCGATATAGTTGTACCTGCTACAACCGCTGCTGTTGCAGCATTTCCCCCTTATGGTATTGCTGCATTGGTTTTACTTATATTAGCTCTTTTAATCATAATATTATATATATGGTTGTATAGAAGAAGAAAAAATTCATGGAAACATGAATGCAAGAAACATTTATGTAAGT

>Dd2steA_09
ATGTTAATATTTACCTTTTTAATAAATATTTTAGTATCACCCCATAAT
GAAAATTATCTAAATAATCATTATAATCTTAGTTTCATTCAAAACAACACCAAAAGAACAACGATAAAATCAAGACTTTTAGCACAAACTCAAATTCATAATCCGCATTACCATAATGATCCAGAACTCAAAGGAATAATTGATAAAATGAACGAGGAAGCAATCAAAAAATATCAACAAACTAATGATCCATATAAACAATTGAAAGAAGTAGTAGAAAAAAATGGAACAAAATATACAGGTGGAAATGGTGCAGAACCTATGTCAACGCTAGAAAAAGAATTATTGGAAACATATGTAGAAACATTTGGTGAAGAAAGTAATATTATGTTAAAATCAGGTAGGTGCCCAAATGATGATGACGAATTAGATGATTCATCTTCATGTGGATGTACTGATATTAATAATGGGAAACTAGCAAAAATAAAAGGCAAAGATAAGTATTTAGTAAATTTAAAAGAGAGATGTAAGGGTGGTATAGCTTTTTTCATAGTAGGTAGTATACTCTTAACATTGATAGGTGTGATGGCTGCAGGAGCTACTGTCAGTGCTGCATTGTATGCTACTTATAGGGGAGTAAATTATGGTACGTGCGCATCCGCTATCAATTTACTTAATATTATGGATGGTGATGCTATTGTTGCAGCTCTTAAAGGAATCGGTACAGCATGTGCAGGTGTTGCTAGTAGGGATATAATCTCACATGCTATAATGGCTTCTGCTACTGCGATTTTTCAAGGTTGTGGTATTGCAGCTTTGGTTCTACTTATATTAGCTATTATACTTATAATCCTATATATATGGTTATATAGAAGAAGAAAAAATTCATGGAAACATGAATGCAAGAAACATTTATGTAGGT

>Dd2steA_10
ATGAATATATTTTACCTTAAAATGTTATTGTTCACCTTTTTAATAAATGCTTTAATATTACCACATTAT
GAAAACAATATAAATAACCTTTATAATATAAGTCTCATTCAGAACAAGACCAAAAGAGCAACGATAAAATCAAGACTTTTAGCACAAACCCAAATCCATAATCCGCATTATCATAATGATCCAGAACTCAAAGAAATAATTGATAAAATGAACGAGGAAGCAATAAAAAAATATCAACAAACTCATGATCCATATAAACAATTGAAAGAAGTAGTAGAAAAAAATGGAGCAAAACATGTAGGTGGACATGCTGCAGAATCTATGTCAACGATTGAAAAAGAATTATTGGAAACATACGAAGAAAGGTTTGGTAAGGAAAGTGATATGTTGAAGTCGGGCATGAGTCCAAATGTTGATGAAAAATCTTCAACATGTGAATGTACTGACATTAATAATATAAAACTAGGAAAAACAAAAGGAAGAGATAAGTATTTAAAACACCTAAAACACAGATGTATAGGTGGAATATGTTCTTGCTCAGTAGGTAGTTTTCTCTTAACAATGTTCGGTTTGTATGCTGCTAAAGCTGCTGTTCTTAAATATATTGCTTCCACTGGACCGCCTTTTAATGCATGTGCACCTTCTATCAATATATATAATATGATTGCAGGTGGTTCATCATGTTCTGCTGATTTAACTGGTACTGCTGCAAGTTATGCTAGTGCAATTTTTGATCCTTCTGGTATTGCAGCCTTAGTTCTACTTATATTAGCTGTTGTGCTTATAATATTATATATATGGTTATATAGAAGAAGAAAAAGATCATGGAAACATGAATGCAAGAAACATTTATGTAAGTA

>Dd2steA_11
ATGTTATTGTTTACCTTTTTAATAAATACATTAGTATTACTCCATAAT
GAGAATTATCTAAATAACCATTATAATGTAAGTCTCATTCAAAATAACACCAAAAGAACAACGATAAATTCAAGATTATTAGCACAAACCCAAATCCATAATCCGCATTATCATAATGATCCAGAACTCAAAGAAATTATTGATAAAATGAATGAGGAAGCAATAAAAAAATACCAAAAAACTCATGATCCATATAAACAATTGAAAGAAGTAGTAGAAAAAAATGGAACAAAATATACAGGTGGTAATGATGTAGAACCTATGTCAACGATAGAAAAAGAATTATTGGAAACATATGAAGAAGTGTTTGGTGACGAAAGTGATATGTTGAAATCGGGCATGTACCCAAATGTTGATGCAAAATCTTCAACATATGAATGTACTGATATTAATAATATAAAACTAGGAAAAGCAAAAGGAAGAGATAAGTATTTAAAACACTTAAAACACAGATGTATAGGTGGAATATGTTCTTGCTCAGTCCTTAGTGCACTCTTAACATATATAGGTACGGTAGCTGCAAAAGCTGTTATCATTGCTAAGCTTGGAGAAGCGTCTAAGAATTGCATCTCCGCTATTTATATAATTAATATGCTTACTCATGATTCTATGACTTTAGCTATAAAATCATTAAGTACAGCAGGTTGTGCTCTTGATTACGCAGGAGCTGCAACTACTGCTAATGCAATTTTTCTTCCTTGTGGTATTACAGCATTAGTTCTACTTATATTGGCTGTTGTATTTACAATATTATATATATGGTTATATAAAAGAAGAAAAAATTCATGGAAACATGAATGCAAGAAACATTTATGCAA

>Dd2steA_12
ATGAAGCTGTATTACCTTAAAATGTTATTGTTTACCTTTTTAATAAATACATTAGTATTACTCCATAAT
GAAAATTGTCAAAATAAGCATTATAATGTAAGCCTCATACAAAATAACACACAAGAAACAATAATAAAATCACGATTATTAGCACAAACACAAAACCATAATCCACATTATCACAATGATCCAGAACTCAAAGAAATGATTGACAAATTGAACGAGGAAGCAATAAAAAAATACCAACAAACTCATGATCCATATAAGCAATTGAAAGAAGTAGTAGAAAAAAATGGAACAAAATATACAGATGGAAATGGTGCAGAACCTATGTCAACGCTAGAAAAAGATTTATTGGAAACATATGAAGAAGTGTTTGGTAAAGAAAATCATATTATGTTAAAATCGGGCATGTACCCAAATGTTGATGCAAAATCTTCAACATGTGAATGTACTGATATTAATAATACGAAACTAGAAAAAACAAAAGGAAAAGATAAGTATTTAAAACACTTAAAACACAGATGTATAGGTGGAATATGTTCTTGCTCAGTTGGTAGTTTTCTCTTAACAACGTTCGGTTTGTATGCTGCTAAAGTTACTGCCGCTAATATCGTCCTTAGTTACTGTGAAAAAACAATTTCTTCAACAGTTCTTACAATAAATAATATGATGAATGTTGCTGCATTAAAACCAGTTCTTCAAACAACCGTAGGATGTACAAGTGTTGCTGTTGGTGATGCCGCAGGAACTGCTGTGGGTTCTGCTACTGCAGTTCTTACAGGTTGTGGTATTACAGCATTAGTTCTACTTATATTGGCTGTTGTATTTACAATATTATATATATGGTTATATAAAAGAAGAAAAAATTCATGGAAACATGAATGCAAGAAACATTTATGTAAGTA

>Dd2steA_13
ATGTTATTGTTTACCTTTTTAATAAATACATTATTATTACCACATTAT
GAAAAATGTCGAAATAACAATTATAATATAAGTCTCATACAAAACAACATACAAGGAACAACGATACAATCAAGATTATTAGCACAAACGAAAAATCATAATCCACATTATCATAATGATCCAGAACTAAAAGAAATAATTGATAAAATGAACGAGGAAGCAATCAAAAAATACCAACAAACTCATGATACATATAAACAATTGAAAGATGTAGTAGAAAAAAATGGAACAAAATATACAGGTGGTAATGATACAGAACCTATGTCAACGCTAGAAAAAGAATTATTGGAAACATATGAAGAAATGTTTGGTGACGAAAGTAATACGTTGAAGTCGGGCATGCACCCAAATGAAGATGGCGGATCAGATAAGCCATCAACATGTGAATGTACCGATATTAATAATATAGACTTAACAGAAAGAAAAGGGAAAGATAAGTATTTAAAAAATCTGAAACACAGATGTATAGGTGGAATATGTTCTTGCTCCGTTGCTAGTGCGTTCCTTACAATGTTAGGTTTTGCATTTGCTAAAACTGCTGCCCTCGGTGCTGTTGCTTCGCATGAGGCATTTAAAAGTTGTTTGTCCTCTATTTCAATATTTAGTCTACTTGATAGATCAACTATGCTTTCAGCTCTTCAAGCAGGCACTGCAGTCTGTGCAGGTGGTGCTAATGATATGGCCGGAACTATTTCAACATTTGCTATGGGCGCATTTTATCCCTATGGTATCGCGGCTTTGGTTCTAATACTAATAGTTGTTGTACTTATAATATTATATATATGGTTATATAGAAGAAGAAAAAATTCATGGAAACATGAGTGCAAGAAACATTTATGCAAGT

>Dd2steA_14
ATGAACACATATTACGTTAAAATGTTGATATTTATTTTTCTCATAA
AAAATTTTGTAAATAACCATTATAATATAAGCCTCATACAAAATAATACACACAGAACACCATTAAAGTCAAGATTATTAGCACAAACGAAAAACCATAATCCACATTATCACAATGACCCAGAACTCAAAGAAATAATTGATAAAATGAACGGAGAAGCAATCAAAAAATACCAACAAACTCATGATCCATATGAACAATTAAAAGAACTAGTAGAAAAAAACGGAACAAAATTAACAAGTGGACATGGTGCAGAACCTATGTCAACGCTAAAAAATGATTTATTGGAAACATATGAAGAAACGTTTGGTCACAAAAATTATATTACGCTAAAATCAGGCATGAACCTAAATGATGATGACAAATCAGATAAATCATCATCATGTGAATGTACTGATATTAATAATAGAGATTTAACAAAAAAGAAGGGCAAAGATAAGTATTTAAAACACTTAAAACACAGATGTACCCGTGGTATAGGTGTATGCTCAGTAGGTAGTGTATTCTTAACATTTATAGGTTTGATAACTGCAAAAAATGCTGCTTTTGCTGCTGTCACTTCTAGCTTTAACGAAGCATCTAAGATTTGCGCATCCTCTATTTCTGCATTAAATATATTTACTCATGAATCTGTGACTTTATCTATGCCATCAGTTACTGCAGCAGGAGGTGTAGAATGTTTTTCTGATTTAGCCGGAACTATTTCAAGTGCTGCTATGGGTGTATTTGAACCTTGTGGTATTGCAGCTTTGGTGCTACTTATATTAGCTGTTGTGCTTATAATATTATACATATGGTTATATAGAAGAAGGAAAAATTCATACAAACATGAATGCAAGAAACATTTATGTAAGTA

>Dd2steA_15
ATGAAAATGTATTATCTTAAAATGTTATTGTTTACCTTTTTAATAAATACATTAGTAGTACGACATTAT
GAGTATTATCTAAATAACCATTATAATGTAAGTCTCATTCAAAACAAGACCAAAAGAGCAACGATTAAATCAAGACTTTTATCACAAACCCAAAATCATAATCCACATTATCACAGTGATCCAGAACTCAAGAAAATAATTGACCAATTGAACGAAGAAGCAATAAAAAAATACCAAGAAAACCATGATCCATATGAACAATTGCAAGATGTAGTAGAAAAAAAACGAACAAATCCTCTAAGTGGACAAGGTGCAGAACCTATGTCAACGATAGAAAAAGATTTATTGGAAGCATATGAAGAAACGTTTGGTAACGAAAAGAATATTATGTTAAAATCGGATATGAACCCAAATGATGACAGATCAGATAAGTCATCAACATGTGACTGTACTGATACTAATAATATGAAACTAGAAACTGGAAAAGGAAAAGATAAGTATTTAAAACACTTAAAAGGGAGATGTACCCGTGGTATATGTGTATGCTCAGTAGGTAGTACATTCTTAACATTGATGGGTTTGGCATTGGCAAAAAAGGCTGCCTTTAAAATCTTGAATGTTACTGTCCATGGAGTATCGTATAGTAAGTGCGCATCCTCTCTCTCTATATTTCATATGCTTGATGGTCCATCTATATTAGCAAGTGGTACAGCATGTTCATCTGATTTAACCGGAACTGCTGCAGTTGCTGCTATGAATTCATTATACCCTTGGGGTATTGCAGCTTTAGTTCTACTTATATTAACTGTTATACTCATAATATTATACATATGGTTATATAGAAGAAGAAAAAATTCATGGAAACATGAATGCAAGAAACATTTATGTAAG

>Dd2steA_16
ATGTTATTGTTTACCTTTTTAATAAATACATTAGTAGTACGACATTAT
GAGAATTATCTAAATAACCATTATAATGTAAGTCTCATTCAAAACAAGACCAAAGGAACAACGATAAATTCAAGACTTTTAGCACAAACCCAAATCCATAATCCGCATTATCATAATGACCCAGAACTAAAAGAAATAATAGATAAAATGAACGAGGAAGCAATCAAAAAATATCAACAAACTCATGATCCATATGAACAATTGAAAGAAGTAGTAGAAAAGAATGGAACAAAATATACAGGTGGTAATGATGCAGAACCTATGTCAACGCTAGAAAAAGAATTATTGGAAACATATGTAGAAACATTTGGTGACGAAAGTAATATTATGTTAAAATCAGGTAGGTGCCCAAATGATGATAACGAATCAGATGATTCATCTTCATGTGGATGTACTGATTTTAATAATACCAAACTAGCTAAAACAAAAGGAAGAGATAGGTATTTAAAACACTTAAAACAGAGATGTAACCGTGGTATATATTTTTGTTCAGCTGGTAGTGCACTCCTAACATTGATAGCTCTGATAGCTGCAAAAAAAGCTGCCCTAAGTGCTGTTGCTTCATATGCAGGATTTAAAAATTGTATGTCCTCTATTGCAACATTTAAACTACTTGATAGTTCAACTTTACTTTCATCTTTTCTATCAATGAAAGCATGTGTTGATGGTGCTACTGATATGGCAGGAACTATTGCAACACCTGCTATGGCCGCATTTTACCCTTATGGTATTGCTGCCTTGGTTCTACTTATATTAGCTGTTGTACTTATAATCTTATATATATGGTTGTATAGAAGAAGGAAACATTCGTGGAAACATGAATGCAAGAAACATTTATGTAAGTA

>Dd2steA_17
ATGTTATTGTTTACCTTTTTAATAAATACATTAGTGTTACCAAATTAT
GAGAATTATCTAAATAGCCTTTATAATATAAGCGTCATAGCAAAAAACACACAAGGAACAACGATAAAATCAAGATTATTAGCACAAACGAAAAATCATAATCCACATTATTATAATGATCCAGAACTCAAAGAAATAATTGATAAAATGAACGAGGAAGCAATAAAAAAATACCAACAAACTCATGATCCATATGAACAATTAAAAGAACTAGTAGAAAAAAACGGAACAAAAACGGTAGGTGGACATGGTACAGAACCTATGTCAACGACAGAAAAGAATTTATTTGAAACATATGAAGAAGTATTTGGTGAAGAAAAATATATTATGTTAAAATCGGGTATGTACACAAATGATGATGATGAATTAGATGATTCACCTTTATGTGAATGTACTGATATTAATAATTCGAAACTAGCAAAAGGAAAAGGAAGAGATAAGTATTTAAAACACCTAAAACACAGATGTATAGGTGGAATATGTTCTTGCTCAATAGGTAGCCTACTCTTAACATGGATAGGTGCGGCCGCTGCAAAAGCTGCTGTCATTGGTTCGTTTGGAGATACGGTTAAGAATTGCATAAATTCTATTTCTATATTTCACATGCTTACTTATGATTCTATGTATTCAGCTATACAATCAGTTAATGCAGCAGGCTCTGTAACTTGTGTTTCTGATTTAGCTGGAACTGCTGCAGGTGTTGCTACGGGAATATTTTACCCCTGTGGTATTGCAGCTTTGGTTCTACTTATATTAGCTGTTGTACTTATAATATTATACATATGGTTATATAGAAGAAGAAAAAATTCATGGAAACATGAATGCAAGAAACATTTATGTAGG

>Dd2steB_18
ATGGTATTATTTGGCTTTTTATTTAATGCATTTTTATTATCACAACGT
GAGAAATGTATAAATAAGATTGGTAATATAAGTCTTATAAAAAATAACACACAAAGTATATCAACAAAATCAAGATACTTAGCAGAAATAGAAAGGCCAAACAATCCACATTATTACAATGACCCAGAACTCAAAGAAATAATTGACAAATTGAATAAGGAGGCAATAAAAAAATATCAAAAAAATCATGATCCATATGAACAATTAAAAGAAGTAGTAGAAAAGAATCAAACAAAAGTTACAGGTGGTAATGATGCAGAACCTATGTCAACGTTAGAAAAAGATTTATTGGAAATATATGAAAAATTATTTGGTGACAAAAGTCATATTATGATAAAATCGAATATATACATCAATCAAGATGACAAATCAAATGATAAAAATGATAAATCTTGTGAATGTGCAAATTATAAGAAATATAATCAATTATTATCATCATATAGTGTAGATGATGCTTATTTACATAATTTAAAATCTGGTTGTGTTGCATGTGTAGGTACAAGTGCTCTTTCGTCCATAATTACAGGTCTTTATGGTATTAGCGCTGCAAGTACTGCAGCTATAAAGGCAATTAAGACTACTTCTAGTGCGACTATTATTACTAAACTCACAAAATCACTTTTTGGTATGAATTTTTTTTCTCAAACATCAATAGAAAGCGCTTATATTACTGCAGGTATTACCTCCGTCGGAAGTGAACTTTATGCAGGGCTTGTTACTTCAACATTTTTACCTTATGGTATTGGAGCTATAGTTCTAATTTTAGTAAATGTTGCACTTATAATGTTATACATATGGTTTTATAGAAGACGAAAAAAGTTCATGGAAATATGCATACAAAAATCATTTATCTACA

>Dd2steA_19
ATGTTAATATTTAACTTTTTAATAAATATTTTAGTATCACCACATAAT
GATAATTATCTAAATAATCATTATAATGTTAGTTTCATTCAAAACAACACCAAAAGAACAACGATAAAATCAAGACTCTTAGCACAAACCAAAATCCATAATCCGCATTATCATAATGACCCAGAACTAAAAGAAATAATTGATAAAATAAACGAAGAAGCAATAAAAAAATACCAACAAAATCATGATCCATATGAACAATTGAAAGAAGTAGTAGAAAAAAATGGAACAAAACATGTAGGTGGACATGCTGAAGAACCTATGTCAACGATAGAAAAGGAATTATTGGAAACATATGAAGAAATTTTTGGTAACCAAAGTCATACGTTGAAGTCCAGCATGAGTCCAAATGTTGATGAAAAATCTTCAACATGTGAATGTACTGATATTAATAATATAAAACTAGGAAAAACAAAAGGAAGAGATAAGTATTTAAAACACTTAAAACACAGATGTAACCGCGGTATATGTTTTTGCTCAGCAGGTAGTGTATTCTTAACATTGATAGGTTTAGTAGCTGCAAGAGTTGCTGCCGTTGGTATCATTGCTAAATATGGAGAAACCATTCGAAATTGTGTGTCTTCTGTTGCAATATTTAATTTATTTGATAATTCAGCTATGCTTTCAGCTCTTAAAGCAAGCGGTGGAATGTGTGCAAGTGGTGCTGGTGATATAGCCGGAAGTGCTGTAGGTTATGCTACTGCAGTTTTTGAACCTTGTGGTATTGCAGCTTTGGTTCTGCTTATATTAGCTGTTGTACTTATAATATTATATATATGGTTGTATAGGAGAAGAAAAAATTCATGGAAACATGAATGCAAGAAACATTTATGTAAGT

>Dd2steA_20
ATGTTATTGTTTACCTTTTTAATAAATACATTAGTATTACCACATTAT
GAGAATTATCTAAATAATGATTTTAATGTAAGTTTCATTCAAAACAACACCAAAAGAACAACGATAAAATCAAGACTTTTAGCACAAACTCAAATCCATAATCCGCATTATCATAATGATCCTGAACTGAAAGAAAAAATTGATAAAATGAACGAGGAAGCAATCAAAAAATATCAACAAACTCATGATCCATATAAACAATTGAAAGAAGTAGTAGAAAAAAACGTAACAAAACATGTAGGTGGACATGCTGCAGAACCTATGTCAACGCTAGAAAAAGATTTATTGGAAACATATGAAGAAACGTTTGGTGACAAATATCATATTATATTAAAATCAGGTAGGTACCCAAATGGTGATGACGTATCAGATGATTCATCTTCATGTGACTGTACTGATATTAATAATGCGAAACTAGAAAAAACAAAAGGAAGAGATAAGTATTTAAAACATTTGAAAGGGAGATGTACCCGTGGTATATATATTTCTTCACTTGCTACTGTAATATTAACAACGATCGCTTTGTATTCTGCAAGAGCTGCTGCCGTTGCTACCATTAAATCATATTCTAGTGTGTGCACATCCTATGTTACTATATTTAATATGCTTAAGGAGGCTTCTATTATTTCAGCTCTTAAAGGAGTCAGTACATGTACAGCTTTTGCCGCTTCTGATATAGCTACACCTGCTACAACCGCTGCTTTAGGCGCAATATACCCTTGTGGTATTGCAGCTTTGGTTCTACTTATATTAACTGTTGTACTTATAATATTATATATATGGTTATATAGAAGAAGAAAAAGATCGTGGAAACATGAATGCAAGAAACATTTATGTAAG

>Dd2steA_21
ATGTATTACCTTAAAATGTTATTTTTTACCCTTTTAATAAATACATTAGTGTTACCACATTAT
GAAAATTGTCAAAATAACCATTATAATATAAGCCTCATTCAAAACAACACAAAAAAAACAACTATAAATTCAAGATTATTAGTGCAAACACAAAAGCATAATCCACATTATCATAATGACCCAGAGCTGAAAAATATAATTGATAATTTGAACGAGGAAGCAATCAAAAAATACCAAAAAACTCATGATCCATATGAACAATTGAAAGAAGTAGTAGAAAAAAATGGAACAAAACATACAGGTGGAAATGGTGCAGAACCCTTGTCAACGCTAGAAAAAGAATTATTGGAAACATATAAAGAAATGTTTGGTAACGAAAGTGATATGTTGAATTCGGGCATGAGTCCAAATGTTGATGAAAAATCTTCAACATGTGAATGTACTGATATTAATGGTGTGAAATTAGCAAAAACAAAAGGAAGAGATAAGTATTTAAAACACTTAAAACACAGATGTAACCGCGGTATATGTTTTTGCTCAGCAGGTAGTGTATTCTTAACATTGATAGGTTTAGTAGCTGCAAGAGTTGCTGCCGTTGGTATCATTGCTAAATATGGAGAAACCATTCGAAATTGTGTGTCTTCTGTTGCAATATTTAATTTATTTGATAATTCAGCTATGCTTTCAGCTCTTAAAGCAACCTCAACATGTTCAAGTGCTGCGGTTTCAGATGTAGTCACACCTGCTGCAGGTGCTGCTATAGGTGCATTCCCCCCTTATGGTATTGCAGCTTTGGTACTACTTATATTAGCTGTTCTAATTATAATATTATATATATGGTTATATAGAAGACGAAAAAATTCATGGAAACATGAATGCAAGAAACATTTATGTAAGT

>Dd2steA_22
ATGAACATCTATTACGTTAAAATGTTATTGTTTACTTTTTTCATAAATACATTAGTATTACCGAATTGT
GATAATTATCTAAATAACCATTATAATGTAAATCTGATTAAAAACAACACCAAAAGAAAAACAATGAAGTCAAGACTCTTAGCACAAACAAAAAACCATAATCCACATTATCATAATGATCCAGAACTAAAAGAAATAATTAATAAATTGAACGAGGAAGCAATAAAAAAATACCAACAAACACATGATCCATATGAACAATTACAAGAAATAGTAGAAAAAAACGGAAAAAAACCTATAGGTGGAAATAATGCAGAACCTATGTCAACAATAGAAAAAGAATTATTTGAAACATATGAAGAAATGTTTAGTGACAAAAATAATATTATATTAAAATCGGGTATGTACCCAAATGCTGATGTCGGATCAGATAAGTCATCAACATGTGAATGTTTTGATACTAATAATATGAAACTAGCAACTAAAAAAGGAAAAGATAAATATTTAAAACACTTAAAAGAGAGATGTACTCGTGGTATATATTTTTTCTCAATTGGTAGTGCATTCCTTACCATGTTAGGTTTGGCATTTGCAAGAGCTGCAGCCTTTAATTATGTTGCTTCCTTTGGAACACCTTATAGTACTTACGCATCTTATATCACCATACTTAATATGTTTCATGGTCCATCTATGATTGCAGCTGTTGAAGCAGGCACTAAAGCTTGTGTTACGGGTCTCTCCGATCTAGTCACACCTGCTGCAACTTCTGCTAGTGCAATTTTTAGCGGTTGTGGTATTGCAGCTTTGGTTCTACTTATATTAGCTGTTATACTTATAATAATATATATATGGTTATATAGAAGAAGAAAAAATTCATGGAAACATGAATGTAAGAAACATTTATGTAA

>Dd2steB_23
ATGTTATTATTTTCCCTTTTATTTAATACATTTTTATTATCACAAAAT
GAAAATTGCCGAAATAACTTTCTCAATATAAAACTCATACATAATGACACACAAAGGACAACGATAAAATCAAGATTATTAGCACAAACAAAAAATCATAATCCACATTATAATAATGACCCAGAACTTAAAAAAATTATTGACAAATTAAACGCAGAAGCAATAAAAAAGTACCAACATACCCATGAACCATATGAACAATTACAAGAAGTAGTAGAAAAAAAAGGAAAAAAAACGGTAGGAACACATGGTGCAGAACCTATGTCAACGATAGAAAAAGAATTATTGGAAATATATGAAGAAATTTTTGGTAATGAAAATCATAATATCGTAAAATCTGATATCTATACCAATAAATATAACAAATCAAATGATAAAAATGATAAATCTTGTGAATGTGCAAACAATAAGAAATCATCCAACAAATTATCTTTATCAAATAAGGTACATGATAATTATTTAGATAATTTAAAAGCAGGTTGTGTTGGAAGCGCTGCTGCGTGTGCGGTTTCATCTGTATTTGTAGGAAAGTGTGGTATAGTAGCTGGTTCTGCTGCTGCTGCTAAAGCGGCAGCTGCAACGTTCCCACTATTCAACGTAAAAATTACAAGTGCATTAAGTGGTGTAAACTTTTTTTATCTATCTTCATTAGAAACTGCAATTAAAACTGTGGTTCCAGCTCAGTTTAGCAATCTTCTTGAAGCATCAAGTACAGTTGCAAGTGCTTCAAGTGCTGGTACTGCAACATTTTTCACTTATGGTATGGCAATTGTTGCGCTTATTGCAGTAACTATTATAGTGATACTTTTATATATTTGGTTAAGCAAAAGAAGAAAAAATTCATGGAAACATGAATGTAAAAAACATTTATGTAC

>Dd2steA_24
ATGAACACATATTTCGTTAAAATGTTATTATTCACATTTTTGATAAATACATTAGTATTACCATATTAT
GAAAATTGTCAAAATAGTCATTATAATAGAAGCCTCATACCAAATAACACGCAAAGAACAACGATAAAATCAAGATTATTAGCACAAACACAAAACCATAATCCACATTATCATAATGACCCAGAACTAAAAGAAATAATTGATAAATTGAATGACGAAGCAATAAGAAAATACCAACAAACTCATGATCCATATAAGCAATTACAAGAACTAGTAGAAAAAAACGGAACAAAATTAACAGGTGGAAGTGGTGCAGAACCTATGTCAACGACAGAAAAAGAATTATTGGAAACATATGAAAAAGTGTTTGGTGAAGAAAATAATATTATGTTAAAATCTGGTATGTACCCAAATGGTGATAGCATATCAGATAAGTCATCATCATGTGAATGTACAGATACTAATACAAAAATAGCAATTAGAAAAGGCAAAGATAAGTATTTAAAACACTTAAAACATAGATGTACCCGTGGTATATGTTTTTGCTCAGTTGGTAGTGCATTGTTAACAATTTTAGGTTTAGCATTTGCAAAAGCTGCTGCTGCTTCTGCCTTCAAAGTTACTGTCGAAGGAGTATCGTATAGTACGTACGCATCATATGTAACTATACTTAATATGTTTGAAGGTGCATCTATGATTTCATCTATTAAAGCAGCTGGTGTCACCTTGGTAACTGGTGTTCCTGATATAGCAGGAACTGCTGCTGGTTATGCTAGTGCAATTATTGGAGGTTGTGGTATTACAGCTTTGGTTCTACTTATATTAGCTGTTGTACTTATAGTGTTATATATATGGTTATATAAAAGAAGAAAAAATTCATGGAAACATGAATGCAAGAAACATTTATGTAAG

>Dd2steA_p25
ATGAAGATGTATTATCTTAAAATGTTATTGTTTACCTTTTTAATAAATACCTTAGTATTACCACATTAT
GAAAATTTTCAAAATAAGCATTATAATAAAATCCTCATACAAAACAACACCAAAAGAACAACAATAAAATCCAGATTATTAGCACAAACCCAAAAACATAATCCGCATTATCATAATGACCCAGAACTAAAAGAAATAATTGATAAAATGAACGAGGAAGCAATCAAAAAATATCAACAAACTCATGATCCATATGAACAATTGAAAGATGTAGTAGAAAAGAATGGAACAAAATATACAGGTGGTCATGGTGCAGAACCTTTGTCAACGATAGAAAAAGAATTATTGGAAACATATGTAGAAACGTTTGGTAACAAAAATCATGTTATGTTAAAATCAGGTAGATACCCAAATGATGATGATGAATCAGTTGATTCATCTTCATGTGAATGTATTGATATTAACAATGCGAAAATAGCAAAAACAAAAGGAAGAGATAAGTATTTAAAACACTTAAAAGGGAGATGTACCCGTGGTATATATTTTTGTTCAGTTGGTAGTGCACTCTTAACAACGATCGGTGTATATGCTACTAAAGCTGTTCTCATTTATAAGCTTGAAGAAACGTCTAAGAATTGTATATACACTATTTCTATACTTAATATGCTTTCTTATGAATCTACGCATTTAGCTATACAATCAGTTAAATGCAGCAGGCTCTGTAACTTGTGTTTCTGATTTAGCTGGAACTGCTGCAGGTGTTGCTACGGGAATATTTTACCCCTGTGGTATTGCGGCTTTGGTTCTACTTATATTAGCTGTTGTACTTATAATATTATACATATGGTTATATAGAAGAAGAAAAAAATTCATGGAAACATGAATGCCAAGAAACATTTTATGTAAG


>Dd2steB_p26
ATGTTATTATTTCCCTTTTTATTTAATACATTTTTATTGTCACAAAATGTA
GATTGTCAAAATAACCTTCGTAATAAAAGTCTCATAAACAATTACACCCAATGAAAAATATTAAAATCAAGATGCTTAGCAGAAACAGAGAAACCCCACAATCTACATTATCAAAATGATCCAGAACTGAAAAAAATAATTGACCGATTGAACGAGGAAGCCATGAAAAAATACCAACAATCTAATGATACATATAAACAATTACATGAACTATTAGAAAAAAAAGAAACAAAAAGTAGAAGTAGAAATAGTGAACAGGAAATGTCTAAGATAGAGAAGGAATTATTGAAAATATATGAAAAAATGTCTGGTGATGAAAATCATATTATGCAAAATCTGATATGTACACCAATGAAAATCACAAATCAAATGATAAAAATGACAAATCTTGTGAATGTATAAATAAGAATTCATCCGACAAATTATCTTCAACAAATAAAGTACATGATAATTATTTAGATAATTTAAAAACAGGTTGTATTGGAAGTGTTGGTGCGTGCGCCCTTTCCTCTGCAGCTACAGAATTCGCTGGTAATGTTGCTGCTGGTACTGCTGTTAACTCGTTCATTCAAAGTACAATTTTTGATACCGTCCTTACTAAATTGACCCAAGCCCTGGTTGGCGTAAATTTATTATCTGAAACTGCCATAGGGAAAGCTACCCTTTCCATAGGTACTTTTTCAAGCTATGACAGTGTAATAGCTGTAAGTTTTGCTAATTCAGCTTTTTTTCTCTTATGGTATATCAGCTTTGTTCTTAATTCTAATATCTGTTATATTTGTATTATTATATATATGGCTGCGTAAAAGAAGAAAAAGATCATGGACACATGAATACAAAAAACATTTATGCACATA

>Dd2steA_t27
ATGTATATTCCTCTTTATCTTTTTAG
GTAATGGTCAAAATAACAATTATAATATAAGCGTCATTCACAATGACACACAAAGAACAACGATAAAATCAAGATTATTAACGGAAATTCAAAATCCTAACCATCCACAAAATCATACATAATCCAGAACTTAAAAAAATAATCGACAAATTGGAGCGAGGAAGCATCATAAGAATGCCAGAATCTCATGAATCCATATGAACAATTACAAGAACTAGTAGAAATAAATGGGAACAAAAACCTAAAAGTAGATATAGTGAAGAGGAAATGTCTTCGGTAGAAAAAAGAATTATTGAAAACATATGAAGAAATATTTGATGAAGAAACTCATATTATGTTAAAATCTGATATGTACACAAATCATAATGTCAGATCAGATGATTCATCAACATGGGGATGTACTGATAGGAACAATACCAAAATAGCAACAACAAAAGGAAGAGATAAATATTTAAAACACCTAAAACGAATATGTATAGGTGGAATATGTTCTTGCTCAGTAGCTAGTGCATTCTTAACAATCTTAGGTTCGCAAACGCCACAATTCTCTCCCGCGGCGTTCCTTGTCCCCACCACAAGGTCTGCCTTCACGTATTCCTCTTTATATCTGCTTAAACCCTCTACACCTAACATCCACGCTGCCACCCGTCATTCAGCTCATGTTATTCGTCCTTCCGCCCAAGTTTCACCCCCCCCCCACCGCTGCCTACCATACCCCTATATTCCCTTTTTCTATTGCTTTTGATGTTCTTATTGCGACAATAGTCTTACTTATAATCTTGTACATATGGTTATATAGAAGACGAAAAAATTCATGGAAACATGAATGCAAGAAACATGTATGCACCT

>Dd2steB_p28
GATAATCAAAATAAAAAATATAATGTAGGCTATGTTAAAAATAGCACACGAATGATAATCATGAAATCAAGGCGTTTATCTGAAATCCAATTGCCTAGGTGTCCACACTATCACAATGATCCAGAGCTTAAGAAAATAATTGACAAATTGAATGAAGAAAGAATTAAAAAATATATAGAGACTAATAATTCTTTTGAAGAAATACATGAATTATTAGGGTAAGGAAAGAACAAAATCTTTTTATGTGAATGGTATGAAGAAATCCTCGAAAATGGAAAACGAATTATTGAAAAAACATGATGATTCAATTCGTGATAAACATAATGTTATGTTAAAATTAGAATTTTACACAAGTGAAGATATAAAATTAAATGATAAATCTTGTGAATATCAAAATATAAAGATATCGGGAGATGAATTGGCTTCATCCCATAAGATACATGATAATTATTTAGATAATTTAAGAAAGGGTTGCTTTGGAGGTGTAGGTATATGTACATTGTGCTCTATTCTTGTGAGCAATATTGGTATTGGATATGCTGTGACTGCTGCTAAAGGGATAATTACCAATTCTTATTCTTTGGTTATTGCTGATAAATTTGCAAAGGTTCTTGCTGGTGTATATTTTTTTTTTAGCTCTTCTATTGAGAATGCTGCTGTTCCTATTTTTAGTCTTTTTCATTGGGATGCTATGAGAATAGCTAGTACTGCGACTACAGCTTTTTTACCTTATGGTATTGCAGCTTTGGTATTAATTATATTAGTTGTTGCACTTATAGTATTATATATATGGTTGTATAAAAGACGAAAAAAATCATGGAAACATGAATGCAAGAAACATTTATGCACA

>Dd2steB_p29
ATGTTATTATTTGCTTTTTTATTTAATGCACTTTTATTATCACAAAATGTA
TTGCCGAAACAACAATTATAATATAAGATTCACTCAAAAGATAACACAACAGACATCCACAAAATCAAGACACTTAGCAGAAATAGAGAGACCAAAAAATCCACATTATCATAATGATCCAGAACTCAAAGAAATAATTGATAAATTAAACGAAGAAGCAATAAAAAATACCAAAAAACTCATAATCCATATGAACAATTACAAGATCTAGTAGAAAAAAAAGGAACAAAAACTAGAGGTGGTTATGGTGCAGAACCTATGTCGACGATAGAAAAAGAATTATTGAAAAAATATGAAGAAATGTTTGGTGATGAAAGTCATATTATGTTAAAATCGGGTATGTACACAAATGAAGGTAATAAATCTTGTGAATGTTCATATAAGAAGAAATCATCTTCATCAAATAAAGTACATGAAAACTATTTAAATAATTTAAAAGAAGGTTGTATTGCAGGTGTAGGTACTTGTGCCTTTTCTTCTGCACTTTTAGGAAAATTTGGTATTGCAGCTGGTGCTACTGCTGCTTATCAAGCGGCAATTGGCTCGCTCCCAGTACTTGCTCCATATATTACAAGTAACACAATTGGTGTAAATTTCTTTTTTTTATCTTCATTAGAAACTGCAATTAAAACTGGGGCTCCTACATTAAGTCATCTTATGGGAAGTTTTAATACCTTTGAAAGTGCTGTAACTGCTGGTACTTCAACATTTTTCCCTTATGGTATGGCAATTGTCGTGCTTATTGCACTAACTATTATTGTTATAATTTTATATGTATGGCTACGCAAAAGACGAAAAAAATTAATGGAATCACGAATGAAATAAAAATTTATATA

>Dd2steA_p30
ATGAAGATGTATTACCTTAAATTGTTATCGTTTACCTTTTTAATAAATGTATTAATATTATCATATTAT
GAAAATTGTCAAAATAAACTTTATAATATAAATCTAATAAGAAATAACACAAAAAGAACAACGATAAAATCAAGATTATTAGCACAAACGAAAAATCATAATCCACATTATCACAATGACCCAGAACTCAAAGAAATAATTGATAAATTGAATGACGAAGCAATAAAAAAATACCAGAAAACCCATGATCCATATGAACAATTGCAAGAACTAGTAGAAAAACGCGGAACAAAAACTAGAGGTAGACATGTATCAGAACCGATGTCAACGCTAGAGAAGGATTTATCGGACACATATGAAGAAATTTTTGGTAACGATAGTCATATGGTGAAGTCGGGTTTGTATACAAATAATGATGACAGATCAGATAAGTCATCAATATGCGAATGTATCGATACTAATAATACAAAATTAGCAACAACAAAAGGAAAAGATAAGTATTTAAAACACTTAAAACACAGATGTACCCGTGGTATATATTTTTGCTCAGTAGGTAGTATATTCTTAACATTTATAGGTTTGTATGCTGCTAAAGCTGCTGCTGTTGCTGTCATCTCTCCTACTGTATATGAAGCAGCGATTCAAAATTGTGTATCCTCTAGTTCATTTTTATATATATTTGAGGGTGGTTCATTAACTGCAGCTCTTAAAGCAGGTGGTACAACATGTGCAACCGCTGTATCCGCCGATATAGTCACACCAGCTGTAGGTGCTGCTATTGGGTGCATTTCCCCCTTATGGTATTGCAGCTTTGGTTCTACTTATATTAGCTGTTGTACTTATAATATTATATATATGGTTATATAGCAGAAGAAAAAATTCATGGGAAACATGAATGCAGAAACATTTATGTAAGTA

>Dd2steA_p31
GAAAATTTTATAAATAACCATTATAATGTAAGCTTCATACCAAATAACACACAAATATCAACGATAAAATCAAGATTATTAGCACAAACACAAAAACATAATCCACATTATCACAACGACCCAGAACTCAAAGAAATAATTGATAAATTGAATAACGAAGCGATAAAAAAATACCTACAAACTCATGATCCATATAAACAATTACAAGAACTAGTAGAAAAAAACGGAACAAAATTAACAGGTGGAAATAATGCAGAACCTATATCAACGACCGATAAAGAATTATTGCAAAAACACATGAAGATGTGCTTGATGAAGAAAATGATATTATGTTAAAATCGGATATGTACCCAAATGATGATGAAAAATCAGATAAATCATCAACATGTGAATGCACAGATATTAATAATGCTAAACTAGCAACTACAAAAGGAAAGGATAAATATTTAAAACGCTTAAAAGAGAGATTCATCCGTACTATATATCTTTCTTCAGTAGGTAGTCTATTCTTAGCATTTATAGGATTAGCAGTTGCTAAAGCTTCTTACGTTTATTTATTAATATTACTATTGGCGTGCTAAAGTATAGTAAGTACGCATCATATGTTATTATACTTAATATGTTTAATGAGACATCTATGATTACAGCTATTCAAGCAGGTGCTAAAGCTTCTGTTTGTGGTCTTTCCGATATACTCACACCTGCTGCAGCTTCTGATAGTGCAATTCCTGGAGGTTGTGGTATTGCTGCTTTGGTTCTACTTATATTAGCTGTTGTACTTATAATATTATATATATGGTTATATAGAAGAAGAAAAAATTCATGGAAACATGAATGCAAGAAACATTTATGTAAGTA


>IT4steA_25
ATGAATATATTTTACCTTAAAATGTTATTGTTTACCTTATTAATAAATGCTTTAATATTACCACATTGT
GAGAATTATTTAAATAACCATTATAATGTAAGTCTCATTCAAAACCACACCAAAAGAACAACGATAAAATCAAGGCTTTTAGCACAAACTCAAATTCATAATCCGCATTATCATAATGATCCAGAACTCAAAGGAATAATTGATAAAATGAACGAGGAAGCAATCAAAAAATACCAACAAACTCATGATCCATATAAACAATTGAAAGAAGTAGTAGAAAAAAGTGGAACAAAATATACAGGTGGTAATGATACAGAACCTATGTCAACGCTAGAAAAAGAATTATTAGAAACATATGAAGAAGTGTTTGGTAACGAAAGTGATATGTTGAAGTCGGGAATGAGTCCAAATGTTGATGAAAAATCTTCAGCATGTGAATGTACTGATATTAATAATATAAAACTAGGAAAAACAAAAGGAAGAGATAAGTATTTAAAACACCTAAAACACAGATGTATAGGTGGAATATGTTCTTGCACAGTAGGTAGTGCACTCTTAACATCGATAGGTACGGCAGCTGCAAAAGGTGCTGCCATTGCTTCCGCGGGTGGTGGGTATGAGAAATGTATATACGCTATGTCTATATTTCATATGCTTAGTCATGAATCTATGTCTTCAGCTCTTAAATCATTAACTATAGCATCTTGTTCTACTGATTTAGCAGGAGCTTCAAGTACTGTTAGTGCAATTTTTGATCCTTGTGGTATTACAGCTTTAGTTCTACTAATATTAGCAGTTGTACTTATAATATTATATATATGGTTATATAGAAGAAGAAAAAGATCATGGAAACATGAATGCAAGAAACATTTATGTAAG

>IT4steA_p33
ATGAAGATGTATTACCTTAAAATGTTATTGTTTAGCTTTTTAATAAATACATTACTATTACCTCATTCT
GAGAATTATCTAAATAACCATTATAATCTTAGTTTCATTAAAAACGACACCAAAAGAACAACAGTAAAATCCAGATTATTAGCACAAACCCCAAATCATAATCCACATTATCATAATGACCCAGAACTAAAAGAAATAATTGATAAATTGAATGACGAAGCAATAAGAAAATACCAACAAACTCATGATCCATATAAGCAATTACAAGAACTAGTAGAAAAAAACGGAACAAAATTAACAGGTGGAAGTGGTGCAGAACCTATGTCAACGACAGAAAAAGAATTATTGGAAACATATGAAAAAGTGTTTGGTGAAGAAAATAATATTATGTTAAAATCTGGTATGTACCCAAATGGTGATAGCATATCAGATAAGTCATCATCATGTGAATGTACTGATATTAATAATATAAAACTAGGAAAAACAAAAGGAAAGGATAAGTATTTAAAACACTTAAAACATAGATGTACCCGTGGTATATGTTTTTGCTCAGTAGGTAGTATATTCTTAACATTGATAGGTTTGGCATTGGCAAAAGATGCTGCCGTTACGGCCGTCTCTACTTTTCCTGGAACGGCGAAAGCGTGCATGTCGTCTGTTTCATTATTTAATATATTTGATATGGGATCTTTAGCTACAGCTATTAAAGGAAGTACTACATGTTCTTCCGTTGCTTTTGGTCTTCTGATTTAACATTACCTGCTGCAACTTCTGCTAGTGCAATTTTTCATCCTTGTGGTATTACAGCGTTGGTTCTACTTATATTGGCTGTTGTACTTATAATATTATACATATGGTTATATAGAAGAAGAAAAAGATCATGGAAACATGAATGCAAGAAACATTTATGCAAGT

>IT4steA_24
ATGAAGATGTATTACCTTAAAATGTTATTGTTTAACTTTTTAATAAATGTTTTAGTATTACCACATTAT
GAAAATTATCAAAATAACCATTATAACATAAGGCTCATACCAAATAACACATACAGAATAACGATAAAATCAAGACTCTTAGCACAAACCCAAATCCATAATCCACATTATCATAATGATCCAGAACTCAAAGAAATAATTGATAAATTGAACGAAGACGCAATAAAGAAATACCAACAAACTCATGATCCATATGAACAATTACAAGAAGTAGTAGAAAAAAATGGAACAAAATATAAAGGTGGTAATGATGCAGAACCTATGTCAACGCTAGAAAAAGAATTATTGCAAACATATGAAGAAGTGTTTGGTGACAAAAATAATATTATATTAAAATCGGGTATATACCCAAATGATAATGACAAATCAAATGAAAAATCTTCAACATGTGGATGTACTGATATTAATAATGCAAACTTAACAAAAACAAAAGGAAGAGATAAGTATTTAAAACATGTAAAAGAGGGATGTACGCGTGGTATATGTTTTTGCTCAGTTGGTAGTGTCTTTTTAACATTGATAGCTTTGGCATTTGCAAAAAAAGCTGCCGTTGATGCCATCCTTCCTGTATATGGAGCAGCGATTAAAAAGTGTGTATCCTCTACTTCATTATTTTATATATTTGATAGTGGTGCATTAAGTGCAGCTCTTAAAGCAGGTGGAGTCTGTGTAACTGGTGCTGGCGATGCGGCCGGAAGTGCTGCAGCCGCTGCCACTACAACAATATTATCTTTTAATATTGCTATTTATGTCCTTATTGCTATAACAGTCTTACTTATAGTATTATATATATGGCTGTATATAAGAAGAAAAAATTCATGGAAACATGAATGCAAGAAACATTTATGTAAG

>IT4steA_23
ATGAATATATTTTACCTTAAAATGTTATTGTTCACCTTTTTAATAAATGCTTTAATATTACCACATTAT
GAAAACAATATAAATAACCTTTATAATATAAGTCTCATTCAGAACAAGACCAAAAGAGCAACGATAAAATCAAGACTTTTAGCACAAACCCAAATCCATAATCCGCATTATCATAATGATCCAGAACTCAAAGAAATAATTGATAAAATGAACGAGGAAGCAATAAAAAAATATCAACAAACTCATGATCCATATAAACAATTGAAAGAAGTAGTAGAAAAAAATGGAGCAAAACATGTAGGTGGACATGCTGCAGAATCTATGTCAACGATTGAAAAAGAATTATTGGAAACATACGAAGAAAGGTTTGGTAAGGAAAGTGATATGTTGAAGTCGGGCATGAGTCCAAATGTTGATGAAAAATCTTCAACATGTGAATGTACTGACATTAATAATATAAAACTAGGAAAAACAAAAGGAAGAGATAAGTATTTAAAACACCTAAAACACAGATGTATAGGTGGAATATGTTCTTGCACACTAGGTAGTGCACTCTTAACATATATAGGTACGGTAGCTGCAAAAGCTGCTATCATTGCTAAATATGGAGAAACCATTCGAAATTGTGTGTCTTCTGTTGCAATATTTAATTTATTTGATAATTCAGCTATGCTTTCAGCTCTTAAAGCAAGCGGTGGAATGTGTGCAAGTGGTGCTGGTGATATAGCCGGAAGTGCTGTAGGTTATGCTACTGCAATTTTTGAACCTTGTGGTATTGCAGCTTTGGTTCTGCTTATATTAGTTGTTGTACTTATAATATTATATATATGGTTATATAGAAGAAGAAAAAAATCATGGAAACATGAATGCAAGAAACATTTATGTAAG

>IT4steA_22
ATGAACATACTTTACGTTAAAATGTTAATATTTAACTTTTTCATAAATACTTTAGTATCACCGCATAAT
GAAAAGTCCATTAATAACCATTATAATATTAGCCCCATACCAAATAACACACAAAGAACAACGATAAATTCAAGATTATTAGCACAAACACAAAATCATAATCCACATTATCATAATGATCCAGAACTGAAAGAAATAATTGACAAATTGAACCAAGAAGCAATAAAAAAATACCAAAACACTCATGATCCACATGAACAATTGAAAGAAGTAGTAGAAAAAAACGGAACAAAATTAACAGGTGGAAATGTTGTAGAACATATGTCAACGACAGAAAAAGAACTATTTGAAACGTATGAAGACGTGTTTGGTAAAGAAAATCATATTATATTAAAATCGGGTATGTACCCAAATGATGATGACAAATCAGATAAATCATCAACATGTGAATGTAACGACACTAATAATACATATTTAACAAAAAGAAAAGGAAAAGATAGGTATTTAAAACACTTAAAACACAGATGTACCCGTGGTATATGTTTTTGCTCAGTTGGTAGTGTATTCGTAACATTCATAGGTTTGTTAGTTGCTAAAGCTGCTGCCCTTTCGAAATTTACTTCCTTACCAACAACTTTTAGTAAATGCACTTCGTATGTTACACTATATAATATGCTTGATTGTCAAGCTATGGTTACAGCTATTAGTGAAGGTGGTGGTGTCTGTGCTTCTGGTCTTGCAGATTTTGCGACACCCGCTGCAACTTCTGCTAGTGCAATTTTTACAGGTTGTGGTATTGCAGCTTTGGTTCTACTTATATTAGCTGTTGTACTTATAATATTATATATATGGTTATATAGAAGGAGAAAAAATTCATGGAAACATGAATGCAAGAAACATTTATGTAGG

>IT4steA_21
ATGAAGATGTATTTTCTTAAAATGTTATTGTTTACCTTTTTAATAAATACATTAGTGTTACCAAATTAT
AATTATCTAAATAGCCATTATAATATAAACCTAATACAATATAGAGCACAAAGAACAACGATAAAATCAAGATTATTAGCACAAACGAAAAATCATAATCCACATTATTATAATGATCCAGAACTCAAAGAAATAATTGATAAAATGAACGAGGAAGCAATAAAAAAATACCAACAAACTCATGATCCATATGAACAATTAAAAGAACTAGTAGAAAAAAACGGAACAAAAACGGTAGGTGGACATGGTACAGAACCTATGTCAACGACAGAAAAGAATTTATTTGAAACATATGAAGAAGTATTTGGTGAAGAAAAATATATTATGTTAAAATCGGGTATGTACACAAATGATGATGATGAATTAGATGATTCACCTTTATGTGAATGTACTGATATTAATAATTCGAAACTAGCAAAAGGAAAAGGAAGAGATAAGTATTTAAAACACCTAAAACACAGATGTATAGGTGGAATATGTTCTTGCTCAATAGGTAGCCTACTCTTAACATGGATAGGTGCGGCCGCTGCAAAAGCTGCTGTCATTGGTTCGTTTGGAGATACGGTTAAGAATTGCATAAATTCTATTTCTATATTTCACATGCTTACTCATGAATCTATGTCTTCAGCTCTTAAATCATTAACTATAGCATCTTGTTCTGCTGATTTAGCAGGAGAAGCAACTACTGTTAGTGCAATTTTTGTTCCTTGTGGTATTACAGCATTAGTTCTACTTATATTGGCTGTTGTATTTACAATATTATATATATGGTTATATAGAAGAAGAAAAAGATCATGGAAACATGAATGCAAGAAGCACTTATGCAAGTAA

>IT4steA_19
ATGAAGCTGTATTACCTTAAAATGTTATTGTTTACCTTTTTAATAAATACATTAGTATTACTCCATAAT
GAGAATTATCTAAATAACCATTATAATGTAAGTCTCATTCAAAATAACACCAAAAGAACAACGATAAATTCAAGATTATTAGCACAAACCCAAATCCATAATCCGCATTATCATAATGATCCAGAACTCAAAGAAATTATTGATAAAATGAATGAGGAAGCAATAAAAAAATACCAAAAAACTCATGATCCATATAAACAATTGAAAGAAGTAGTAGAAAAAAATGGAACAAAATATACAGGTGGTAATGATGTAGAACCTATGTCAACGATAGAAAAAGAATTATTGGAAACATATGAAGAAGTGTTTGGTGACGAAAGTGATATGTTGAAATCGGGCATGTACCCAAATGTTGATGCAAAATCTTCAACATATGAATGTACTGATATTAATAATATAAAACTAGGAAAAGCAAAAGGAAGAGATAAGTATTTAAAACACTTAAAACACAGATGTATAGGTGGAATATGTTCTTGCTCAGTCCTTAGTGCACTCTTAACATATATAGGTACGGTAGCTGCAAAAGCTGTTATCATTGCTAAGCTTGGAGAAGCGTCTAAGAATTGCATCTCCGCTATTTATATAATTAATATGCTTACTCATGATTCTATGACTTTAGCTATAAAATCATTAAGTACAGCAGGTTGTGCTCTTGATTACGCAGGAGCTGCAACTACTGCTAATGCAATTTTTCTTCCTTGTGGTATTACAGCATTAGTTCTACTTATATTGGCTGTTGTATTTACAATATTATATATATGGTTATATAAAAGAAGAAAAAATTCATGGAAACATGAATGCAAGAAACATTTATGCAAG

>IT4steA_20
ATGAAGCTGTATTACCTTAAAATGTTATTGTTTACCTTTTTAATAAATACATTAGTATTACTCCATAAT
AATTGTCAAAATAAGCATTATAATGTAAGCCTCATACAAAATAACACACAAGAAACAATAATAAAATCACGATTATTAGCACAAACACAAAACCATAATCCACATTATCACAATGATCCAGAACTCAAAGAAATGATTGACAAATTGAACGAGGAAGCAATAAAAAAATACCAACAAACTCATGATCCATATAAGCAATTGAAAGAAGTAGTAGAAAAAAATGGAACAAAATATACAGATGGAAATGGTGCAGAACCTATGTCAACGCTAGAAAAAGATTTATTGGAAACATATGAAGAAGTGTTTGGTAAAGAAAATCATATTATGTTAAAATCGGGCATGTACCCAAATGTTGATGCAAAATCTTCAACATGTGAATGTACTGATATTAATAATACGAAACTAGAAAAAACAAAAGGAAAAGATAAGTATTTAAAACACTTAAAACACAGATGTATAGGTGGAATATGTTCTTGCTCAGTTGGTAGTTTTCTCTTAACAACGTTCGGTTTGTATGCTGCTAAAGTTACTGCCGCTAATATCGTCCTTAGTTACTGTGAAAAAACAATTTCTTCAACAGTTCTTACAATAAATAATATGATGAATGTTGCTGCATTAAAACCAGTTCTTCAAACAACCGTAGGATGTACAAGTGTTGCTGTTGGTGATGCCGCAGGAACTGCTGTGGGTTCTGCTACTGCAGTTCTTACAGGTTGTGGTATTACAGCATTAGTTCTACTTATATTGGCTGTTGTATTTACAATATTATATATATGGTTATATAAAAGAAGAAAAAATTCATGGAAACATGAATGCAAGAAACATTTATGTAAGTAA

>IT4steB_p32
GTTAATATATATCACTCTAAAATGTTATTATTTCCCTTTTTATTTAATACATTTTTATTGTCACAAAAT
ATTGTCAAAATAACCTTCGTAATAAAAGTCTCATAAACAATTACACCCAATGAAAAATATTAAAATCAAGATGCTTAGCAGAAACAGAGAAACCCCACAATCTACATTATCAAAATGATCCAGAACTGAAAAAAATAATTGACCGATTGAACGAGGAAGCCATGAAAAAATACCAACAATCTAATGATACATATAAACAATTACATGAACTATTAGAAAAAAAAGAAACAAAAAGTAGAAGTAGAAATAGTGAACAGGAAATGTCTAAGATAGAGAAGGAATTATTGAAAATATATGAAAAAATGTCTGGTGATGAAAATCATATTATGCAAAATCTGATATGTACACCAATGAAAATCACAAATCAAATGATAAAAATGACAAATCTTGTGAATGTATANNNNNNNNNNNNNNAATAAGAATTCATCCGACAAATTATCTTCAACAAATAAAGTACATGATAATTATTTAGATAATTTAAAAACAGGTTGTATTGGAAGTGTTGGTGCGTGCGCCCTTTCCTCTGCAGCTACAGAATTCGCTGGTAATGTTGCTGCTGGTACTGCTGTTAACTCGTTCATTCAAAGTACAATTTTTGATACCGTCCTTACTAAATTGACCCAAGCCCTGGTTGGCGTAAATTTATTATCTGAAACTGCCATAGGGAAAGCTACCCTTTCCATAGGTACTTTTTCAAGCTATGACAGTGTAATAGCTGTAAGTTTTGCTAATTCAGCTTTTTTTCTCTTATGGTATATCAGCTTTGTTCTTAATTCTAATATCTGTTATATTTGTATTATTATATATATGGCTGCGTAAAAGAAGAAAAAGATCATGGACACATGAATACAAAAAACATTTATGCACATA

>IT4steA_17
ATGAACACATATTATGTTAAATTATTATTATTTACCTTTTTAATAAATACATTAGTATTACAACATTAT
GAGAATTATCTAAATAACCATTATAATATAAGGCATATACAAAATAACACACAAAGAACAACTATAAAATCAAGATTATTAGCACAAACGAAAAACCATAATCCGCATTATCATAATGATCCAGAACTAAAAGAAATAATTGATAAAATGAACGAGGAAGCAATAAAAAAATACCAAAAAACTCATGATCCATATAAACAATTGAAAGAAGTAGTAGAAAAAAATGGAACAAAATATACAGGTGGTAATGATGCAGAACCTATGTCAACGATAGAAAAGGAATTATTGGAAACGTATGAAGAAATTTTTGGTAACGAAAGGAATATGTTGAAGTCAGGCATGAGTCCAAATGTTGATGACAAATCATCAACATGTGAATGTACTGATATTAATAATAGAGATTTAACAAAAACGAAGGGCAAAGATAAGTATTTAAAACACTTAAAAGGGAGATGTACCCGTGGTATAGGTGTATGCTCAGTAGGTAGTGTATTCTTAACATTTATAGGTTTGATAACTGCAAAAAATGCTGCTGTTGCTGCCATTGCTAGCATTGGAAACGCGTATAAGGTTTGCGTATCCTCTATTTCTGCATTAAATATATTTACTCATGAATCTGTGACTTTATCTATGCCATCAGTTACTGCAGCAGGTGGTGTAACTTGTTATTCTGATTTAGCCGGAACTATTTCAAGTGCTGCTATGGGTGTATTTGAACCTTGTGGTATTGCAGCTTTGGTGCTACTTATATTAGCTGTTGTGCTTATAATATTATACATATGGTTATATAGAAGAAGGAAAAATTCATACAAACATGAATGCAAGAAACATTTAAGTAAG

>IT4steA_18
ATGAACACATATTACGTTAAAATGTTGATATTTATTTTTCTCATAAGTACTTTAGTATCACCACATAAT
GAAAATTTTGTAAATAACCATTATAATATAAGCCTCATACAAAATAATACACACAGAACACCATTAAAGTCAAGATTATTAGCACAAACGAAAAACCATAATCCACATTATCACAATGACCCAGAACTCAAAGAAATAATTGATAAAATGAACGGAGAAGCAATCAAAAAATACCAACAAACTCATGATCCATATGAACAATTAAAAGAACTAGTAGAAAAAAACGGAACAAAATTAACAAGTGGACATGGTGCAGAACCTATGTCAACGCTAAAAAATGATTTATTGGAAACATATGAAGAAACGTTTGGTCACAAAAATGATATTACGCTAAAATCAGGCATGAACCTAAATGATGATGATAAATCAGTTGGGTCATCATCATGTGAATGTACTGATATTAATAATAGAGATTTAACAAAAAAGAAGGGCAAAGATAAGTATTTAAAACACTTAAAACACAGATGTACCCGTGGTATAGGTGTATGCTCAGTAGGTAGTGTATTCTTAACATTTATAGGTTTGATAACTGCAAAAAATGCTGCTTTTGCTGCTGTTGCTGCCTCTGCTAGCTTTGGAAAATTGTATAAGGCTTGCGCATCCTCTATTTCTGTATTACATATGTTTACTCACGAATCTGTGACTTTATCTATGCCATCAGTTACTGCAGCAGGAGGTGTAGAATGTTTTTCTGATTTAGCCGGAACTATTTCAACTGCTGCTATGGGTGTATTTGAACCTTGTGGTATTGCAGCTTTGGTTCTACTTATATTAACTGTTGTACTTATAATATTATATATATGGTTATATAGAAGAAGGAAAAATTCATACAAACATGAATGCAAGAAACATTTATGTAAG

>IT4steB_16
ATTAATATATACCACTCTAAAATGTTATTATTTGCCTTTCTATTTAATAAATTTTTACTATCACAAAAT
AATTGTCAAAATACCCTTCCTAATAAAACCCTCATAAACAATTACACCCAAAGAAAAACATTAAAATCAAGATGCTTAGCAGAATTAGAAAATTCCTACAATACACATTGTCATAATGATCCTGAATTAAAAAAAATTATTGACCAATTGAACCAGGGAGAGTTAAACACATACCAACAATCTAATGATACATGTAATCAATTACATGAACTATTAGAAAAAAATGAAACAAAAACTAAAAGTAGAAATAGTGAACAAGTATTGTCTAAGATAGAGAAAAAATTCTTGAAAACTTATGAAAAATTTCTTACTGATAAAAATCGTATTATGATAATATCTGATATATACACCAATGAATATTACAAATCAAATGATAAAAATTATAAAAATGATAAAAATGATAAAAATAATAAATCTTGTGAATGTGCAAATAATAAAAAATCATCCAAAAAATTATCTTTATCAAATAAGGTAAATGATAATTATTTAGATAATTTAAAAACACGTTGTGTTGGAAGTGTGGGTGCCTGCGCCCTTTCCTCTGCAGCTACAGAATTCGCTGGTAATGTTGCTGCTGCTTCTGCTGTTAAATCGTTCATTCAAAATACAATTTTTGATGCCGTCTTTACTAAATTGACCGAAGCCCTGGCTGGCGTAAGTTTATTATCTGAAACTACCATAGGGAAAGCTACCTTTTCCATAGGTACTTTTTCAGCCCAAGAGAGTTTCTTTGCTGCAAGTTTTGCTAATTCAGCTTTTTTCTCTTATGGTATATCAGCTTTGTTCTTAATTCTAATATCTGTTATATTTGTATTATTATATATATGGCTGCGTAAAAGAAGAAAAAGATCATGGACACATGAATACAAAAAACATTTATGCACA

>IT4steB_15
GTTAATATATATCACTCTAAAATGTTATTATTTCCCTTTTTATTTAATACATTTTTATTGTCACAAAAT
AATTGTCAAAATAACCTTCGTAATAAAAGTCTCATAAACAATTACACCCAAAGAAAAATATTAAAATCAAGATGCTTAGCAGAAACAGAGAAACCCCACAATCTACATTATCAAAATGATCCAGAACTGAAAAAAATAATTGACCGATTGAACGAGGAAGCCATGAAAAAATACCAACAATCTAATGATACATATAAACAATTACATGAACTATTAGAAAAAAAAGAAACAAAAAGTAGAAGTAGAAATAGTGAACAGGAAATGTCTAAGATAGAGAAGGAATTATTGAAAATATATGAAAAAATGTCTGGTGATGAAAATCATATTATGCAAAAATCTGATATGTACACCAATGAAAATCACAAATCAAATGATAAAAATGACAAATCTTGTGAATGTATAAATAAGAATTCAACCGACAAATTATCTTCAACAAATAAAGTACATGATAATTATTTAGATAATTTAAAAACAGGTTGTATTGGAAGTGTTGGTGCGTGCGCCCTTTCCTCTGCAGCTACAGAATTCGCTGGTAATGTTGCTGCTGGTACTGCTGTTAACTCGTTCATTCAAAGTACAATTTTTGATACCGTCCTTACTAAATTGACCCAAGCCCTGGTTGGCGTAAATTTATTATCTGAAACTGCCATAGGGAAAGCTACCCTTTCCATAGGTACTTTTTCAAGCTATGACAGTGTAATAGCTGTAAGTTTTGCTAATTCAGCTTTTTTTCTCTTATGGTATATCAGCTTTGTTCTTAATTCTAATATCTGTTAT

>IT4steB_p31
ATTAATACATAACACCTTAAAATGTTATTATTTGCTTTTTTATTTAATGCACTTTTATTATCACAAAAT
TGCCGAAACAACAATTATAATATAAGATTCACTCAAAAGATAACACAACAGACATCCACAAAATCAAGACACTTAGCAGAAATAGAGAGACCAAAAAATCCACATTATCATAATGATCCAGAACTCAAAGAAATAATTGATAAATTAAACGAAGAAGCAATAAAAAAATACCAAAAAACTCATAATCCATATGAACAATTACAAGATCTAGTAGAAAAAAAAGGAACAAAAACTAGAGGTGGTTATGGTGCAGAACCTATGTCGACGATAGAAAAAGAATTATTGAAAACATATGAAGAAATGTTTGGTGATGAAAGTCATATTATGTTAAAATCGAGTATGTACACAAATGATGGTAATAAATCTTGTGAATGTGCATATAAGAAGAAAACTTCTTCATCAAATAAAGTACATGAAAACTATTTAAATAATTTAAAAGAAGGTTGTATTGCAGGTGTAGGTACTTGTGCCTTTTCTTCTGCACTTTTAGGAAAATTTGGTATTGCAGCTGGTGCTACTGCTGCTTACAAAGCGGCAATTGGCTTGCTCCCAGTAGTTTCCCAATATATTACAAGTAACACAATTGGTGTAAATTTCTTTTTTATATCTTCATTAGAAACTGCAATTAAAACGGCTACTCATTCTACATTAAGTTCATTTATTGAATCATTTGGTGTTATTGAAGGTGCTGTAAGTGCTGGTACTACAACATTTTTCCCTTATGCCATAGCAGTTGTTGCGCTTATTGCAGTAACTATTATTGTTATAATTTTATATGTATGGTTACGCAAAAGACGAAGAAAATTAATGGAATCATGAATGAAATAAAAATTTATATACA

>IT4steB_14
ATGAATATATATTACATTAATATGTTAGTAATGTCCATTTTATTGATTGTTTTATTTTTATCATATAAT
AATCATAATAAAAAATATAATGTAGGCTATATTCAAAATAACAGACAAATGATAATGATGAAATCAAGACGTTTAGCTGAAATTCAATTGCCTAAGTGTCCACACTATAACAATGATCCAGAGCTTAAAAAAATAATTGACAAATTGAATGAAGAAAGAATTAAAAAATATATAGAGACTAATAATTCTTTTGAAGAATTACACGGATTATTAGTGAAAGAAAGAACCAAATCTTTATATGAGAATGGTATGAAGAAATCCTCGAATATGGAAAAGGAATTATTGAAAAAATATGATGATTCAATTCGTGATGAACATAATGTTATCTCAAAATCAGGAATTTACACAAGTGATTATAGAAAATTATATGATAAATCTTGTGATTATCAAAATCAAAAGATATTGAGAGATGAATTGGCTTCATGCTGTAAGGTACATGATAATTATTTAGATAATTTAAAAAAGGGTTGCTTTGGAGGTGTAGGTATATGTACATTGTGCTCTCTTCTTGTGAGCAATATTGGTATTGGATATGCTGTGACTGCTGCTAAAGAGGTAATTACCGGTTTGTATTCTTTAGATATTGCTAATAAATTTGCGAAGGCGCTTGCTGGTATCTATTTCTTTTTTAGTTCTTCAATCGAGAATGCTGGTGTTTCTGGTGTTACTATTTTTTATTGGGATTCTATGAGAATGGCTAGTATTGCGAGTTCTACTATTAATCCTTATGGTATTGCAGCTCTGGTATTAATTGTATTAGTTGTTGTACTTATAGTATTATATATATGGTTGTATAGAAGACGAAAAAAATCATGGAAACATGAATGCAAGAAACATTTAAGCACCT

>IT4steB_p30
ATCTTTTTAGGGTAATGGTCAAAATAACAATTATAATATAAGCGTCATTCACAATGACACACAAAGAACAACGATAAAATCAAGATTATTAACGGAAATTCAAAATCCTAATCCATCCACATTATCATAATAATCCAGAACTTAAAAAAATAATCGACAAATTGAACGAGGAAGCAATCAAAAAAATACCAAAAAACTCATGAACCATATGAACAATTACAAGAACTAGTAGAAAAAAATGGAACAAAAACTAAAAGTAGATATAGTGAAGAGGAAATGTCTACGGTAGAAAAAGAATTATTGAAAACATATGAAGAAATATTTGATGAAGAAAATCATATTATGTTAAAATCTGATATGTACACAAATCATAATGACAGATCAGATGATCCATCAACATGGGGATGTACTGATAGGAACAATACCAAAATAGCAACAACAAAAGGAAGAGATAAATATTTAAAACACCTAAAACGAAGATGTATAGGTAGAATATGTTCTTGCTCAGTAGCTAGTGCATTCTTAACAATCTTAGGTTTGGCAAAGGCAAAATACTCTGCAGCAGCATACTTTGTACATCAACTAAAAGATTATGTGTCTTATATTACTATATATAATATGTTTAATCCTGTTACTCTAAGTTTATCTGTTGAAGCTGGTAGTTCAGCTTCTGTTGTTGGTCTTTCCGACGTAGTTTTACCTACTACAACAGCTGCTACTATACAACTATATTTCCTTTTTCTATTGCTATTTATGTTCTTATTGCGACAATAGTCTTACTTATAATCTTGTACATATGCTTATATAGAAGACGAAAAAATTCATGGAAACATGAATGCAAGAAACATTTATGCAC

>IT4steA_p29
ATGAACATATATTATGTTAAAGTGTTATTATTTACCTTTTTAATAAATACATTATTATTACCACAATAT
GAAAATTTTATAAATAACCATTATAATGTAAGCTTCATACCAAATAACACACAAATATCAACGATAAAATCAAGATTATTAGCACAAACACAAAAACATAATCCACATTATCACAACGCAACGACCCAGAACTCAAAGAAATAATTGATAAATTGAATAACGAAGCGATAAAAAAATACCTACAAACTCATGATCCATATAAACAATTACAAGAACTAGTAGAAAAAAACGGAACAAAATTAACAGGTGGAAATAATGCAGAACCTATATCAACGACCGATAAAGAATTATTGCAAAAACACATGAAGATGTGCTTGATGAAGAAAATGATATTATGTTAAAATCGGATATGTACCCAAATGATGATGAAAAATCAGATAAATCATCAACATGTGAATGCACAGATATTAATAATGCTAAACTAGCAACTACAAAAGGAAAGGATAAATATTTAAAACGCTTAAAAGAGAGATTCATCCGTACTATATATCTTTCTTCAGTAGGTAGTCTATTCTTAGCATTTATAGGATTAGCAGTTGCTAAAGCTTCTTACGTTTATTTATTAATATTACTATTGGCGTGCTAAAGTATAGTAAGTACGCATCATATGTTATTATACTTAATATGTTTAATGAGACATCTATGATTACAGCTATTCAAGCAGGTGCTAAAGCTTCTGTTTGTGGTCTTTCCGATATACTCACACCTGCTGCAGCTTCTGATAGTGCAATTCCTGGAGGTTGTGGTATTGCTGCTTTGGTTCTACTTATATTAGCTGTTGTACTTATAATATTATATATATGGTTATATAGAAGAAGAAAAAATTCATGGAAACATGAATGCAAGAAACATTTATGTAAG

>IT4steA_13
ATGAACATATATTACGTTAAATTATTATTATTTACCTTTTTGATAAATACATTAGTATTACCCCATAAT
GAAAATTGTGAAAATAGGCATTATAATAGAAGCCTCATAACAAAGAACACGCAAAGAATAACTATAAAATCAAGATTATTAGCACAAACACAAATCCGTAATCCACATTATCACAATGATCCAGAACTTAAGGAAATAATTGATAAATTGAATGACGAAGCAATAAAAAAATACCAAGAAGCTCATGATCCATATAAACAATTACAAGAAGTAGTCGAAAAAAACGGAACAAAATTAACAGGTAGAAATGGTGCAGAACCTATGTCAACTCTAGAAAAAGAATTATTTGAAACATATGAAGAATTGTTTGGTGAAGAAAATCATATTATGTTAAAATCAGGTATGTACTCAAATGATGATGAAAAATCTTTATCATGTGAATGTACTGATATTAATAATACAGATTTAACAAAACGAAAAGGCAAAGATAAGTATTTAAAACATCTAAAACACAGGTGCATAGGTGGAATATGTTCTTGCTCCGTTGGTAGTGCAATCTTAACAATGATAGGTTTATTTTTTGCAAAAGTTGGTGTAGATGCTGCCCTCTCTATTCCTTCATATGTATCATATAAAACTTGTGTATTATCTGTTCCAATATTTAATCTACTTTATGAATCAACTATGATTTCAGCTCTTCAAGCAGCCTCAACATGTACAAGTGCTGCATTTAAAGATTTAGTCACACCTGTTACATTTGCTGCTATGGGTTCATTTTACCCTTATGGTATTGCAGCGTTGGTTCTACTTATATTAGCTGTTGTACTTATAATATTATATATATGGTTGTATAGAAGAAGAAAAAATTCATGGAAACATGAATGCAAGAAACATTTATGTAGA

>IT4steA_12
GTGAAAATGTATTATCTTAAAATGTTATTGTTTACCTTTTTAATAAATACATTAGTATTACCACATTAT
GAAAATTGTCAAAATAACCATTATAATATAAACCTAATACGAAATAACACACAAAGAACAATTATAAAATCAAGATTATTAGCACAAGCGAAAAATCGTAATCCGCATTATCATAATGATCCAGAACTCAAAGAAATAATTGATAAAATGAACGAGGAAGCAATCAAAAAATATCAACAAACTCATGATCCATATAAACAATTGAAAGAAGTAGTAGAAAAAAATGGAGCAAAATATACAGGTGGTAATGATGCAGAACCTATGTCAACGCTAGAAAAAGAATTATTGGAAACATATGTAGAAACATTTGGTGAAGAAAGTAATATGTTGAAGTCGGGTATGCACCCAAATGACGATGGCGGATCAGATAAGTCATCAACATGTGAATGTACCGATATTAATAATACAGACTTAACAAAAACAAAAGGAAAAGATAAGTATTTAGTAAACTTAAAAGAGAGATGTAAGGGTGGTATAGGTTTTTGCACAGTAGGTAGTATACTCTTAATATTGATGGGTTTTATAGCTGCAGGATTAGCTACGGCGACATATTTGCAATGTTGTAAAGCTTTGTCGTCTAGTATAACAATACTTCATTTGTTTTTTGGTGGTTCATTAGAGTTAGCTCTTAAAGAAGTATGTACAATTGGTCTTGCTGATATAGTTGGAACTGTTCCAACGTATGCCATGACAGCATTTCAACCTTACGGTATTGCAGCTTTGGTACTACTTATATTAGCTGTTGTACTTATAATATTATATATATGGTTATATAGAAGAAGAAAAAATTCATGTAAACATGAATGCAAGAAACATTTATGTAAG

>IT4steA_11
ATGAAGATGCATTACCTTAAAATGTTATTGTTTACCTTTTTAATAAATACTTTAGTATTACCGCATTAT
AATTATCTAAATAATCATTATAATGTAAGTCTCATTCAAAACAAGACCAAAAGAGCAACGATAAAATCAAGACTTTTAGCACAAACCCAAAACCATAAACCACATTATCATAATGATCCAGAACTGAAAGAAATAATTGACAAAATGAACGAGGAAGCAATCAAAAAATATCAACAAACTCATGATCCATATAAACAATTGAAAGAAGTAGTAGAAAAAAATGGAACAAAATATACAGGTGGTAATGATGCAGAACCTATGTCAACGCTAGAAAAAGAATTATTGGAAACATATGAAGAAACGTTTGGTGACAAAAAACATATTATGTTAAAATCGGGTATTAACACCAATCAATACGACAAATCAATTGACGAATCCTCAACATGTGGATGTACTGATAATAATAAAGCGAAACTGGAAACAACAAAAGGAAAAGATAAGTATTTAAAACACTTAAAAGAGGGATGTACTCGTAGTATATGTTTTTGTTCAGTAAGTACGGTTTTTTTAACATTGATAGCTTTGGCATTTGCAAAAAAGGCTGCCATTGCTGCAGTCCTTACAGGATATGGGGAAGCCTTTAAAACATATGTATCCTCTAGTTCATTATTTTATATATTTGATAGCGTTTCATTAACTACAGCTATTCAAACAGCAAGTAAATGTGCTTCTCTTGCCGGTGCTACTGATGCTGGCGGAACTGCTGCAGGTGCTGCTACTACAACTATATTATCTTTTAATATTGCTATATATGTCCTTATTGCTATAACAGTCTTACTTATAATATTATATATATGGTTATATATAAGAAGAAAAAATTCATGGAAACATGAATGCAAGAAACATTTATGTAAGT

>IT4steA_10
ATGAACACATATTACGTTAAAATCTTAATATTTACTTTTTTGATAAATACATTATTATTACCACAATAT
GAAAATTATCAAAATAACCATTATAACATAAGGCTCATACCAAATAACACACAAAGAACAACGATAAAATCAAGATTATTAACAGAAATTCAAAAACCCAGCAATCCACATTATCACAATGATCCAGAACTGAAAGAAATAATTGACAAATTGAACGAGGAAGCAATAAAAAAATATCAAAAAACTCATGAACCATATGAACAATTACAAGATTTAGTAGGAAAAAAAGGAACAAAAAGTACAGGTAGACATGATACAGAACCTATGTCAGAGATAGAAAAGGAATTATTGGAAACATATGAAGAAATATTTGGTGAAAAAAAACATATTATGTTAAAATCTAGTATGTACCCAAATGATGATGACGAATCATCAACATGTGAATGTACTGATAATAATAATACGAAACTAGCAAAAACAAAAGGAAAGGATAAATATTTAAAAAATCTAAAACACAGGTGTATAGGTGGAATATGTTCTTGCTCCGTTGGTAGTGCCTTTTTAACCATGTTAGGTTTGGCATTAGCAAAAACTGCTGCGGCAACATATTTTACACACGGTTATCAAGTTTGTGTGTCTCATATGACAATATTTAATATGTTTAGTACTAATGCTCTAGGTGCAGCTATTAAAACAGGCACTGGAATCTGTGCAGGTGGTGCTGCTGATGTAATCGGAAGTGCTTCAACGATGGCCATTAACACGTTTAACCCTTATGGTATTGCGGCTTTGGTTCTAATTATATTAGTTGTTGCACTTATAATATTATACATATGGTTGTATAGAAGAAGAAAAAATTCATGGAAACATGAATGCAAAAAACATTTATGTAAG

>IT4steA_09
ATGAATATATTTTACCTTAAAATGTTATTGTTCAACTTTTTAATAAATGCTTTAATATTACCACATTAT
GAGAATTATTTAAATAACCATTATAATGTAAGTCTCATTCAAAACCACATCAAAAGAACAACGATAAAATCAAGACTTTTAGCACAAACCCAAATTCATAATCCGCATTATCACAATGATCCAGAACTAAAAGAAATAATTGATAAAATGAACGAGGAAGCAATCAAAAAATACCAGGAAACTCATGATCCATATAAACAATTGAAAGAAGTAGTAGAAAAAAACGGAACCAAAATTAGAGGCGGACATGCTGCAGAACCTATGTCAACGATAGAAAAAGAATTATTGAAAACATACGAAGAAAGGTTTGGTAACAAAAATCATGTTATGTTAAAATCAGGTAGATACCCAAATGATGATGATGAATCAGTTAATTCATCTTCATGTGAATGTACTGATATTAATAATGCGAAACTAGCAAAAACAAAAGGAAGAGATAAGTATTTAAAACACTTAAAAGGGAGATGTAACCTTGGTATATATATTTCTTCAATTGCTACTGTAATCTTAACATATTTAGGTTTGAAAGCTGCAAAAGCTGCTGCTGTTGGTGCCTTCAATATTGTTACTGCCACTGGAGTATCGTATAGTACGTGCGCATCCCATATTACTATATATAACATGTTTAATTCTATTACTCTAGGGGAAGCTGTTAAGGCAGGCGGTGGAATCTGTGTAAGTGGTGCTGGTGATTTAGTCGGAACTGCTGCAGGTTATGCAACTACAGCTATATTCCCTTTTTCTATTGCTATTTATGTCCTTATTGCTATAACTGTCATATTAATAATCTTGTACATATGGTTGTATATCAGAAGAAAAAATTCATGGAAACATGAATGCAAAAAACATTTATGTAAG

>IT4steA_08
ATGAACATATATTACCTTAAAATGTTATTATTTAACTTTTTAATAAATACTTTAGTATTAACCCATAAT
GAAAATTATCTAAATAACCATTATAATATAAGCCTCATACAAAACAACACAAAAAGAACAACGATAAAATCAAGATTATTAGCACAAACCCAAAATCATAATCCACATTATCATAATGACCCAGAACTGAAAGAAATAATTGACAAATTGAACGAGGAAGCAATAAAAAAATACCAAGAAACTCATGAACCATATGAACAATTACAAGAACTAGTAGAAAAAAAAGGAACAAAAACTGTTGGTAGAAATGATACAGAACCTATGTCAACTATAGAAAAAGAATTATTAGAAACATATGAACAAATATTTGGTCACGAAACTGATATGTTGAAGTCGGACATGAGCCAAAATGATGATGGCAAATCAGATAAATCATCATCATGTGAGTGTACTGATAATAATAATAATACAGAACTAGCAAAAACAAAAGGAAAGGATAAGTATTTAAAACATCTAAAACACAGATGTACCCGTGGTATATATGCTTGCTCTGTAGGTAGTTTTCTCTTAACAATGTTAGGTTTAGCATTTGCAAAAGCTGCTGCCATTGCAAAATTTGCTTCCATAGCAACAACTCATAGTAAATGCATTTCGTATGTTACTATACTTAATATGCTTCATTGTGAATCTATGGTTGCAGCTATTAAGACAGGTAGTGGAGTGTGTGTTAGTGGTCTTACAGATTTTGCGACACCTGCTGCAGGTGCTGCCACTGCAATTTTTGAACCTTGTGGTATTGCAGCTTTAGTTCTACTTATATTGGCTGTTGTACTTATAATATTATATATATGGTTATATAGAAGAAGAAAAAATTCATGGAAACATGAATGCAAGAAACACTTATGTAAG

>IT4steA_07
ATGAACATATATTACGTTAAATTATTATTATTTACCTTTTTGATAAATACATTAATATTACCCCATAAT
GAAAATTGTGAAAATAGGCATTATAATAGAAGCCTCATAACAAAGAACACGCAAAGAACAACTATAAAATCAAGATTATTAGCACAAACACAAAACCGTAATCCACATTATCACAATGATCCAGAACTTAAGGAAATAATTGATAAATTGAATGACGAAGCAATCAAAAAATACCAACAAACTCATGAACCATATGAACAATTGCGAGAACTAGTTGAAAAAAATGGAACAAAATTAACAGGTGGAAATGGTGCAGAACATATGTCAACGACAGAAAAAGATTTATTGGAAACATATGAAGAAATATTTGGTGAAGAAAATCATATTATGTTAAAATCGGGTATGTACCCAAATGGTGATGACAAATCACATAAGTCACTAACATGTGAATGTAATGATATCAGTAATACAGATTTAACAAAAAGAAAAGGAAAAGATAAGTATTTAAAACATCTAAAACACAGATGCATAGGTGGAATATGTTCTTGCTCAGTAGGTAGTGCAATCTTAACAATGATTGGTTTCTTTTTTGCAAAAGTTGGTGTAAATTCCATCCTCTCTCTTTCTTCATATGCATCATATAAAAGTTGTGTATTATCTGTTCCAATATATAATCTACTTCATCAATCAACTATGATTTCAACTTTTCAATGTGTTAGTAAATGTACAGCTGCTGCATCTCTCGATGTAGTCAATCCTGTTACAGGTGCTGCTATGGGCGCATTTTACCCCTGGGGTATGGCAGCTTTGGTTCTATTTATATTAGCTGTTGTACTTATAATATTATACATATGGTTGTATAGAAGAAGAAAAAATTCATGGAAACATGAATGCAAGAAACATTTATGTAAG

>IT4steA_p28
ATGAACACATATTACGTTAAATTATTATTATTTACCTTTTTAATAAATGTATTAATATTACCATATTAT
AAATTGTCAAAATAAGCATTATAATGTAAGCCTCATACAAAATAACACACAAGAAACAATAATAAAATCACGATTATTAGCACAAACACAAAACCATAATCCACATTATCACAATGATCCAGAACTCAAAGAAATGATTGACAAATTGAACGAGGAAGCAATAAAAAAATACCAACAAACTCATGATCCATATAAGCAATTGAAAGAAGTAGTAGAAAAAAATGGAACAAATATACAGATGGAAATGGTGCAGAACCTATGTCAACGCTAGAAAAAGATTTATTGGAAACATATGAAGAAGTGTTTGGTAAAGAAAATCATATTATGTTAAAATCGGGTATGTATCCAAATGATGATGAAAAATCTTCAACATGTGAATGTACTGATATTAATAATACGAAACTAGAAAAAACAAAAGGAAAAGATAAGTATTTAAAACATCTAAAACACAGATGTATAGGTGGAATATGTTCTTGCTCAGTTGGTAGCGCGTTCCTTACAATATTAGGTTTAGCATTTGCAAAAAAGGCTGCCCTTGCTGCCTTTGGAGTAGATATGACAAAATGTGCATCATTTCTTAATATAACTAATATGTTTAATTCTACTCTTCTAAGTTCAGCTATTAAAGCAGGTGCTGCAGCTCTTAATGAAGGTGCTATTTGTGTAGCCGGTGCTGCTGATGCGGCCGGAAGTGCTGTAGGTTATTCTACTGCAGCTATATTCTCTTTTTCTATTGCTATTTATGTCCTTATTGCTATAATAGTCTTACTTTTAATCTTGTACATATGGTTGTATATAAGAAGAAAAAATTCTTGGAAACATGAATGCAAGAAACATTTATGTA

>IT4steA_05
ATGAAGATGTATAACCTTAAAATGTTATTGTTTACCTTTTTAATAAATACATTAGCATTACCACATTAT
AATTATCAAAATAGCCATTATAATATAAACCTAATACAATATAGAGCACAAAGAACAACGATAAATTCAAGATTATTAGCACAAACAAAAAATCATAATCCGCATTATCATAATGACCCAGAACTCAAAGAAATAATTGATAAAATGAACGAGGAAGCAATCAAAAAATACCAACAAACTCATGATCCATATAAACAATTGAAAGATGTAGTAGAAAAAAATGGAACAAAATATACAGGTGGTAAAGATGCAGAACCTATGTCAACGCTAGAAAAAGAATTATTGGAAACATATGAAGAAATGTTTGGTAACGAAAGTGATATGTTGAAGTCGGGCATGAGTCCAAATGTTGATGAAAAATCTTCAACATGTGAATGTACTGATATTAATGGTGTGAAATTAGCAAAAACAAAAGGAAGAGATAAGTATTTAAAACACCTAAAACACAGATGTATAGGTGGAATATGTTCTTGCTCAGTAGGAAGTGCACTCTTAGCGTTGTTAGGTACAGCAGCTGCAAAAGGTGCTGTCATTGCTTTATTTGGAGATATGGCTAAGAATTGCATGAATACTATTTCTATATTTCATATGCTTAGTCATGATTCTATGACTTTAGCTGTGAACTCATTAGGTACAGTAGGTTGTTCTGCTGATTTAGCTGGAACTGCTGCAGGTTTTGCTACGGGAATATTTTACCCCTGTGGTATTGCAGCTTTGGTTCTGCTTATATTAGCTGTTGTACTTATAATATTATATATATGGTTGTATAGGAGAAGAAAAAATTCGTGGAAACATGAATGCAAGAAACATTTATGCAAGTA

>IT4steA_06
ATGAATATGTATTACCTTAAAATGTTATTGTTTAACATTTTAATAAATACATTAGTATTACCACATTAT
GAAAATTATCAAAATAACCATTATAATATAAGGCATATACAAATTAACAAACAAAGAACAACGATAAAATCAAGACTTTTAGCACAAACCCAAATCCATAATCCGCATTATCATAATGATCCAGAACTCAAAGAAATAATTGATAAAATAAACGAGGAAGCAATAAAAAAATACCAACAAACTCATGATCCATATAAACAATTGAAAGATGTAGTGGAAAAAAATGGAACAAAACCTGTAGGTGGTAATGATGCAGAACCTATGTCAGCGATAGAAAAAAAATTATTGGCAACATATGAAGAAAAGTTTGGTGAAAAAAGTCATATTATGTTAAAATCGGGTATGAACCCAAATGATGATGACAGATCAGATGGGTCATCATCATGTGAATGTAGTGATATTAATAATGCTGAATTAGCAAAAACAAAAGGAAGAGATAGATATTTAAAACATTTAAAACACAGATGTATCCATGGTATAGGTTTTTGCTCAATAGGTAGTACATTATTAACATTGATAGGTTTGGCATTGGCAAAAAAGGCTGCCTTTGACGTCTTGAATGTTACTGTCGGTACATTATCGTTTAAGGAATGCGCATCCTCTATCACTATATATAGTATGCTTAATAGTGAATCTATGATTGCAGGTAGTGCAGTTTGTGCTGCTGATTTAACAGTACCTGCTGCAACTTCTGCTGCTACAATTTTTCTTCCTTGTGGTATTACAGCTTTGGTTCTGCTTATATTAGCTGTTGTACTTATAATATTATATATATGGTTGTATAGGAGAAGAAAAAATTCGTGGAAACATGAATGCAAGAAACATTTATGCAAG

>IT4steA_p27
ATGAATATATATTACCTTAAAATGTTATTATTAACCTTTTTGATAAGTACTTTAATATTACCCCATAAT
TATATCCTATCTTCTTTTTCATGTTAGATATATAACCAAAATAACAAAAGAGGGACAACAAAAATATCACGACTCTTAGCACAAACACAAAACCGTAATCCACATTATCACAATGACGCAGAACTTAAGGAAATTATTGACAAATTGAACAAGGAAGCAATCAAAAAATATCAAGAAACACATGATCCATATGAACAATTGCAAGAACTAGTAGAACAAAACAGAACAATAAATACAGATAAACATGGTACAGAACCTATGTCAACGATAGAAAAAGAATTATTGGAAACACATCAAGAAATGTTTGGTGAGGAAAATCATATTATATTAAAATCGGGTATGTACAAAAATGATGATGACAGAACAGATAAGTCATCAACATGTGAATCTACTGATACTAATAATACAGAACTAGCAAAAACGAAAGGAAAAGATAAGTATTTAAAACACTTAAAAAAGAGATGCACTCGTGGTATATGCTCTTGCTCAGTCCTTAGTGCCTTTCTAACAATGTTAGGCTTAGCATTTGCAAAAAAAGCTGCCCTTGTTCCCTTTGCTTCCTATGGAAAAACATCAACTTGCTCATCAGTTCTTACTTTAACTAATATGCTTAATTCTGTTACATTAGAATCAACTCTTAAGGCAACCACAGGTTGTGCCGTGGGTGCATCTGATGTAGCATTACCTGCTGCAACTTCTGCAAATGCAATTTTTGGTCCTTGTGGTATTGCTGCTTTAGTTCTACTTATATTAGCTGTTGTACTTGTAATATTGTACATATGGTTGTATAAAAGGAGAAAAAATTCATGGAAACATGAATGCAAAAAACATTTATGCAAG

>IT4steA_03
ATGAACACATATTACGTTAAATTATTATTATTTACCTTTCTGATAAATATATTAGTATTACCCCATAAT
AATTATATAAATAACCATTATAATATAATCCTCATACAAAACAACACACAAAGAACAACAATAAAATCACGATTATTAGCACAAACACAAAACCATAATCCACATTATCATAATGACCCAGAACTTAAGGAAATGATAGACAAATTGAACGAGGAAGCAATAAAAAAATATCAACAAACTCATGAACCATATGAACAATTAAAAGAACTAGTAGAAAAAAGCGAAACAAAATTAACAGGTGGTAATGATGCAGAACCTATGTCAACGCTAGAAAAAGAATTATTGGAAATATATGAAGAAATGTTTGGTAACAAAAATGATATTATGTTAAAATCATGTATGTATCAAAACGATGATGAAAAATCAGATAAATCATCATCATGTTAATGTACCGATACTAATAATGCAAAACTAGCAACTACAAAAGGAAAAGATAAATATTTAAAACACTTAAAACATAGATGTACCCGTGGTATATGTTCTTGCTCAGTTGGTAGTGTATTCATAACATTGATAGGTTTGTTAGTTGCTAAAGCTGCTGCCGTTGATGCCTTCAAAATTGTTACTGCCAGTATAGCAACCTGTAGTAAATGCGCATCCTCTATCACTATATCTAATATGTTTAATAATGCATCTATTGTTGCAGCTCTTCAAAAATGTGGTGTCTTGGTAGCTACTAATGGTGTTAGTGATGGGGTCGGAACTGCTGTGGGTACTGCTACTACAGCTTTTAACCCTTATGGTATCGCGGCTTTGGTACTAATTCTAGTAGCTGTTGCACTTATAATATTATATATATGGTTATATAGAAGAAGAAAAAATTCATGGAAACATGAATGCAAGAAACATTTATGTAAGTA

>IT4steA_04
ATGAACACATATTACGTTAAATTATTATTATTTACCTTTCTGATAAATATATTAGTATTACCCCATAAT
AATTATATAAATAACCATTATAATATAATCCTCATACAAAACAACACACAAAGAACAACAATAAAATCACGATTATTAGCACAAACACAAAACCATAATCCACATTATCATAATGACCCAGAACTTAAGGAAATGATAGACAAATTGAACGAGGAAGCAATAAAAAAATATCAACAAACTCATGAACCATATGAACAATTAAAAGAACTAGTAGAAAAGAATCAAACAAAATTAACAGGTGGTAATGATGCAGAACCTATGTCAACGACAGAAAAAGAATTATTGGAAATATATGAAGAAATGTTTGGTCACAAAAATGATATTATGTTAAAATCGGGCATGTATCCAAATGGTGATGAAACATCTTCAACATGTGAATGTACTGATATTAATAATACAGATTTAACAAAAAGAAAAGGAAGGGATAAATATTTAAAAAATCTGAAACACAGATGTATAGGTGGAATATGTTCTTGCTCAGTAGGTAGTGCAATCTTAACAATGTTAGGTTTAGCATTCGCAAAAAAGGCTGCGGGAGCTTTATTTGTTAGTGGTATGGAAAATTGTGCGTCTAAGCTCACAATATTTAATATGTTTAATTGTACTACTCTAGATGCAGCTCTCAAAGGAACTTCATGTGCTGGTGTGCTTTCTGATATAATTACGCCTGCTACAGGTGCTGCTACTACAACTATATTCCCTTATTCCATTGCTATTTATGTCCTTATTGCTATAATCGTCTTACTCATAATATTATATATATGGCTATATAGAAGAAGAAAAAATTCATGGAAACATGAATGCAAGAAACATTTATGCAAGTA

>IT4steA_02
TTGAATATATGTTACCTTAAAATGTTATTGTTTACCTTTTTGATAAATATTTTAGTGTTATCACATTAT
GAAAATTATCAAAATAACCATTATAATATAAGCCATATACAAAATAACACACAAGGAATAACGATAAAATCAAGATTATTAGCGCAAACTCAAAATCATAATCCACATTATCATAATGACCCAGAACTGAAGAAAATAATTGATCAATTAAACGAAGAAGCAATAAGAAAATACCAACAATCTCATGATCCATATGAACAATTGCAAGACCTAGTAGAAAAAAACGGAACAAAAATTAGAAGTGGTCATGATGCAGAACCTATGTCAATGATAGAAAATGAATTATTGGAAACATATGAAGAAATGTTTAGCGACAAAAATCATGTTATGTTAAAATCGGGTAGGTACCCAAATGATGAAGACAAATCAGATGATTTATCTTCATGTGAATGTACTGATATCAATAATGCAAAACTAGTAAAAACAAAAGGAAGAGATAAGTATTTAAAACACTTAAAAGGGAGATGTACCCGTGGTATATATTTTTGTTCCCTTGGTAGTGTAATCTTAACATATATAGGTTTGGTATTTGCAAAAGCTGCTGCCATCAACTACCTTACTGGCTTAAACCCACCTTATAATGCTTACGTATCCTCTGTCAATATAATTAATATGTTTGTAGGTAGTGCATCTTGGGCTCCTGATTTAGTCGGAACTGTTCCAGCATATGCTATAGGCGCATTACAGCCCTGGGGTATTGCAGCTTTAGTTTTACTTATATTAGCTGTTTCTCTTATAATATTATATATATGGTTATATAGAAGAAGAAAAAATTCATGGAAACATGAATGCAAGAAACATTTATGTAAG

>IT4steB_t26
GAATATATATTATAATAATATGTTAGTAATGTCCTTTTTATTGAATGTTTTATTGTTATCAGATAAT
CACGAATGATAATCATGAAATCAAGGCGTTTATCTGAAATTCAATTGCCTAGGTGTCCACACTATCACAATGATCCAGAGCTTAAGAAAATAATTGACAAATTGAATGAAGAAAGAATTAAAAAATATATAGAGACTAATAATTCTTTTGAAGAAATACATGAATTATTAGGGTAAGGAAAGAACAAAATCTTTTTATGTGAATGGTATGAAGAAATCCTCGAAAATGGAAAACGAATTATTGAAAAAACATGATGATTCAATTCGTGATAAACATAATGTTATGTTAAAATTAGAATTTTACACAAGTGAAGATATAAAATTAAATGATAAATCTTGTGAATATCAAAATATAAAGATATCGGGAGATGAATTGGCTTCATCCCATAAGATACATGATAATTATTTAGATAATTTAAGAAAGGGTTGCTTTGGAGGTGTAGGTATATGTACATTGTGCTCTATTCTTGTGAGCAATATTGGTATTGGATATGCTGTGACTGCTGCTAAAGGGATAATTACCAATTCTTATTCTTTGGTTATTGCTGATAAATTTGCAAAGGTTCTTGCTGGTGTATATTTTTTTTTTATCTCTTCTATTGAGAATGCTGCTGTTCCTATTTTTAGTCTTTTTCATTGGGATGCTATGAGAATAGCTAGTACTGCGACTACAGCTTTTTTACCTTATGGTATTGCAGCTTTGGTATTAATTATATTAGTTGTTGCACTTATAGTATTATATATATGGTTGTATAAAAGACGAAAAAAATCATGGAAACATGAATGCAAGAAACATTTATGCACA

>IT4steB_01
AAAAATATATACCTCTTTAAAATGTTATTATTTGCCTTTTTATTTAATGCATTTTTATTATCACAACGT
AAATGTATAAATAAGATTGGTAATATAAGTCTTATAAAAAATAACACACAAAGTATATCAACAAAATCAAGATACTTAGCAGAAATAGAAAGGCCAAACAATCCACATTATTACAATGACCCAGAACTCAAAGAAATAATTGACAAATTGAATAAGGAGGCAATAAAAAAATATCAAAAAAATCATGATCCATATGAACAATTAAAAGAAGTAGTAGAAAAGAATCAAACAAAAGTTACAGGTGGTAATGATGCAGAACCTATGTCAACGTTAGAAAAAGATTTATTGGAAATATATGAAAAATTATTTGGTGACAAAAGTCATATTATGATAAAATCGAATATATACATCAATCAAGATGACAAATCAAATGATAAAAATGATAAATCTTGTGAATGTGCAAATTATAAGAAATATAATCAATTATTATCATCATATAGTGTAGATGATGCTTATTTACATAATTTAAAATCTGGTTGTGTTGCATGTGTAGGTACAAGTGCTCTTTCGTCCATAATTACAGGTCTTTATGGTATTAGCGCTGCAAGTACTGCAGCTATAGAGGCAATTATGACTACTTCTAGTGCGACTATTATTACTAAACTCACAAAATCACTTTTTGGTATAAATTTTTTTTCTCAAACATCAATAGAAAGCGCTTATATTACTGCAGGTATTACCTCCGTCGAAGGTGAACTTTATGCAGGTCTTGTTACTTCAACATTTTTACCTTATGGTATTGTAGCTATAGTTCTAATTTTAGTAATTGTTGCACTTATAATGTTATACATATGGTTTTATAGAAGACGAAAAAGTTCATGGAAATATGCATACAAAAATCATTTATCTACA
