# Supplementary material for: Design of a variant surface antigen-supplemented microarray chip for whole transcriptome analysis of multiple Plasmodium falciparum cytoadherent strains, and identification of strain-transcendent rif and stevor genes
Source: Malar J. 2011 Jun 30;10:180. doi: 10.1186/1475-2875-10-180 (PMC3155837; doi:10.1186/1475-2875-10-180)
Supplement: Additional file 3 — Pfmc-2tm gene sequences from HB3, Dd2 and IT. [file 1475-2875-10-180-S3.TXT]

>HB3Pfmc2TM_01
ATGTTTCAATATATTTATAAAATATATATTTTTACCATAATACTATGTGCATCTAATCAATTAAAAACG
AATGTAGTAGAAATTGGAACATACAAATTATCATACCATAATGGAGGGATACAATTCAGAATGTTAGCACAAAAAAACACAAATAAAAAACCATTCGGAAATACCTTAACGAATATATTGTTTAAGGACAAAAAAAAAAAAAATCTTGATCCTCAAATTTCATCTCTAGTCAGTTTAGTAGATAATATGAATATAACTCAAGAAAAAAAAGATAAAATCAAAAATCTCTCATTAAAATATATAAATAGTAGAGATGTAAAAGAAAAAAATGAATCAATTAATGAACTTCAAAAATATAGTAATAACGAAGAATGTAAAGAATATATGGATAGTTATTTAATGCATCTTCGTATGCAAAATGATATAAAATGTTTAAAAAGAAAAAATTTGTGGAATAATATTTGGATTGTTTCAACGACCTTATTATTAATCATTATAATGATAGCATGTATAATTGTATGTACAGGTGAAACAAGTTCTGTATTTTACCCTGCATTTATTCTTTTAATTTTTATTATCCATATAGTTGCTCGTTATTTTCCTGACATGAAAATAGGTTTTAAAAAATTAAAAACAAAATTGAACACATTTTTTCAAAACAAAAAGCAAATAACAAAA

>HB3Pfmc2TM_02
ATGTTTCATTATTTTTACAAAATATATATTTTTACCATAATACTATGTGCATCGAATCTATTTAATAAC
AATGGAGTAGAAATTGGAACATACAAATTATCATACCAAAATGGAGGGAGACAATTCAGAATGTTAGCACAAAAAAACGAAAATGAAAAATCAAACGGAAATACCTTAAAGAATACATTGTTAAAAGATGAAAACAAAAAAGGTAGTAAAACAAAAAATCTTGATCCTCAAATTACATCACTAGTTAATTTAGTAGATAATATGAATATAAATGAAGAACAAAAAGATAAAATCAAAACTCTTACATTAGAATATATAAATAGTGACGATATAAAAAAAAAAAATAAATCAATTAATGAACTTAAAAAATACAGTAATAACGAAGAATGTAAAGAACATATGAATAATTATTTAATGCATCTTCGTATGCAAAATGAGATAAAATATTTAAAAAGAAAAAATTTATGGAATAATATTTGGATTGTTGTAATAACCTTATTATCAATCATTCTATTGATTGCAGCTATGGCTATGTATACATTCTCAGGATTTTCTGCTTTTCTTGTAACATTTGTTCTTTCAAATCTTATGATCTATATGTTTGCTCGTTTTTATCCTGAAATTAAAGTGCAATTTAAAAAATTTAAAGAAACTTGTACAAATTTGTTCAAAAAAAAAAGCAAA

>HB3Pfmc2TM_03
ATGTTTCATTATATTTATAAAATATATATTTTTACCATAATACTATGTGCATCTAATCTATTTAATAAC
AATGTAGTAGAAATTGGAACATACAAATTATCATACCATAATGGAGGGATACAATTCAGAATTTTAGCACAAAAAAACACAAATAAAAAACCATTCGGAAATACCTTAACGAATATATTGTTTAAGGACAAAAAAAAAAAAAATCTTGATCCTCAAATTTCATCTCTAGTCAGTTTAGTAGATAATATGAATATAACTCAAGAAAAAAAAGATAAAATCAAAAATCTCTCATTAAAATATATAAATAGTAGAGATGTAAAAGAAAAAAATGAATCAATTAATGAACTTCAAAAATATAGTAATAACGAAGAATGTAAAGAATATATGGATAGTTATTTAATGCATCTTCGTATGCAAAATGATATAAAATGTTTAAAAAGAAAAAATTTGTGGAATAATATTTGGATTGTTTCAACGACCTTATTATCAATCATTATATTGATAGCATGTGTATTTTCGGTTGGATTTTCTGAATCTTCTGCATTTTACCTTGCATTTATTGTTTTAATTTTTATTATCTATATAGTTGCTCGTTATTTTCCTGAAATGAAAATAGGTTTTAAAAAATTAAAAACAAAATTGAACACATTTTTTCAAAACAAAAAGCAAATAATA

>HB3Pfmc2TM_04
ATGTTTCATTATATTTATAAAATATATATTTTTACCATAATACTATGTGCATCTAATCTATTTAATAAC
AATGTAGTAGAAATTGGAACATACAAATTATCATACCATAATGGAGGGATACAATTCAGAATGTTAGCACAAAAAAACACAAATAAAAAACCATTCGGAAATACCTTAACGAATATATTGTTTAAGGACAAAAAAAAAAAAAATCTTGATCCTCAAATTTCATCTCTAGTCAGTTTAGTAGATAATATGGATATAACTCAAGAAAAAAAAGATAAAATCAAAAATCTCTCATTAAAATATATAAATAGTGATGATATATTAGAACAAAATAAATCAATTAATGAACTTAAAAAATACAGTAATAACGAAGAATGTAAAGAATATATGGATAGTTATTTAATGCATCTTCGTATGCAAAATGATATAAAATGTTTAAAAAGAAAAAATTTGTGGAATAATATTTGGATTGTTTCAACGACCTTATTATTAATCATTATAATGATAGCATCTGTATTTTCGTTTACACTTGATCTAATTTCTGCATTTTACCTTGTATTTATTTTTTTAATTTATATTATCTATATATATGCTCGTTATTTTCCTGAAATGAAAATAGGTTATAAAGGAATAAAAGAAGCTTGTAAATATTATTTCAACAAAAAAAGCAAA

>HB3Pfmc2TM_05
ATGTTTCATTATATTTATAAAATATATATTTTTACCATAATACTATGTGCATCTAATCTATTTAATAAC
AATGTAGTAGAAATTGGAACATACAAATTATCATACCATAATGGAGGGATACAATTCAGAATGTTAGCACAAAAAAACACAAATAAAAAACCATTCGGAAATACCTTAACGAATATATTGTTTAAGGACAAAAAAAAAAAAAATCTTGATCCTCAAATTTCATCTCTAGTCAGTTTAGTAGATAATATGGATATAACTCAAGAAAAAAAAGATAAAATAAAAACTCTGACATTAAAATATATAAATAGTAGAGATGTAAAAGAAAAAAATGAATCAATTAATGAACTTCAAAAATATAGTAATAACGAAGAATGTAAAGAATATATGGATAGTTATTTAATGCATCTTCGTATGCAAAATGATATAAAATGTTTAAAAAGAAAAAATTTGTGGAATAATATTTGGATTAATTCTATTACCTTATTATTAATCATTCTATTGATAGCAACTATGTCAGTGACTGGATTTTCTCAAAATAATATCTTTCTTTTTATATTTATATTTTCATGTCCTATGATCTATTTATTTGCTCGTTATTTTCCTGAGATGAAAATAGGTTTTAAAAAATTAAAAACAAAATTGAACACATTTTTTCAAAACAAAAAGCAAATAACAAAA

>HB3Pfmc2TM_p06
ATGTTTCATTATATTTATAAAATATATATTTTTACCATAATACTATGTGCATCTAATCTATTTAATAAC
AATGTAGTAGAAATTGGAACATACAAATTATCATACCATAATGGAGGGATACAATTCAGAATTTTAGCACAAAAAAACACAAATAAAAAATCAAATGGAAATACCTTAACGAATATATTGTTAAAAGATAAAGGCGAAAAAGGTAGTAAAAAAAAAAATCCTGATGATCAAATTTCATCTCTAGTCAGTTTAGTAGATAATATGAATATAACTCAAGAAAAAAAAGATAAAATCAAAAATCTCTCATTAAAATATATAAATAGTAGAGATGTAAAAGAAAAAAATGAATCAATTAATGAACTTCAAAAATAGAGTAATAACGAAGAATGTAAAGAATATATGGATAGTTATTTAATGCATCTTCGTATGCAAAATGATATAAAATGTTTAAAAAGAAAAAATTTGTGGAATAATATTTGGATTGTTTCAACGACCTTATTATTAATCATTATAATGATAGCATGTATATTCTCTGTTGGTAGTACTCACGCATCTGCATTTTATCCTGCACTTTTTCTTGCAGTCTTTTAAATATATATGTATGCTCGTTTTTTTCCTGTTGTTAAAATAACTTTTACCGAATTAAAAAAAAAATTGTACAAATTTTTTCAAAAAAAAAAA

>HB3Pfmc2TM_t07
TACCATAATGGAGGGATACAATTCAGAATGTTAGCACAAAAAAATGATAATAAAAAATCATTCGGAAATACCTTAACGAATATATTGTTTAAGGACAAAAAAAAAAAAAATCTTGATCCTCAAATTTCATCTCTAGTCAGTTTAGTAGATAATATGGATATAACTCAAGAAAAAAAAGATAAAATCAAAAATCTCTCATTAAAATATATAAATAGTAGAGATGTAAAAGAAAAAAATGAATCAATTAATGAACTTCAAAAATATAGTAATAACGAAGAATGTAAAGAACAAATGGATAGTTATTTAATGCATCTTCGTATGCAAAATGATATAAAATGTTTAAAAAGAAAAAATTTGTGGAATAATATTGGGATTAATTCTATTACCTTATCCTTAATCATTATAATGATAGGATGTATGTTAGCTAGTTCAGGTTCTGCTCAACTTCTATATCCTCCTGCACCTTTTCTTTTAATTTTTATTATCTATATAGTTGCTCGTTATTTTCCTGACATGAAAATAGGTTTTAAAAAATTAAAAACAAAATTGAACACATTTTTTCAAAACAAAAAGCAAATAACAAAA

>HB3Pfmc2TM_08
ATGTTTCAATATATTTATAAAATATATATTTTTACCATAATACTATGTGCATCTAATCAATTAAAAACGAGAAAA
AATGTAGTAGAAATTGGAACATACAAATTATCATACCATAATGGAGGGATACAATTCAGAATGTTAGCACAAAAAAACACAAATAAAAAACCATTCGGAAATACCTTAACGAATATATTCTTAAAAAATAAAAAAGAAAAAGACAGTAAAACAAAAGATCTTGATCCTCAAATTTCATCTCTAGTCAGTTTAGTAGATAATATGAATATAACTCAAGAAAAAAAAGATAAAATCAAAAATCTCTCATTAAAATATATAAATAGTAGAGATGTAAAAGAAAAAAATGAATCAATTAATGAACTTCAAAAATATAGTAATAACGAAGAATGTAAAGAATATATGGATAGTTATTTAATGCATCTTCGTATGCAAAATGATATAAAATGTTTAAAAAGAAAAAATTTGTGGAATAATATTTGGATTAATTCTATTACCTTATTATTAATCATTCTATTGATAGCAACTATGTCAGTGACTGGATTTTCTCAAAATAATATCTTTCTTTTTATATTTATATTTTCATGTCCTATGATCTATTTATTTGCTCGTTATTTTCCTGACATGAAAATAGGTTTTAAAAAATTAAAAACAAAATTGAACACATTTTTTCAAAACAAAAAGCAAATAACAAAA


>Dd2Pfmc2TM_01
ATGTTTCACTATATTTATAAAATATATATTTTTACCATAATACTATGTGCATCAAATCTAATTAATCACAATGTAGTAGAAATTGGAACATACAAATTATCATACCATAATGGAGGGATACAATTCAGAATTTTAGCACAAAAAAACACAAATAAAAAACCATACGGAAATACCACAACAAATATATTCTTAAAAAATAAAAAAGAAAAAGACAGTAAAACAAAAGATCTTGATCCTCAAATTTCATCTCTAGTCAGTTTAGTAGATAATATGAATATAACTCAAGAAAAAAAAGATAAAATCAAAAATCTCTCATTAAAATATATAAATAGTAGAGATGTAAAAGAAAAAAATGAATCAATTAATGAACTTCAAAAATATAGTAATAACGAAGAATGTAAAGAATATATGGATAGTTATTTAATGCATCTTCGTATGCAAAATGATATAAAATGTTTAAAAAGAAAAAATTTGTGGAATAATATTTGGATTGTTTCAACGACCTTATTATTAATCATTATAATGATAGCATGTATAATTGCAGGTGTACTTCATGCAAATAATGCATTTTACCCTGCATTTATTCTTTTAATTTTTATTATCTATATAGTTGCTCGTTATTTTCCTGACATGAAAATAGGTTTTAAAAAATTAAAAACAAAATTGAACACATTTTTTCAAAACAAAAAGCAAATAACAAAATAA

>Dd2Pfmc2TM_t02
ATGTTTCACTATATTTATAAAATATATATTTTTACCATAATACTATGTGCATCAAATCTAATTAATCACAATGTAGTAGA AATTGGAACATACAAATTATCATACCATAATGGAGGGATACAATTCAGAATTTTAGCACAAAAAAACACAAATAAAAAAC CATACGGAAATACCACAACAAATATATTCTTAAAAAATAAAAAAGAAAAAGACAGTAAAACAAAAGATCTTGATCCTCAA ATTTCATCTCTAGTCAGTTTAGTAGATAATATGAATATAACTCAAGAAAAAAAAGATAAAATCAAAAATCTCTCATTAAA ATATATAAATAGTAGAGATGTAAAAGAAAAAAATGAATCAATTAATGAACTTCAAAAATATAGTAATAACGAAGAATGTA AAGAATATATGGATAGTTATTTAATGCATCTTCGTATGCAAAATGATATAAAATGTTTAAAAAGAAAAAATTTGTGGAAT AATATTTGGATTGTTTCAACGACCTTATTATTAATCATTATAATGATAGCATGTATAATTGCAGGTGTACTTCATGCAAA TAATGCATTTTTACCCTGCATTTATTCTTTTAATTTTTATTATCTATATAGTTGCTCGTTATTTTCCTGA

>Dd2Pfmc2TM_03
ATGTTTCACTATATTTATAAAATATATATTTTTACCATAATACTATGTGCATCAAATCTAATTAATCACAATGTAGTAGA AATTGGAACATACAAATTATCATACCATAATGGAGGGATACAATTCAGAATTTTAGCACAAAAAAATGATAATAAAAAAT CATTCGGAAATACCTTAACGAATATATTGTTTAAGGACAAAAAAAAAAAAAATCTTGATCCTCAAATTTCATCTCTAGTC AGTTTAGTAGATAATATGAATATAACTCAAGAAAAAAAAGATAAAATAAAAACTCTGACATTAAAATATATAAATAGTAG AGATGTAAAAGAAAAAAATGAATCAATTAATGAACTTAAAAAATACAGTAAAAACGAAGAATGTAAAGAACAAATGGATA ATTATTTAATGCATCTTCGTATGCAAAATGATATAAAATGTTTAAAAAGAAAAAATTTATGGAATAATATTTGGATTAAT TCTATTACCTTATCCTTAATCATTATAATGATAGCATGTGTATTTTCGCTTTTAATTACTCCAATTCCTATATTATTTGA CCTTGCATTTATTGTTTTAATTTTTATTATCTATATATATGCTCGTTATTTTCCTGACATGAAAATAGGTTATAAAGGAA TAAAAGAAGCTTGTAAATATTATTTCAACAAAAAAAGCAAATAACAAAATAA

>IT4Pfmc2TM_01
ATGTTTCATTATATTTATAAAATATATATTTTTACCATAATACTATGTGCATCTAATCTATTTAATAAC
AATGTAGTAGAAATTGGAACATACAAAT
TATCATACCATAATGGAGGGATACAATTCAGAATGTTAGCACAAAAAAAC
ACAAATAAAAAACCATTCGGAAATACCTTAACGAATATATTGTTTAAGGA
CAAAAAAAAAAAAAATCTTGATCCTCAAATTTCATCTCTAGTCAGTTTAG
TAGATAATATGAATATAACTCAAGAAAAAAAAGATAAAATAAAAACTCTG
ACATTAAAATACATAAATAGTGATGATATATTAGAACAAAATAAATCAAT
TAATGAACTTCAAAAATATAGTAATAACGAAGAATGTAAAGAACAAATGG
ATAGTTATTTAATGCATCTTCGTATGCAAAATGATATAAAATGTTTAAAA
AGAAAAAATTTGTGGAATCATATTTGGATTGTTTCAACGACCTTATTATT
AATCATTATATTGATAGCATGTATAATTGCAAGTGTACATGATCTAATTT
CTGCATTTTACCCTGCATTTATTCTTTTAATTTTTATTATCTATATATTT
GGTCGTTATTTTCCTGAAATGAAAATAGGTTATAAAGGAATAAAAGAAGC
TTGTAAATATTATTTCAACAAAAAAAGCAAATAA

>IT4Pfmc2TM_02
ATGTTTCATTATATTTATAAAATATATATTTTTACCATAATACTATGTGCATCTAATCTATTTAATAAC
AATGTAGTAGAAATTGGAACATACAAATTATCATACCATAATGGAGGGATACAATTCAGAA
TTTTAGCACAAAAAAACACAAATAAAAAACCATACGGAAATACCACAACAAATATATTCT
TAAAAAATAAAAAAGAAAAAGACAGTAAAACAAAAGATCTTGATCCTCAAATTTCATCTC
TAGTTAGTTTAGTAGATAATATGGATATAACTCAAGAAAAAAAAGATAAAATAAAAACTC
TGACATTAAAATACATAAATAGTGATGATATATTAGAACAAAATAAATCAATTAATGAAC
TTAAAAAATACAGTAAAAACGAAGAATGTAAAGAACAAATGGATAATTATTTAATGCATC
TTCGTATGCAAAATGATATAAAATGTTTAAAAAGAAAAAATTTGTGGAATAATATTTGGA
TTGTTTCAACGACCTTATTATTAATCATTATAATGATAGCATGTGTATTTTCGGTTGGAA
TTACTGAATCTTCTGCATTTTACCCTGCATTTATTCTTTTAATTTTTATTATCTATATAT
TTGCTCGTTATTTTCCTGAAATGAAAATAGGTTATAAAGGAATAAAAGAAGCTTGTAAAT
ATTATTTCAACAAAAAAAGCAAA

>IT4Pfmc2TM_03
ATGTTTCATTATATTTATAAAATATATATTTTTACCATAATACTATGTGCATCTAATCTATTTAATAAC
AACGGAGTAGAAAATGGAACATACAAATTATCATACCATAATGGAGGGATACAATTCAGAATG
TTAGCACAAAAAAACACAAATAAAAAACCATTCGGAAATACCTTAACGAATATATTCTTA
AAAAATAAAAAAGAAAAAGACAGTAAAACAAAAGATCTTGATCCTCAAATTTCATCTCTA
GTCAGTTTAGTAGATAATATGAATATAACTCAAGAAAAAAAAGATAAAATCAAAAATCTC
TCATTAAAATATATAAATAGTAGAGATGTAAAAGAAAAAAATGAATCAATTAATGAACTT
CAAAAATATAGTAATAACGAAGAATGTAAAGAATATATGGATAGTTATTTAATGCATCTT
CGTATGCAAAATGATATAAAATGTTTAAAAAGAAAAAATTTGTGGAATAATATTTGGATT
GTTTCAACGACCTTATTATTAATCATTACAATGATAGCATGTTTATTTTCGGCTGGAATT
TCTCCATCTACTGCATCTGGCCTTGCATTTATATTTATTCTTTTAATTTTTATTATCTAT
ATAGTTGCTCGTTATTTTCCTGACATGAAAATAGGTTTTAAAAAATTAAAAACAAAATTG
AACACATTTTTTCAAAACAAAAAGCAAA


>IT4Pfmc2TM_04
ATGTTTCATTATATTTATAAAATATATATTTTTACCATAATACTATGTGCATCTAATCTATTTAATAAC
AATGTAGTAGAAATTGGAACATACAAATTATCATACCATAATGGAGGGAT
ACAATTCAGAATGTTAGCACAAAAAAATGATAATAAAAAATCATTCGGAA
ATACCTTAACGAATATATTGTTTAAGGACAAAAAAAAAAAAAATCTTGAT
CCTCAAATTTCATCTCTAGTCAGTTTAGTAGATAATATGAATATAACTCA
AGAAAAAAAAGATAAAATAAAAACTCTGACATTAAAATACATAAATAGTG
ATGATATATTAGAACAAAATAAATCAATTAATGAACTTAAAAAATACAGT
AAAAACGAAGAATGTAAAGAACAAATGGATAATTATTTAATGCATCTTCG
TATGCAAAATGATATAAAATGTTTAAAAAGAAAAAATTTATGGAATAATA
TTTGGATTAATTCTATTACCTTATCCTTAATCATTATAATGATAGCATGT
GTATTTTCGCTTTTAATTACTCCAATTCCTATATTATTTGACCTTGCATT
TATTGTTTTAATTTTTATTATCTATATATATGCTCGTTATTTTCCTGAAA
TGAAAATAGGT

>IT4Pfmc2TM_t05
ACCTTAACGAATATATTGTTTAAGGACAAAAAAAAAAAAAATCTTGATCC
TCAAATTTCATCTCTAGTCAGTTTAGTAGATAATATGAATATAACTCAAG
AAAAAAAAGATAAAATCAAAAATCTCTCATTAAAATATATAAATAGTAGA
GATGTAAAAGAAAAAAATGAATCAATTAATGAACTTCAAAAATATAGTAA
TAACGAAGAATGTAAAGAACAAATGGATAGTTATTTAATGCATCTTCGTA
TGCAAAATGATATAAAATGTTTAAAAAGAAAAAATTTGTGGAATCATATT
TGGATTGATTCAACGACCTTATTATTAATCATTATAATGATAGCATGTAT
GTTTGCTAGTTCAGGTACTACTCAACTTATATATCTTCCTGCATTTAGTC
TTTTAATTTTTATTATCTATATAGTTGCTCGTTATTTTCCTGACATGAAA
ATAGGTTTTAAAAAATTAAAAACAAAATTGAACACATTTTTTCAAAACAA
AAAGCAAATAACAAAA

>IT4Pfmc2TM_06
ATGTTTCATTATTTTTACAAAATATATATTTTTACCATAATACTATGTGCATCGAATCTATTTAATAAC
GTAGAAATTGGAACATACAAATTATCATACCATAATGGAGGGAGACAATTCAGAATGTT
AGCACAAAAAAACGAAAATGAAAAATCAAACGGAAATACCTTAAAGAATACATTGTTAAA
AGATGAAAACAAAAAAGGTAGTAAAACAAAAAAACTTGATCCTCAAATTACATCACTAGT
TAATTTAGTAGATAATATGGATATAAATGAAGAACAAAAAGATAAAATCAAAACTCTCAC
ATTAGAATATATAAATAGTGACGATATAAAAAAAAAAAATAAATCAATTAATGAACTTAA
AAAATACAGTAATAACGAAGAATGTAAAGAGCATATGAATAATTATTTAATGCATCTTCG
TATGCAAAATGAGATAAAATATTTAAAAAGAAAAAATTTTTGGAATAATATTTGGATTGT
TGTAATAACCTTATTATCAATCATTGTATTGATTGGAGCTATGGCTATGTATACATTCTC
AGGATTTTCTGTTTTTCTTGTACCATTTGTTCTTTCAAATCTTATGATCTATATGTTTGC
TCGTTTTTTTCCTGAAATTAAATTACGTTTTAAAGAATTTAAAGAAAC

>IT4Pfmc2TM_p07
ATGTTTCATTATTTTTACAAAATATATATTTTTACCATAATACTCTGTGCATCGAATCTATTTAATAAC
AATGGAATAGAAATTGGAAC
GTACACATTACCATACCATAATGTAGGGATACAATTCAGAATGTTAGCACAAAAAAACGC
AAATAAAAAATCATTAGGAAATACCTTAATGAATTTATTGTTAAAGGAAAATAAAAAAAC
AAACCTTGACCCTCAAACTTCATCTCTAGTTAGATTAGTAGATAATATGAATATAACTCA
AGAAAAAAAAGATAAAATAAAAAGTCTCACATTACAATACATAAATAGTGATGATATATT
AGAAAAAAATAAATCAATTAATGAACTTAAAAAAATACAGTAAAAACGAAGAATGTAAAG
AAAATATGGATAATTACTTAATGTATCTTCGTATGCAAGATGATATAAAATATTTAGAAA
GAAATAATACATGGAATAATATTTGGATTGTTACAATGACCTTATTTTTAATCATTATAA
TGATAGCATGTATATTTTCTGTTGGTATTACTCACGCATCTGCATTTTATCCTGCACTTT
TTCTTGCAGTTTTTTTAATATATATGTATGCTCGTTTTTTTCCTAAAATTAAAATAACTT
TTACCGAATTAAAAAA

>IT4Pfmc2TM_p08
TGCGCATCAAATCTACTTAATAATGTAATATATAATAAT
AAAAAAGATGAAATCTAAACACTCACATTAAAATATATAGATGGGTTACTATAAAGACGAAAAAAATAAATCAATTAATAAAAATAAAAAATACAATAAAAACGAAGAATATAGAGAACATATTGCTAATTATTTAATGTATCTTCGTATGTAAGATGATATAAAATATTTAGAAAGAAAAAATATATGGAATAATATTTCGATTGTTGAAATAACCTTCTTATTATTAATTCTACTTTTAGCAGTTTTGTCCGTGTCTAAATTTTCAGGAGCTTCTACCTTCCTTTTTATATATATTCTTTTAAATATTATGATCTATATATTTTTGCTCGTTTTTTTCCTGAAATGAAAATATGTTTTAAAGAATTAAAGAAAACTTGTAAAAATTATTTCAACAAAAAAAAGCAAA
