# Supplementary material for: Design of a variant surface antigen-supplemented microarray chip for whole transcriptome analysis of multiple Plasmodium falciparum cytoadherent strains, and identification of strain-transcendent rif and stevor genes
Source: Malar J. 2011 Jun 30;10:180. doi: 10.1186/1475-2875-10-180 (PMC3155837; doi:10.1186/1475-2875-10-180)
Supplement: Additional file 4 — Rif and stevor gene names and supercontig location. [file 1475-2875-10-180-S4.XLS]

## Sheet: Sheet1
Gene IDs conversion table. The first column indicates gene names used in this manuscript, the second column is from Joannin et al (varDB) and the third column indicates on which supercontig the gene is found.
For example, "HB3RifA_001" is a rif gene, subgroup A, found as "PFHG_00593-NJ" on varDB and on supercontig 1.8, frame 6, in the HB3 genome (BROAD Institute).
Claessens	Joannin (varDB)	Supercontig location
HB3rifA_001	PFHG_00593-NJ	HB3Rif_sg1.8_6
HB3rifA_002	PFHG_02275-NJ	HB3Rif_sg1.47_2
HB3rifA_003	PFHG_02420-NJ	HB3Rif_sg1.54_2a
HB3rifA_004	PFHG_02422-NJ	HB3Rif_sg1.54_2b
HB3rifA_005	PFHG_02426-NJ	HB3Rif_sg1.54_2c
HB3rifA_006	PFHG_02427-NJ	HB3Rif_sg1.54_3
HB3rifA_007	PFHG_03235-NJ	HB3Rif_sg1.88_1
HB3rifA_008	PFHG_03233-NJ	HB3Rif_sg1.88_4a
HB3rifB_009	PFHG_03237-NJ	HB3Rif_sg1.88_4b
HB3rifA_010	PFHG_03236-NJ	HB3Rif_sg1.88_6
HB3rifA_011	PFHG_05624-NJ	HB3Rif_sg1.96_1
HB3rifA_t012	PFHG_03419-NJ	HB3Rif_sg1.96_2_NoEx1
HB3rifA_013	PFHG_03417-NJ	HB3Rif_sg1.96_5a
HB3rifB_014	PFHG_03418-NJ	HB3Rif_sg1.96_5b
HB3rifB_015	PFHG_03421-NJ	HB3Rif_sg1.96_5c
HB3rifA_016	PFHG_03475-NJ	HB3Rif_sg1.100_1
HB3rifA_017	PFHG_05626-NJ	HB3Rif_sg1.105_5
HB3rifA_018	PFHG_03517-NJ	HB3Rif_sg1.105_6a
HB3rifA_019	PFHG_03518-NJ	HB3Rif_sg1.105_6b_PexelDiff
HB3rifB_020	PFHG_05625-NJ	HB3Rif_sg1.105_6c
HB3rifA_021	PFHG_03714-NJ	HB3Rif_sg1.114_1a
HB3rifB_t022	PFHG_03713-NJ	HB3Rif_sg1.114_1b_NoEx1_Pexeldiff
HB3rifA_023	PFHG_03716-NJ	HB3Rif_sg1.114_2a
HB3rifB2_024	PFHG_03715-NJ	HB3Rif_sg1.114_2b
HB3rifA2_025	PFHG_03700-NJ	HB3Rifor_sg1.115_4_Ex1Diff
HB3rifA_026	PFHG_05514-NJ	HB3Rif_sg1.118_2
HB3rifA_027	PFHG_03721-NJ	HB3Rif_sg1.118_3a
HB3rifA_028	PFHG_03723-NJ	HB3Rif_sg1.118_3b
HB3rifA_029	PFHG_05627-NJ	HB3Rif_sg1.118_4a
HB3rifA_030	PFHG_03724-NJ	HB3Rif_sg1.118_4b
HB3rifA_031	PFHG_03719-NJ	HB3Rif_sg1.118_4c
HB3rifA_032	PFHG_03841-NJ	HB3Rif_sg1.125_1a
HB3rifB_033	PFHG_03666-NJ	HB3Rif_sg1.130_2
HB3rifB_034	PFHG_05628-NJ	HB3Rif_sg1.130_3
HB3rifA_035	PFHG_03669-NJ	HB3Rif_sg1.130_4
HB3rifA_036	PFHG_03670-NJ	HB3Rif_sg1.130_5
HB3rifA_037	PFHG_03996-NJ	HB3Rif_sg1.138_2
HB3rifA_038	PFHG_04016-NJ	HB3Rif_sg1.142_1
HB3rifA_039	PFHG_04034-NJ	HB3Rif_sg1.144_1a
HB3rifB_040	PFHG_04033-NJ	HB3Rif_sg1.144_1b
HB3rifA_041	PFHG_04079-NJ	HB3Rif_sg1.153_1
HB3rifA_042	PFHG_04051-NJ	HB3Rif_sg1.168_2a
HB3rifA_043	PFHG_04056-NJ	HB3Rif_sg1.168_2b
HB3rifB_044	PFHG_04050-NJ	HB3Rif_sg1.168_3
HB3rifA_045	PFHG_04053-NJ	HB3Rif_sg1.168_4
HB3rifB_046	PFHG_04294-NJ	HB3Rif_sg1.170_5
HB3rifA_047	PFHG_04339-NJ	HB3Rif_sg1.177_4a
HB3rifB_048	PFHG_04341-NJ	HB3Rif_sg1.177_4b
HB3rifB1_049	PFHG_04342-NJ	HB3Rif_sg1.177_5a
HB3rifB1_050	PFHG_05630-NJ	HB3Rif_sg1.177_5b
HB3rifA_051	PFHG_04345-NJ	HB3Rif_sg1.177_5c
HB3rifB_052	PFHG_05629-NJ	HB3Rif_sg1.177_5d
HB3rifA_053	PFHG_04336-NJ	HB3Rif_sg1.177_6a
HB3rifA_054	PFHG_04343-NJ	HB3Rif_sg1.177_6b
HB3rifA_055	PFHG_04275-NJ	HB3Rif_sg1.189_2
HB3rifA_056	PFHG_04493-NJ	HB3Rif_sg1.193_4a
HB3rifB1_057	PFHG_04496-NJ	HB3Rif_sg1.193_4b
HB3rifA_058	PFHG_04492-NJ	HB3Rif_sg1.193_5_PexelDiff
HB3rifB_059	PFHG_04533-NJ	HB3Rif_sg1.195_4
HB3rifA_060	PFHG_04532-NJ	HB3Rif_sg1.195_5
HB3rifA_061	PFHG_05633-NJ	HB3Rif_sg1.195_6a
HB3rifB1_062	PFHG_05632-NJ	HB3Rif_sg1.195_6b
HB3rifB_063	PFHG_04590-NJ	HB3Rif_sg1.203_1_AlmostIden_338_1
HB3rifA_064	PFHG_04592-NJ	HB3Rif_sg1.203_3
HB3rifA_065	PFHG_04587-NJ	HB3Rif_sg1.203_4
HB3rifA_066	PFHG_04669-NJ	HB3Rif_sg1.205_1
HB3rifA_067	PFHG_04667-NJ	HB3Rif_sg1.205_3a
HB3rifB_068	PFHG_04670-NJ	HB3Rif_sg1.205_3b
HB3rifA_069	PFHG_04671-NJ	HB3Rif_sg1.205_4
HB3rifA_070	PFHG_04724-NJ	HB3Rif_sg1.218_1
HB3rifA_071	PFHG_04723-NJ	HB3Rif_sg1.218_2a
HB3rifA_072	PFHG_04721-NJ	HB3Rif_sg1.218_2b
HB3rifA_073	PFHG_04722-NJ	HB3Rif_sg1.218_3
HB3rifA_074	PFHG_04726-NJ	HB3Rif_sg1.218_4a
HB3rifB_075	PFHG_04728-NJ	HB3Rif_sg1.218_4b
HB3rifA_076	PFHG_04725-NJ	HB3Rif_sg1.218_6
HB3rifA_077	PFHG_04790-NJ	HB3Rif_sg1.223_2
HB3rifA_078	PFHG_04927-NJ	HB3Rif_sg1.245_1a
HB3rifB_079	PFHG_04940-NJ	HB3Rif_sg1.249_3
HB3rifA_080	PFHG_05050-NJ	HB3Rif_sg1.265_3
HB3rifA_081	PFHG_05051-NJ	HB3Rif_sg1.265_6
HB3rifA_p082	PFHG_05072-NJ	HB3Rif_sg1.270_1a
HB3rifA_083	PFHG_05073-NJ	HB3Rif_sg1.270_1b
HB3rifA_084	PFHG_05075-NJ	HB3Rif_sg1.270_4
HB3rifA_085	PFHG_05080-NJ	HB3Rif_sg1.274_4a
HB3rifA_086	PFHG_05082-NJ	HB3Rif_sg1.274_4b
HB3rifB1_087	PFHG_05081-NJ	HB3Rif_sg1.274_5a
HB3rifB_088	PFHG_05635-NJ	HB3Rif_sg1.274_5b
HB3rifA_089	PFHG_05141-NJ	HB3Rif_sg1.285_4
HB3rifA_090	PFHG_05636-NJ	HB3Rif_sg1.285_5
HB3rifA_091	PFHG_05143-NJ	HB3Rif_sg1.285_6a
HB3rifB_092	PFHG_05142-NJ	HB3Rif_sg1.285_6b
HB3rifA_093	PFHG_05218-NJ	HB3Rif_sg1.308_5a
HB3rifA_094	PFHG_05209-NJ	HB3Rif_sg1.316_3
HB3rifA_095	PFHG_05307-NJ	HB3Rif_sg1.338_1_AlmostIden_203_4
HB3rifA_t096	PFHG_05330-NJ	HB3Rif_sg1.353_2a
HB3rifB_097	PFHG_05331-NJ	HB3Rif_sg1.353_2b
HB3rifA_098	PFHG_05340-NJ	HB3Rif_sg1.360_5
HB3rifA_099	PFHG_05349-NJ	HB3Rif_sg1.366_1
HB3rifA_100	PFHG_05342-NJ	HB3Rif_sg1.382_1
HB3rifA_p101	PFHG_00715-NJ	HB3Rif_p_sg1.11_46_merged
HB3rifA_p102	PFHG_00713-NJ	HB3Rif_p_sg1.11_1_Ex2sc
HB3rifA_t103	PFHG_03477-NJ	HB3Rif_p_sg1.100_2_Ex2NoEnd_AlmostIden_100_3
HB3rifA_p104	PFHG_03479-NJ	HB3Rif_p_sg1.100_3_Ex2NoEnd_sc_AlmostIden_100_2
HB3rifA_p105	PFHG_03520-NJ	HB3Rif_p_sg1.105_13_merged
HB3rifB_p106	PFHG_03842-NJ	HB3Rif_p_sg1.125_1c_frameshift
HB3rifA_p107	PFHG_03845-NJ	HB3Rif_p_sg1.125_64_merged
HB3rifA_t108	PFHG_03843-NJ	HB3Rif_p_sg1.125_1b_Ex2NoStart
HB3rifB_t109	PFHG_03994-NJ	HB3Rif_p_sg1.138_4_Ex2NoEnd
HB3rifA_p110	PFHG_04078-NJ	HB3Rif_p_sg1.153_3_Ex2sc
HB3rifA_t111	PFHG_04340-NJ	HB3Rif_p_sg1.177_4c_Ex2NoStart
HB3rifA_p112	(None)	HB3Rif_p_sg1.183_5_Ex2sc
HB3rifB_p113	PFHG_04787-NJ	HB3Rif_p_sg1.223_32_merged
HB3rifA_p114	PFHG_04923-NJ	HB3Rif_p_sg1.245_1b_Ex2sc
HB3rifA_p115	PFHG_04941-NJ	HB3Rif_p_sg1.249_1_Ex1sc_Ex2sc
HB3rifB_p116	PFHG_05036-NJ	HB3Rif_p_sg1.268_5_Ex2sc
HB3rifA_p117	PFHG_05156-NJ	HB3Rif_p_sg1.295_2_NoEx1_Ex2sc
HB3rifA_p118	PFHG_05637-NJ	HB3Rif_p_sg1.308_45b_merged
HB3rifA_t119	PFHG_05640-NJ	HB3Rif_p_sg1.381_6_Ex2NoEnd_AlmostIden_382_1
HB3rifA_p120	PFHG_05406-NJ	HB3Rif_p_sg1.409_4_Ex2NoStart_NoEx1
HB3rifA_p121	PFHG_05456-NJ	HB3Rif_p_sg1.512_4_NoEx1_Ex2NoEnd_AlmostIden_223_2
HB3rifA_p122	PFHG_04013-NJ	HB3Rif_p_sg1.142_456_merged_frameshift_AlmostIden_100_23
HB3rifA_p123	PFHG_05634-NJ	HB3Rif_p_sg1.200_23_merged_frameshift_NoEx1
HB3rifA_p124	PFHG_05638-NJ	HB3Rif_p_sg1.333_46_merged_frameshift
HB3rifA_p125	(none)	HB3Rif_p_sg1.1006_4_NoStartNoEnd_SHORT
HB3steA_01	PFHG_03422-NJ	HB3Ste_sg1.96_2
HB3steA_02	PFHG_03420-NJ	HB3Ste_sg1.96_4
HB3steA_03	PFHG_03844-NJ	HB3Ste_sg1.125_4
HB3steA_04	PFHG_03667-NJ	HB3Ste_sg1.130_3
HB3steA_05	PFHG_03668-NJ	HB3Ste_sg1.130_5
HB3steA_06	PFHG_03993-NJ	HB3Ste_sg1.138_4
HB3steA_07	PFHG_04052-NJ	HB3Ste_sg1.168_6
HB3steA_08	PFHG_04344-NJ	HB3Ste_sg1.177_5
HB3steA_09	PFHG_04495-NJ	HB3Ste_sg1.193_6
HB3steA_10	PFHG_04531-NJ	HB3Ste_sg1.195_6
HB3steA_11	PFHG_04668-NJ	HB3Ste_sg1.205_2
HB3steA_12	PFHG_04727-NJ	HB3Ste_sg1.218_5
HB3steA_13	PFHG_04788-NJ	HB3Ste_sg1.223_3
HB3steA_14	PFHG_04924-NJ	HB3Ste_sg1.245_2
HB3steA_15	PFHG_05074-NJ	HB3Ste_sg1.270_5
HB3steA_16	PFHG_05207-NJ	HB3Ste_sg1.316_1
HB3steA_17	PFHG_05302-NJ	HB3Ste_sg1.362_4
HB3steB_p18	PFHG_00714-NJ	HB3Ste_p_sg1.11_5_Ex2sc_LIKE
HB3steB_p19	PFHG_03712-NJ	HB3Ste_p_sg1.114_56_merged_LIKE
HB3steB_p20	PFHG_04297-NJ	HB3Ste_p_sg1.170_2_Ex2sc_LIKE
HB3steA_p21	PFHG_04535-NJ	HB3Ste_p_sg1.195_12_merged_sc_Ex1diff
HB3steA_p22	PFHG_04591-NJ	HB3Ste_p_sg1.203_2_Ex2sc
HB3steA_p23	PFHG_05035-NJ	HB3Ste_p_sg1.268_456_merged
HB3steA_p24	PFHG_05140-NJ	HB3Ste_p_sg1.285_64_merged
HB3steA_p25	PFHG_05217-NJ	HB3Ste_p_sg1.308_5_Ex2sc
HB3steB_p26	PFHG_05276-NJ	HB3Ste_p_sg1.326_3_Ex2sc_LIKE
Dd2rifA_001	PFDG_00084-NJ	Dd2Rif_sg_1.5_1
Dd2rifB_002	PFDG_00083-NJ	Dd2Rif_sg_1.5_3
Dd2rifA_003	PFDG_00076-NJ	Dd2Rif_sg_1.5_4
Dd2rifA_004	PFDG_00073-NJ	Dd2Rif_sg_1.5_5a
Dd2rifA_005	PFDG_00081-NJ	Dd2Rif_sg_1.5_5b
Dd2rifB_006	PFDG_00075-NJ	Dd2Rif_sg_1.5_5c
Dd2rifA_007	PFDG_00077-NJ	Dd2Rif_sg_1.5_6a
Dd2rifB_008	PFDG_00080-NJ	Dd2Rif_sg_1.5_6b
Dd2rifA_009	PFDG_00090-NJ	Dd2Rif_sg_1.6_1a
Dd2rifB_010	PFDG_00091-NJ	Dd2Rif_sg_1.6_1b
Dd2rifA_011	PFDG_00094-NJ	Dd2Rif_sg_1.6_5
Dd2rifA_012	PFDG_00093-NJ	Dd2Rif_sg_1.6_6a
Dd2rifA_013	PFDG_00087-NJ	Dd2Rif_sg_1.6_6b
Dd2rifA_014	PFDG_00138-NJ	Dd2Rif_sg_1.9_5
Dd2rifB_015	PFDG_00139-NJ	Dd2Rif_sg_1.9_6
Dd2rifA_016	PFDG_00176-NJ	Dd2Rif_sg_1.13_1a
Dd2rifA_017	PFDG_00177-NJ	Dd2Rif_sg_1.13_1b
Dd2rifA_018	PFDG_02069-NJ	Dd2Rif_sg_1.13_4a
Dd2rifB_019	PFDG_00179-NJ	Dd2Rif_sg_1.13_4b
Dd2rifA_t020	PFDG_00183-NJ	Dd2Rif_sg_1.13_6_NoEx1_Ex2StartDifferent
Dd2rifA_021	PFDG_00193-NJ	Dd2Rif_sg_1.14_1
Dd2rifA_022	PFDG_00188-NJ	Dd2Rif_sg_1.14_2
Dd2rifA_023	PFDG_00192-NJ	Dd2Rif_sg_1.14_3a
Dd2rifA_024	PFDG_00189-NJ	Dd2Rif_sg_1.14_3b
Dd2rifB_025	PFDG_00191-NJ	Dd2Rif_sg_1.14_5
Dd2rifA_026	PFDG_00260-NJ	Dd2Rif_sg_1.19_4
Dd2rifB1_027	PFDG_00263-NJ	Dd2Rif_sg_1.19_6b
Dd2rifB_028	PFDG_00262-NJ	Dd2Rif_sg_1.19_6c
Dd2rifA_029	PFDG_00298-NJ	Dd2Rif_sg_1.25_2a
Dd2rifB_t030	PFDG_00297-NJ	Dd2Rif_sg_1.25_2b_NoEx1
Dd2rifA_031	PFDG_00459-NJ	Dd2Rif_sg_1.37_2
Dd2rifB2_032	PFDG_00460-NJ	Dd2Rif_sg_1.37_4
Dd2rifA_033	PFDG_00458-NJ	Dd2Rif_sg_1.37_5a
Dd2rifA_034	PFDG_00463-NJ	Dd2Rif_sg_1.37_5b
Dd2rifA_035	PFDG_00461-NJ	Dd2Rif_sg_1.37_5c
Dd2rifA_036	PFDG_00494-NJ	Dd2Rif_sg_1.45_1a
Dd2rifB_037	PFDG_00496-NJ	Dd2Rif_sg_1.45_1b
Dd2rifB_t038	PFDG_00493-NJ	Dd2Rif_sg_1.45_2_NoEx1
Dd2rifB_039	PFDG_00497-NJ	Dd2Rif_sg_1.45_3a
Dd2rifB_040	PFDG_00495-NJ	Dd2Rif_sg_1.45_3b
Dd2rifA_041	PFDG_00502-NJ	Dd2Rif_sg_1.45_4a
Dd2rifA_042	PFDG_00499-NJ	Dd2Rif_sg_1.45_6a
Dd2rifA_043	PFDG_00656-NJ	Dd2Rif_sg_1.54_1
Dd2rifB1_044	PFDG_00657-NJ	Dd2Rif_sg_1.54_4
Dd2rifA_045	PFDG_00654-NJ	Dd2Rif_sg_1.54_6
Dd2rifA_046	PFDG_00602-NJ	Dd2Rif_sg_1.58_2a
Dd2rifB2_047	PFDG_00601-NJ	Dd2Rif_sg_1.58_2b
Dd2rifA_048	PFDG_00702-NJ	Dd2Rif_sg_1.64_1
Dd2rifA_049	PFDG_00703-NJ	Dd2Rif_sg_1.64_2
Dd2rifB_050	PFDG_00706-NJ	Dd2Rif_sg_1.64_4
Dd2rifA_p051	PFDG_00707-NJ	Dd2Rif_sg_1.64_6a_Ex1sc
Dd2rifA_052	PFDG_00704-NJ	Dd2Rif_sg_1.64_6b
Dd2rifB_053	PFDG_00705-NJ	Dd2Rif_sg_1.64_6c
Dd2rifA_t054	PFDG_00589-NJ	Dd2Rif_sg_1.76_1_NoEx1
Dd2rifB_055	PFDG_00595-NJ	Dd2Rif_sg_1.76_4
Dd2rifA_056	PFDG_00593-NJ	Dd2Rif_sg_1.76_6
Dd2rifB_057	PFDG_00856-NJ	Dd2Rif_sg_1.80_1
Dd2rifA_058	PFDG_00860-NJ	Dd2Rif_sg_1.80_3a
Dd2rifA_059	PFDG_00855-NJ	Dd2Rif_sg_1.80_3b
Dd2rifA_060	PFDG_00861-NJ	Dd2Rif_sg_1.80_6
Dd2rifA_061	PFDG_01017-NJ	Dd2Rif_sg_1.101_4a
Dd2rifA_062	PFDG_01015-NJ	Dd2Rif_sg_1.101_5
Dd2rifA_063	PFDG_01020-NJ	Dd2Rif_sg_1.101_6a
Dd2rifA_064	PFDG_01016-NJ	Dd2Rif_sg_1.101_6b
Dd2rifA_065	PFDG_01038-NJ	Dd2Rif_sg_1.113_1a
Dd2rifA_t066	PFDG_01035-NJ	Dd2Rif_sg_1.113_1b_NoEx1
Dd2rifA_067	PFDG_02072-NJ	Dd2Rif_sg_1.283_1a
Dd2rifB_068	PFDG_02073-NJ	Dd2Rif_sg_1.283_1b
Dd2rifB2_069	PFDG_02075-NJ	Dd2Rif_sg_1.283_1c
Dd2rifB2_t070	PFDG_02071-NJ	Dd2Rif_sg_1.283_1d_NoEx1
Dd2rifA_071	PFDG_02074-NJ	Dd2Rif_sg_1.283_1e
Dd2rifA_072	PFDG_01747-NJ	Dd2Rif_sg_1.303_1
Dd2rifA_073	PFDG_01748-NJ	Dd2Rif_sg_1.303_3
Dd2rifA_074	PFDG_01749-NJ	Dd2Rif_sg_1.303_6
Dd2rifA_075	PFDG_02024-NJ	Dd2Rif_sg_1.317_3a
Dd2rifA_076	PFDG_02025-NJ	Dd2Rif_sg_1.317_6
Dd2rifA_077	PFDG_02505-NJ	Dd2Rif_sg_1.343_1a
Dd2rifA_078	PFDG_02508-NJ	Dd2Rif_sg_1.343_1b
Dd2rifA_079	PFDG_02472-NJ	Dd2Rif_sg_1.366_6
Dd2rifA_080	PFDG_02918-NJ	Dd2Rif_sg_1.436_1
Dd2rifB_081	PFDG_02919-NJ	Dd2Rif_sg_1.436_2
Dd2rifA_082	PFDG_03053-NJ	Dd2Rif_sg_1.481_2
Dd2rifB_083	PFDG_03200-NJ	Dd2Rif_sg_1.525_4a
Dd2rifB_084	PFDG_03198-NJ	Dd2Rif_sg_1.525_4b
Dd2rifA_085	PFDG_03199-NJ	Dd2Rif_sg_1.525_6
Dd2rifA_086	PFDG_03424-NJ	Dd2Rif_sg_1.605_5
Dd2rifA_087	PFDG_03566-NJ	Dd2Rif_sg_1.696_2
Dd2rifB1_088	PFDG_03565-NJ	Dd2Rif_sg_1.696_3
Dd2rifA_089	PFDG_03706-NJ	Dd2Rif_sg_1.926_2b
Dd2rifA_090	PFDG_04323-NJ	Dd2Rif_sg_1.960_3a
Dd2rifA_091	PFDG_04427-NJ	Dd2Rif_sg_1.1020_2
Dd2rifA_t092	PFDG_04454-NJ	Dd2Rif_sg_1.1100_4a_NoEx1
Dd2rifB_093	PFDG_04455-NJ	Dd2Rif_sg_1.1100_4b
Dd2rifA_t094	PFDG_04717-NJ	Dd2Rif_sg_1.1151_2_NoEx1
Dd2rifA_095	PFDG_04721-NJ	Dd2Rif_sg_1.1169_5
Dd2rifB_096	PFDG_04789-NJ	Dd2Rif_sg_1.1373_4
Dd2rifB_t097	PFDG_04807-NJ	Dd2Rif_sg_1.1410_3_NoEx1
Dd2rifA_p098	PFDG_00027-NJ	Dd2Rif_p_sg_1.2_4_Ex2sc
Dd2rifB_p099	PFDG_00195-NJ	Dd2Rif_p_sg_1.14_46_merged
Dd2rifA_p100	PFDG_00264-NJ	Dd2Rif_p_sg_1.19_6a_Ex2sc
Dd2rifB1_p101	PFDG_00356-NJ	Dd2Rif_p_sg_1.26_1_Ex2sc
Dd2rifA_p102	PFDG_00358-NJ	Dd2Rif_p_sg_1.26_5_Ex2sc_NoStart
Dd2rifA_p103	PFDG_00501-NJ	Dd2Rif_p_sg_1.45_64_merged
Dd2rifB1_p104	PFDG_01201-NJ	Dd2Rif_p_sg_1.101_4b_NoStart
Dd2rifA_p105	PFDG_02423-NJ	Dd2Rif_p_sg_1.339_65_merged
Dd2rifB_p106	PFDG_02473-NJ	Dd2Rif_p_sg_1.366_4_Ex2sc
Dd2rifA_p107	PFDG_02920-NJ	Dd2Rif_p_sg_1.436_3_Ex2sc_NoEnd
Dd2rifA_p108	PFDG_03054-NJ	Dd2Rif_p_sg_1.481_1_Ex2sc
Dd2rifB_p109	PFDG_03710-NJ	Dd2Rif_p_sg_1.726_31_merged_BADsequencing
Dd2rifA_p110	(none)	Dd2Rif_p_sg_1.726_32_merged_BADsequencing
Dd2rifB_p111	PFDG_03938-NJ	Dd2Rif_p_sg_1.792_4_Ex2sc
Dd2rifA_p112	PFDG_04006-NJ	Dd2Rif_p_sg_1.881_1_NoEx1_Ex2sc
Dd2rifA_p113	PFDG_03057-NJ	Dd2Rif_p_sg_1.912_2a_Ex2NoEnd
Dd2rifA_p114	PFDG_04322-NJ	Dd2Rif_p_sg_1.960_31_merged
Dd2rifB_t115	PFDG_04911-NJ	Dd2Rif_p_sg_1.990_5_Ex2NoStart
Dd2rifB_t116	PFDG_03035-NJ	Dd2Rif_p_sg_1.1003_2a_NoStartNoEnd
Dd2rifA_t117	PFDG_04544-NJ	Dd2Rif_p_sg_1.1073_6_NoEnd
Dd2rifA_p118	PFDG_04822-NJ	Dd2Rif_p_sg_1.1448_21_merged_NoEx1
Dd2rifA_p119	PFDG_01521-NJ	Dd2Rif?_p_sg_1.187_312_merged_BAD
Dd2rifA_p120	PFDG_01744-NJ	Dd2Rif?_p_sg_1.208_31_merged_BAD
Dd2rifA_p121	PFDG_01540-NJ	Dd2Rif?_p_sg_1.261_132_BAD
Dd2rifB_p122	PFDG_02022-NJ	Dd2Rif?_sg_1.317_3b_Ex2sc
Dd2rifA_t123	PFDG_02116-NJ	Dd2Rif?_p_sg_1.308_1_Ex2NoEnd
Dd2rifA_t124	PFDG_03983-NJ	Dd2Rif?_p_sg_1.990_6_NoStart
Dd2rifA_t125	PFDG_04825-NJ	Dd2Rif?_p_sg_1.1003_2b_Ex2NoStart
Dd2rifA2_p126	PFDG_04771-NJ	Dd2Rif_p_RIFOR_sg_1.1343_6_Ex2sc_Ex1?
Dd2rifB_t127	PFDG_04839-NJ	Dd2Rif?_p_sg_1.1477_4_Ex2sc_different
Dd2rifA_t128	PFDG_04935-NJ	Dd2Rif?_p_sg_1.1654_4_NoStart_SHORT
Dd2rifB_p129	(none)	Dd2Rif?_p_sg_1.1740_2_Ex2sc_NoStart_SHORT
Dd2rifA_t130	(none)	Dd2Rif?_p_sg_1.1836_3_NoStartNoEnd
Dd2rifA_t131	PFDG_05228-NJ	Dd2Rif?_p_sg_1.2255_1_NoEnd_SHORT
Dd2rifA_t132	PFDG_05234-NJ	Dd2Rif?_p_sg_1.2272_3_NoEnd_SHORT
Dd2steA_01	PFDG_00074-NJ	Dd2Ste_sg1.5_5a
Dd2steA_02	PFDG_00079-NJ	Dd2Ste_sg1.5_5b
Dd2steA_03	PFDG_00092-NJ	Dd2Ste_sg1.6_2
Dd2steA_04	PFDG_00086-NJ	Dd2Ste_sg1.6_4
Dd2steA_05	PFDG_00184-NJ	Dd2Ste_sg1.13_4a
Dd2steA_06	PFDG_00182-NJ	Dd2Ste_sg1.13_4b
Dd2steA_07	PFDG_00178-NJ	Dd2Ste_sg1.13_5
Dd2steA_08	PFDG_00190-NJ	Dd2Ste_sg1.14_6a
Dd2steA_09	PFDG_00178-NJ	Dd2Ste_sg1.14_6b
Dd2steA_10	PFDG_00261-NJ	Dd2Ste_sg1.19_4
Dd2steA_11	PFDG_00498-NJ	Dd2Ste_sg1.45_3
Dd2steA_12	PFDG_00500-NJ	Dd2Ste_sg1.45_5a
Dd2steA_13	PFDG_00592-NJ	Dd2Ste_sg1.76_4a
Dd2steA_14	PFDG_00594-NJ	Dd2Ste_sg1.76_5a
Dd2steA_15	PFDG_00857-NJ	Dd2Ste_sg1.80_2
Dd2steA_16	PFDG_01019-NJ	Dd2Ste_sg1.101_4
Dd2steA_17	PFDG_01036-NJ	Dd2Ste_sg1.113_2
Dd2steB_18	PFDG_01541-NJ	Dd2Ste_sg1.261_6_LIKE
Dd2steA_19	PFDG_01750-NJ	Dd2Ste_sg1.303_4
Dd2steA_20	PFDG_02023-NJ	Dd2Ste_sg1.317_2
Dd2steA_21	PFDG_02506-NJ	Dd2Ste_sg1.343_1
Dd2steA_22	PFDG_02471-NJ	Dd2Ste_sg1.366_3
Dd2steB_23	PFDG_03449-NJ	Dd2Ste_sg1.723_3_LIKE
Dd2steA_24	PFDG_03707-NJ	Dd2Ste_sg1.926_2
Dd2steA_p25	PFDG_00462-NJ	Dd2Ste_p_sg1.37_65_merged
Dd2steB_p26	PFDG_00492-NJ	Dd2Ste_p_sg1.45_565_merged_LIKE
Dd2steA_t27	PFDG_00659-NJ	Dd2Ste_p_sg1.54_123_merged_NoEx1
Dd2steB_p28	PFDG_00596-NJ	Dd2Ste_p_sg1.76_5b4b_merged_LIKE
Dd2steB_p29	PFDG_01023-NJ	Dd2Ste_p_sg1.101_13_merged_LIKE
Dd2steA_p30	PFDG_02026-NJ	Dd2Ste_p_sg1.317_54_merged
Dd2steA_p31	PFDG_03937-NJ	Dd2Ste_p_sg1.792_456_merged
IT4rifA_001		IT_RifA_0000000_4a
IT4rifA_002		IT_RifA_0000000_4b
IT4rifA_003		IT_RifA_0000000_6a
IT4rifA_004		IT_RifA_0000014_1
IT4rifA_005		IT_RifA_0000019_3
IT4rifA_006		IT_RifA_0000033_4
IT4rifA_007		IT_RifA_0000045_1
IT4rifA_008		IT_RifA_0000065_1a
IT4rifA_009		IT_RifA_0000065_1b
IT4rifA_010		IT_RifA_0000068_1a
IT4rifA_011		IT_RifA_0000068_1b
IT4rifA_012		IT_RifA_0000068_3
IT4rifA_013		IT_RifA_0000068_5
IT4rifA_014		IT_RifA_0000095_6a
IT4rifA_015		IT_RifA_0000156_2
IT4rifA_016		IT_RifA_0000156_5a
IT4rifA_017		IT_RifA_0000164_1
IT4rifA_018		IT_RifA_0000164_6
IT4rifA_019		IT_RifA_0000204_1
IT4rifA_020		IT_RifA_0000211_1
IT4rifA_021		IT_RifA_0000238_1
IT4rifA_022		IT_RifA_0000242_1
IT4rifA_023		IT_RifA_0000244_3
IT4rifA_024		IT_RifA_0000262_4
IT4rifA_025		IT_RifA_0000276_3
IT4rifA_026		IT_RifA_0000276_6
IT4rifA_027		IT_RifA_0000402_2
IT4rifA_028		IT_RifA_0000425_5
IT4rifA_029		IT_RifA_0000615_1
IT4rifA_030		IT_RifA_0000640_3a
IT4rifA_031		IT_RifA_0000647_3
IT4rifA_032		IT_RifA_0001466_6
IT4rifA_p033		IT_RifA_p_0001562_1
IT4rifA_034		IT_RifA_0001747_5
IT4rifA_035		IT_RifA_0002004_3
IT4rifA_036		IT_RifA_0002004_4a
IT4rifA_037		IT_RifA_0002004_4b
IT4rifA_038		IT_RifA_0002004_6
IT4rifA_039		IT_RifA_0002006_2a
IT4rifA_040		IT_RifA_0002006_4a
IT4rifA_041		IT_RifA_0002006_4b
IT4rifA_042		IT_RifA_0002006_5
IT4rifA_043		IT_RifA_0002006_6a
IT4rifA_044		IT_RifA_0002006_6b
IT4rifA_045		IT_RifA_0002007_4a
IT4rifA_046		IT_RifA_0002007_6
IT4rifA_047		IT_RifA_0002008_2
IT4rifA_048		IT_RifA_0002009_3
IT4rifA_049		IT_RifA_0002009_4
IT4rifA_050		IT_RifA_0002011_2
IT4rifA_051		IT_RifA_0002013_2
IT4rifA_052		IT_RifA_0002029_1
IT4rifA_053		IT_RifA_0002029_3
IT4rifA_054		IT_RifA_0002034_1
IT4rifA_055		IT_RifA_0002034_6
IT4rifA_056		IT_RifA_0002086_5a
IT4rifA_057		IT_RifA_0002086_5b
IT4rifA_058		IT_RifA_0002155_2a
IT4rifA_059		IT_RifA_0002155_3
IT4rifA_060		IT_RifA_0002155_4a
IT4rifA_061		IT_RifA_0002157_3a
IT4rifA_062		IT_RifA_0002157_3b
IT4rifA_063		IT_RifA_0002157_6
IT4rifA_064		IT_RifA_0002164_1
IT4rifA_065		IT_RifA_0002164_3
IT4rifA_066		IT_RifA_0002172_6
IT4rifA_067		IT_RifA_0002177_1a
IT4rifA_p068		IT_RifA_p_0002177_1c
IT4rifA_069		IT_RifA_0002177_5
IT4rifA_070		IT_RifA_0002180_6
IT4rifA_p071		IT_RifA_p_0000000_6b
IT4rifA_t072		IT_RifA_p_0000045_5
IT4rifA_t073		IT_RifA_p_0000095_6b
IT4rifA_t074		IT_RifA_p_0000177_6a
IT4rifA_p075		IT_RifA_p_0000244_1
IT4rifA_t076		IT_RifA_p_0000246_1
IT4rifA_p077		IT_RifA_p_0000356_23
IT4rifA_p078		IT_RifA_p_0000402_4b6
IT4rifA_p079		IT_RifA_p_0000640_31
IT4rifA_p080		IT_RifA_p_0000714_5
IT4rifA_t081		IT_RifA_p_0002007_5
IT4rifA_p082		IT_RifA_p_0002011_3
IT4rifA_p083		IT_RifA_p_0002012_3
IT4rifA_p084		IT_RifA_p_0002155_2d
IT4rifA_p085		IT_RifA_p_0002155_4b
IT4rifA_t086		IT_RifA_p_0002155_4c
IT4rifA_p087		IT_RifA_p_0002157_2
IT4rifA_p088		IT_RifA_p_0002159_5
IT4rifB_089		IT_RifB_0000019_2a
IT4rifB_090		IT_RifB_0000019_2b
IT4rifB_091		IT_RifB_0000065_2
IT4rifB_092		IT_RifB_0000065_3a
IT4rifB_093		IT_RifB_0000065_3b
IT4rifB_094		IT_RifB_0000068_1c
IT4rifB_095		IT_RifB_0000156_5b
IT4rifB_096		IT_RifB_0000177_6b
IT4rifB_097		IT_RifB_0000242_3
IT4rifB_098		IT_RifB_0000246_2a
IT4rifB_p099		IT_RifB_0000262_1
IT4rifB_100		IT_RifB_0000262_2
IT4rifB_101		IT_RifB_0000361_3
IT4rifB_102		IT_RifB_0000402_4a
IT4rifB_103		IT_RifB_0000402_5
IT4rifB_104		IT_RifB_0000491_3
IT4rifB_105		IT_RifB_0000615_3
IT4rifB_106		IT_RifB_0002004_5a
IT4rifB_107		IT_RifB_0002004_5b
IT4rifB_108		IT_RifB_0002006_1
IT4rifB_109		IT_RifB_0002006_2b
IT4rifB_110		IT_RifB_0002006_2c
IT4rifB_111		IT_RifB_0002006_2d
IT4rifB_112		IT_RifB_0002007_4b
IT4rifB_113		IT_RifB_0002009_6
IT4rifB_114		IT_RifB_0002029_2a
IT4rifB_115		IT_RifB_0002029_2b
IT4rifB_116		IT_RifB_0002034_5
IT4rifB_117		IT_RifB_0002155_2b
IT4rifB_118		IT_RifB_0002155_2c
IT4rifB_119		IT_RifB_0002164_2a
IT4rifB_120		IT_RifB_0002164_2b
IT4rifB_121		IT_RifB_0002177_1b
IT4rifB_t122		IT_RifB_p_0000244_2
IT4rifB_p123		IT_RifB_p_0000246_32b
IT4rifB_t124		IT_RifB_p_0000276_4
IT4rifA2_125		IT_Rifor_0000095_3
IT4steB_01		IT_Ste_0000045_4_LIKE
IT4steA_02		IT_Ste_0000068_2
IT4steA_03		IT_Ste_0000095_5a
IT4steA_04		IT_Ste_0000095_5b
IT4steA_05		IT_Ste_0000177_4
IT4steA_06		IT_Ste_0000177_6
IT4steA_07		IT_Ste_0000204_2
IT4steA_08		IT_Ste_0000242_3
IT4steA_09		IT_Ste_0000244_3
IT4steA_10		IT_Ste_0000262_4
IT4steA_11		IT_Ste_0000276_5
IT4steA_12		IT_Ste_0000361_1
IT4steA_13		IT_Ste_0000402_1
IT4steB_14		IT_Ste_0000801_4_LIKE
IT4steB_15		IT_Ste_0001455_2_LIKE
IT4steB_16		IT_Ste_0001562_2_LIKE
IT4steA_17		IT_Ste_0002004_4a
IT4steA_18		IT_Ste_0002004_4b
IT4steA_19		IT_Ste_0002006_3
IT4steA_20		IT_Ste_0002006_5a
IT4steA_21		IT_Ste_0002009_5
IT4steA_22		IT_Ste_0002013_2
IT4steA_23		IT_Ste_0002029_3
IT4steA_24		IT_Ste_0002157_1
IT4steA_25		IT_Ste_0002177_3
IT4steB_t26		IT_Ste_p_0000065_2_LIKE
IT4steA_p27		IT_Ste_p_0000164_3
IT4steA_p28		IT_Ste_p_0000204_13
IT4steA_p29		IT_Ste_p_0000491_123
IT4steB_p30		IT_Ste_p_0000716_64_LIKE
IT4steB_p31		IT_Ste_p_0001346_5_LIKE
IT4steB_p32		IT_Ste_p_0002006_45_LIKE
IT4steA_p33		IT_Ste_p_0002164_32
