# Supplementary material for: Design of a variant surface antigen-supplemented microarray chip for whole transcriptome analysis of multiple Plasmodium falciparum cytoadherent strains, and identification of strain-transcendent rif and stevor genes
Source: Malar J. 2011 Jun 30;10:180. doi: 10.1186/1475-2875-10-180 (PMC3155837; doi:10.1186/1475-2875-10-180)
Supplement: Additional file 5 — All VSA oligos added to the 3D7 microarray chip. [file 1475-2875-10-180-S5.XLS]

## Sheet: Sheet1
The table here under shows all oligos specific to HB3/IT/Dd2 VSA. “Oligo site” indicates where the oligo is located in the gene sequence. OligoID corresponds to the supercontig where the gene is found. A gene ID conversion table can be found in supplementary table 5.
OligoID	oligo site	oligo sequence
HB3var_1.8_6_0	1390	CAAATAGAAAATGTGAAAAGCGCCTGCAAAGCGATAAAAAATGTAAAAAAGAAGAACGAGATCGTAAAAA
HB3var_1.8_6_1	2888	ACTAGATGGCATCAAAGGAAATGACAAATATACTCAAGATGAAAACAAAACGCCCAAATATAAACAATTG
HB3var_1.8_6_2	3637	AGGAAGAAATAAAGAAAGCATGTGAAATAGTGGAGACACTTATAGCAAAAAATAATGATGGAAATACTGC
HB3var_1.8_6_3	6537	GAGATATATTATGATGTCAGACGTTTTTTGGAGATGATGCAACCGGAAAGTGAAGTTAAAAAAGTTAAAA
HB3var_1.47_1_Ex2sc_0	1524	GGAGTGAAAAAGGTAAATAATGGTAACAAATGGGAAGAGAAACATGGTAGTAATGTATGCAAGAATATAA
HB3var_1.47_1_Ex2sc_1	3386	GAACCTTTTGAAGAAAATCAAAGAAGAAACGGGCGAATACCATTACAAAAATGTCAAACTTAAAGACGAA
HB3var_1.47_1_Ex2sc_2	4060	ATGCTAATTGTAATGGTGATAAGAAAATTGGCTGCAAAAGTAAAACGCATATTGACGTAAATGATTTTCA
HB3var_1.47_1_0	1442	CGAAAAGAAAAGTAATGGAGAATTTCAAGAGAAACCTAAAAAGAAAAGTGGTAAATGCGATGGTAAAAAA
HB3var_1.47_1_1	2831	AGCACAAGAAAACGTATATAACCTAAAAGATGACAACGACGAAGCACAAACCAAATTAAAAAATGGTAAT
HB3var_1.47_1_2	3441	TATATAATTGAAAAAGAGTGTAAAGTAGAAGCAAATAGTGGTACTCGTCGTAAAAATGGTACAAAAACCC
HB3var_1.47_2_0	1805	ACTAATTGAAAAATGGCAATGTTATAAACATGACTATGTAAAGGAAGTTGGAGAGAAAGATGAAGATGAC
HB3var_1.47_2_1	3572	ATACGACTACGACAAAGTCACAATAAATAGTGTTGGTCCTAATGGTGATAGTACCTCTTTATTAAATTTT
HB3var_1.47_2_2	5092	AGGAAATTGCAAAGAAATTAAGGGAAGATGCGGAACGTGCTGTAGAAAAAATGAAAGATAATAAGTTGAA
HB3var_1.47_2_3	6737	TATGTTGGACACTACATCATCCAGACAGATAAACAAGAGATTAACAGAATTACTTAACGCTTCAAAAAAT
HB3var_1.47_3_0	1708	TTTGCCAAAAAGAATATGATGAATCTTTATATGCAGCATGGAAATGTTATAACGATGTAGAGAAAGTTAA
HB3var_1.47_3_1	2298	GAAAAACAAAAAAGTAAAGCAGAAGCAGATGGTGGAACGGAAAGTCAAAAGAAGAATACAATTGATAAAT
HB3var_1.47_3_2	4171	AAAAAAATAGTTGCAAAGGTGATGAAGAACAGAAGTGCAATGGAAGAACATCTATTACTAAGGATGATAT
HB3var_1.47_5_0	984	AGAGTAAGAGAACATAAGTTGAAAAAGATTAAAGAAGCGTGTCGTGGGAAAAATGATGAAAAAGATTGTA
HB3var_1.47_5_1	2760	ACAAAGAAGAAAAAAGGAGATAAACTCATTGAAGATAATGAAAAACACAAAGAGTGGTGGAATGAACATG
HB3var_1.47_5_2	5404	GTAAGGATGTGATCCAAAGTAAATCTGAAGAAACAATATGTAGAGATGATAAAAGGGTAGATTGTAACAA
HB3var_1.47_5_3	5977	AATGCGTTTGGTCAGCAATGAAATGTGGTTACAACGAAGGAATAAAAAAGGGTAATAAGAGTAATAATAT
HB3var_1.47_5_4	8387	AAACTTATCAAGAAGAAGACCAAAACCATTAGAAGAAGGAACACAATCGTCGATAGCAACTAAAACTATT
HB3var_1.54_1_0	1554	AATAATAATGGTGGTAGTGGTAACAAATGGGAAGCTAAAAATGATGAAAAATGCCAGCCTATAAAACTTT
HB3var_1.54_1_1	3081	AAAAACGACATCTTGATTCAAAAAACAAGTAGTGGTAGTGACAAAGAAATGCAGGAAAGAGAAGAGAAAA
HB3var_1.54_1_2	4858	AGGAAATTGCAAAGAAATTAAGGGAAGATGCGGAACGTGCTGTAGAAAAAATGAAAGATAATAAGTTGAA
HB3var_1.54_1_3	6818	AGGAAGAATAAGTTTACCTCAATGTGCTAATGCATGTGCACAATATAGAAGTTATGTATGGACAAAAAAA
HB3var_1.54_2a_0	1529	GGTGAGAAAGACAAATGGTAATGAATGGGAAAAGAAAAAAGAAGATGATAAATGCAATAGTGGAAAACTT
HB3var_1.54_2a_1	3360	GGGAATGATATAGGTAGAAATATGGATGAAATAGAAAAAAAAATAAAGGATGTTTTCAGAAATGGTGGGG
HB3var_1.54_2a_2	5121	GTACCTAGATCACGACCAAAACAACGAAAAAAACAAAAACGACAAATAACCCCCAAGGAATATAGATTAA
HB3var_1.54_2b_0	490	AAACGTTAACAACACAACATGGACAACATCAACTAACTTATCCTGATTCTCATTATGAAATATGTACTGA
HB3var_1.54_2b_1	3282	GTGAGTGCAAGTGACAAAGACAGTATGCAAAAAAACCTTACCGATAAATATAAGTACAAAGAAGTTAAAT
HB3var_1.54_2b_2	5839	GTGAATGTAAAACGTCAAAAGAACATGACGATAAAGTTAATGACCTAGATAAATGTCCAACTGAAGAAAA
HB3var_1.54_2b_3	5985	TATGGAAGAGATATGTTAATACCACGTAGAAGACGAAAAATGTGCCTTCAAAATGTAACTAGAAAACATT
HB3var_1.54_3_0	73	ATAGTATAGGGAAAAAAGTGCATGACGAAGTGAAGAATGGTGAGGCTAAAACATATGATAGTTACTTGAA
HB3var_1.54_3_1	2381	ATTACTACAACATGAAGATAAAGATGCCAAAGAATGCCTACAAAAACAGAATGACTGTAACAAACAATCA
HB3var_1.54_3_2	5098	AGGAAATTGCAAAGAAATTAAGGGAAGATGCGGAACGTGCTGTAGAAAAAATGAAAGATAATAAGTTGAA
HB3var_1.54_3_3	7339	AATGTATACAATTAATAATTCCAACTAAACGAAAAGAAAAAGAAGAACCAAAAAAACCTGTACGCCCACC
HB3var_1.54_1_NoStart_0	1513	CTCTATGTGGGGTCCAAAATAAAGGTAATAAGGAATGGAAAGAGAAAAATAATGATAATTGCAAGAATAT
HB3var_1.54_1_NoStart_1	3254	TTCTGAAAAGAATGACACAGTGCAAACACAACTTACCAATAAATACGACTACAATAACGTCACATTTAAA
HB3var_1.54_1_NoStart_2	4417	CTGAGGAAGCCAAAAAAATTTTTGATAACGAAATGAAAGAAGATGATATATGGGGATGTACTGGTAATAT
HB3var_1.54_1_NoStart_3	7003	AATGTAAACAATCTGTAATTCCAACTGAACGAAAAGAACAAAAAACAGATAAAGATCCTGAAGAATCACC
HB3var_1.88_2_0	78	CATGACCAAGTTAAAAGTGAAGCTGAAGCATATAAAAATAAATTGAAAGGAGATTTGTCACTAGCAACAT
HB3var_1.88_2_1	2048	ACAACAGGTGGAAAAAATTAGAAAACTTTTGCAAAATAAAATGGACAATGAAATTAATGCTGCGAGAACG
HB3var_1.88_2_2	4151	TGTATGTAAATCGGAAAAGGGTAATGGGGAAAAAGTCAATGGGCAAAAAGATGGTGAAAAACACATTATA
HB3var_1.88_4_0	1155	CAAAAATACGAAGAGGAGATCAATGAAAGCAAACCTAGTGTTAAATCAGAACATGGAAAATATAATAAAG
HB3var_1.88_4_1	2784	AGTCAAAATAAAATATCAATACTATCTGAGGAAAATGACAAAGCAACTGTGTGTCGTGCGATGAAATATA
HB3var_1.88_4_3	6872	GACAATTAATAAAAAAATAAAACAAATTTTAAACGGTAACACATCTAGTCGCACACATGGCCAACAACCT
HB3var_1.88_4_4	7291	TATATATAATTAAAAAAGATTGTAAGGTAGGTGAAAATGGTGATCGTCGTGGTGGTGGTATAACAAAACA
HB3var_1.96_2_0	1592	TATACTAAAGAAATATGAAAAGTTCTGTGAAGATACTAATGGTGAAAGGGCTAATCAAGTTACAAGTTGG
HB3var_1.96_2_1	2153	AAAACAAAATGCCAATAAATGTGTAGAAAATAATCCATATAAGGACTGCCCCAAAAAACCACCAATAAAC
HB3var_1.96_2_2	4759	TTGAAAAGCTTAGTAAAGAAACAGAAAAGTGTCAAGAACACCAAAATATTGTCGAAAACCAAACAACTTG
HB3var_1.100_1_sc_0	1639	ATCAATGGGAAGAGAAAGACAAAAGTAAAGAAAAATGCGATGGTCAAAAACTTTATAAGCCTATAAATGG
HB3var_1.100_1_sc_1	3156	GCTTGGCATAGATATAAAAAAATAAAAGAAAAGGAAATAGAGGAAAAAAGAAAACGAGAAAATGGTGAAC
HB3var_1.100_1_sc_2	3990	TATGAGAAACAAAAAGAAATATATAATGAACAAAAACAAAACTGCAAAGAGGAAAGTAACGGTGCTGCTC
HB3var_1.100_1_0	1523	GGAAAAGGATAATACTGGAAATGGAAAATGGAAAGATAAGGAGTTAAATTGTGCAAAAACAAAGACATAC
HB3var_1.100_1_1	3319	ACACTATGAAAAAAATAAAAGAGAATATAGAAAAACTTCTCCCAAAAAATGCTGATTCCCAACCTCCTAG
HB3var_1.100_1_2	4082	AAATAATGAGAACGTAGAGGGTAAAAAAGGAGAGGATGACATAAATTTTAAGGAAAAAGATGGTAAAACA
HB3var_1.100_3_0	1044	AATAAAAAAATAAAAGATGTCCAAAAACAGTGTCGTGGAACTGACTCAAGTGGTAAGAAACGATATTGTA
HB3var_1.100_3_1	2392	TTAAGAACATGTTGGAAAAGGAAAATGAAAAAAATCAACAAGAAGCAGATGATGGCAATGACAGTCAAAA
HB3var_1.100_3_2	4163	AAATAATGAGAACGTAGAGGGTAAAAAAGGAGAGGATGACATAAATTTTAAGGAAAAAGATGGTAAAACA
HB3var_1.105_3_Ex2NoEnd_0	1098	GGATATGATTGTAAAAGAACTTTTAGTGCAAAAAAAAAATATAGGTGGGATCACAAATGTACTGGCTGTT
HB3var_1.105_3_Ex2NoEnd_1	2354	AATTGATTTCTTGCTCAAAGAGGAATTAAACGAAGCTGAAGAATGTCTAAAAAAACAGAAAGACAACGAA
HB3var_1.105_3_Ex2NoEnd_2	4150	TTAAAATCAAATGTCAAGATGGTAAATGCAAGGGTGATACAGGAAATAAGTGCAATGGAAAAACGGATAT
HB3var_1.114_4_NoStart_0	1269	AAAGCAAACGGAAAAAACGGAACATCAATAACAATTGGAAAAACAACTATTAACAATATATATGCAAAGG
HB3var_1.114_4_NoStart_1	2259	AATACTAAAATTGATAAATTTCTCCAAGAGGAATTAAACGAAGCCAACAGATGCAAAAACTGCCAAGAAA
HB3var_1.114_4_NoStart_2	4243	TAGATTGTACAAAAGCTAAATGTACTGGTGCTGGTACAAATGATATGTGCAAAGGTAAAAATATAACGAT
HB3var_1.118_1_0	1394	TAAAAGTGATACCGACTGTGCAAAGGAAATAGAAAAGACAATCACTAAAGAAAATACTACCATTATACCA
HB3var_1.118_1_1	3293	ATGGGGTCAACATTTTTGTAAGACACGGAAGAGGATGTTAAAAGACATAATATATGAATGTCGTAATAGA
HB3var_1.118_1_2	4446	ATTGAAAACCTTGAAAAAAAAATTCATAGATGTAAAACCCAACATGCCACTAAACCAGAAAAACCTTGTG
HB3var_1.118_1_3	6863	TAAGAAAATTAAACCCATAATTAATCGTAACAAAAAGAAAACAGTGGATGAAACTGCTGCAGAACCCGAT
HB3var_1.125_4_1	3450	GGAAAAAAAACACAATATGAGAGTCAAGAAGGCAAATTTAATACAGAAAAAAGACAGAAGAAACCAGGAT
HB3var_1.125_4_2	4297	AATCAAAAATTAAGGATGAAAGTCTGTGCAAAATACTTACCGAAAAAAACAGCGGAAACAAAAACACGTA
HB3var_1.125_4_3	6831	TGGGAAAATCAATGGGATAAAATAAAAGAGAAATACGAAAAATTATACAAAGAAGCAAAACAAACTGGCG
HB3var_1.130_1_0	82	TGGAAGAAATTGGAAAAAAGATAAAAGATAAGACAGAAAAAGAGAGTAAATATGACGGGAAATTGAAAGG
HB3var_1.130_1_1	2424	GGAATACTTACTGGGAAGAAAGAAACAGATGATATAGAAAAGTGCAAAGGAAAATATAAAGGTGGTAAAT
HB3var_1.130_1_2	3794	AATAAAAGAAGAAGCAGAACTAGTATATAAAACAACAGGCCCAAATGAACACGATCAAAAATTAGAAAGC
HB3var_1.130_1_3	6609	CCATGGAGAGAACAATGGGCAAAAATAAAAACAAAATACGAACAATTATACAAAAAAGCACAAAATAGTG
HB3var_1.138_2_Ex2sc_0	1429	ACATCACTTGTACATATGTTAAAGGGTTTCCTAATAGAATAACGGACAAAAACAACGATGCTTTTGTTAT
HB3var_1.138_2_Ex2sc_1	2394	GGAATACTTACTGGGAAGAAAGAAACAGATGATATAGAAAAGTGCAAAGGAAAATATAAAGGTGGTAAAT
HB3var_1.138_2_Ex2sc_2	3764	AATAAAAGAAGAAGCAGAACTAGTATATAAAACAACAGGCCCAAATGAACACGATCAAAAATTAGAAAGC
HB3var_1.138_2_Ex2sc_3	6579	CCATGGAGAGAACAATGGGCAAAAATAAAAACAAAATACGAACAATTATACAAAAAAGCACAAAATAGTG
HB3var_1.142_6_0	468	GGACAAATGATAGCAAAAAAGCTTCAAGAATATGATCCAACTAATTATAAATCACGAATATGTACTGAGT
HB3var_1.142_6_1	3304	AAGATATATCAGATAAAATAGATGAAATTCTCCCAAAAAATGGTGATACAGTTCCTGGCCAAAAAAGTGT
HB3var_1.142_6_2	4194	CTTAAATGTAATTCAGATGTTTGTGGTGGTAATACAAAAAGTAAGTGCGATGGTAAAAAGCCTATTACTA
HB3var_1.142_6_0	475	TAGTAGAAAATCATGAAGAATATAAAAAAACAAATAACGATTCCAATATATGTACGGCCTTAGCACGCAG
HB3var_1.142_6_1	2675	AAAACAAGGAATATACAAAAAAGGAGGTAATGCAGATGAGTTGAAGGACGTATGTAAAATAACGAACAAT
HB3var_1.142_6_2	3906	TATGATGAGATGTTAAATTGTGTGAATAAGGAGAAGAAGAAACAGGAAAAAAAGGAAAAACCGAAAGAAG
HB3var_1.142_6_3	6373	CAGAATATGAGAAACAAAAAAGTGCGTATGAACAACAAAAAAAATACGTAAATGGAAGTAATAACCACGG
HB3var_1.142_5_NoEx2_0	679	TATATGAAGAATTGACTTACGGCGCACAAAATTACTACAAAGGTGATCGCGAGAAAAATTATTATCAGTT
HB3var_1.142_5_NoEx2_1	3214	AAGCTAGTGGTGATACGAAAATGAAAGAAATATCGAGTAAAATAGAAGCAATCCTCAAACAAAGTGGTAA
HB3var_1.142_5_NoEx2_2	4120	AGTGTAAGGAATATAAGGTAAATGGACAAACATGGGAAAAGCTTTTAAATGGAGAAAAACAAGATGAAGA
HB3var_1.144_5_0	96	ACTGTACAGAAAAAAGTGCATGATGCTGCTAAAAATTGTATTGATGATTTGAAAGGAAGTTTGTCAAAAG
HB3var_1.144_5_1	2368	ATAAATTACTAAAACATGAAGGAGAAGAAGCCGGTGAATGCCTAAAAACACACAAAGAAAAATGCGAAAA
HB3var_1.144_5_2	4453	TATGTAAATCGAAAAACGTTAATGGGGAAACAACCAGTGGGGAAAACAATGATCAAATTATAACAATTAG
HB3var_1.153_4_0	1431	CAATGTACCGATAATGGTAACTGTACAAAAAAGCAAGATACTTCATGCCATAAAGAAATTCCTAAAAAAG
HB3var_1.153_4_1	2014	ACGTAGAAGATATTTTGACAAATATTAAAGATGGTTATAAGGAGGTAGAAGGAGCAGAACACATTAAGAA
HB3var_1.153_4_2	3851	ATATAAAGGGGAACATGGTAAATTAACAAAAGATAAATGTGGTGGGGGTGATAATAATTGTTGTGAACAA
HB3var_1.153_4_3	6231	GAACCTAAATATTGTGTAGACAAAACTGCATATGATATAAGAAAAGAGAACGGGAAAAAGTCGGATAATA
HB3var_1.153_4_4	7924	TTTTTGAACATAAAATTAACAAACGAACTCATTCATCATCATCGTCATCAGAACCAAATATCACACCTTC
HB3var_1.168_5_0	1278	AAAGCAAACGGAAAAAACGGAACATCAATAACAATTGGAAAAACAACTATTAACAATATATATGCAAAGG
HB3var_1.168_5_1	2268	AATACTAAAATTGATAAATTTCTCCAAGAGGAATTAAACGAAGCCAACAGATGCAAAAACTGCCAAGAAA
HB3var_1.168_5_2	5195	TAATGGTAGATGCAAACAGATAAAAAAAGAAAATGGTGCTCCTAATGGAGATGATTGTGAATTCAAAACT
HB3var_1.168_5_3	7005	GCTAGACAAAAAGAATTATATCAAAGCGTAAAAAAGGAATGTGAATCTGCCAAATGTAATAATGAGGATG
HB3var_1.183_6_0	651	TTCAAGAAGATACATGAGGATTTGACAGAAACCGGGGTAAAAAATTACTACAAAAATGATGATAAAGATC
HB3var_1.183_6_1	3182	AGATATGGACAAAGTGAATCAGAAAATAAAGGGTGTTTTCTCAAATAATGTCCAAACACCTACTGAAAAA
HB3var_1.183_6_2	4122	TTAAGGAAACAAAAATGGGAATGCCAAAAAAAACAGGATAAAATTCATCAGTGTAAAATTAGTACAGACG
HB3var_1.189_4_Ex1sc_0	430	CAGCCAAACATGAAGGACAATCAATAAAAACTGAATATAACGAAAAGAATGGTGATTATAAATCGGGATT
HB3var_1.189_4_Ex1sc_1	2853	AAAATCAAAAGGCACCTTATGGGCAAAGACAAGGACAAATATAAAGATGATGACTACAAACATACTAAAT
HB3var_1.189_4_Ex1sc_2	4322	TAAGGACTATGAGTGTAAGAAACGTGATGATGATAAGAAAAAAGCATGTGTAAAAGCGTGTAAAGAATAT
HB3var_1.193_2_0	1990	GAGATCAAGAGGAATCGAAAGAATTAATGCAGAAAATAGATAAAATTGATATGTCGCAACAAGAAGGAAA
HB3var_1.193_2_1	1998	GAGGAATCGAAAGAATTAATGCAGAAAATAGATAAAATTGATATGTCGCAACAAGAAGGAAATACAGAAC
HB3var_1.193_2_2	4563	GTTGAAAAAGTCAAAGGAAATTTTGAAAGTTTAGAGGAGTTAGAGAAGACACTTAAATGTAATGGAAGTG
HB3var_1.200_6_0	1622	ATATAAAAATTTTTGTGGAAATGGTAAAAACGGTGAAAAAGGTGAAAAGGGTGGTCAAATTGAAACATGG
HB3var_1.200_6_2	4445	TAAAAAGAAAAAGGAGTGGGAAGAAATAAAAAAACATTTTAATAATCGAAAACAGCAAGAGGGTGATGGC
HB3var_1.203_6_0	1373	AGAAGGAGGAAAAATTGATTTCAGAAACGTTAATAGTGCTAAAAATAGCGATGGCGATGATAGTAATAAA
HB3var_1.203_6_1	1812	GCAGGGGGTTTATGTATATTAAAAAACGAAAAAGAAGAACAAGAAAAAGAAAGAAGTGATTCCAAATCTC
HB3var_1.203_6_2	4186	TTAAAACAGATTGTAAAAGTGGTAAATGCGATAAGACTAAAGGACAGGAGTGCCAAAATAAAAGGCATAT
HB3var_1.220_5_1	3005	AGCAAATTACGAAGCAAAAAAAATAAAAGAAAAATATAGGGGCCCAAATGGCCAAAATAACCATAAAGGT
HB3var_1.220_5_2	3910	ATTATAAAGATAAGTGTGAGTGTAAGGAGAATGAGGCACAACCAAAAAAAGTCGAAACACCAAAACACAA
HB3var_1.220_5_3	6223	AAATTGAAAAATGCAAAAAGATATACCACGAAAATGGTGACAACAAATGTACCGAAACATCACAACAAAC
HB3var_1.226_6_0	1164	CTAAAACAAAAAAAAAAATGCAGAAATGAAATACCAAGTTCTAAGAGGCAAAAACGGAGTATACGTAGTG
HB3var_1.226_6_1	1934	AGAGTGGAGAAACGAACTTGGGAGTTGTATAAATAATGCCAAATCAGGACAATGTAAAAACAATAAATGT
HB3var_1.226_6_2	4372	TATGTAAATCGAAAAACGTTAATGGGGAAACAACCAGTGGGGAAAACAATGATCAAATTATAACAATTAG
HB3var_1.226_5_0	1582	AGTTTTGTGAAAATGGTGTGAAGGAAACGGAAACATGGAAATGTCATTATGAAGAAAAAAGTGAATATGA
HB3var_1.226_5_1	2068	ATAATATCATGAAAGCTACAAGAGATAATAATTCAATAACCAAGTTGCTAGAGTACGAAGAAAAGGAAGC
HB3var_1.226_5_2	3574	AATATAAAGGGGAACATGGTAAATTAACAAAAGATAAATGTGGTGGGGGTGATAATAATTGTTGTGAACA
HB3var_1.226_5_3	5955	GAACCTAAATATTGTGTAGACAAAACTGCATATGATATAAGAAAAGAGAACGGGAAAAAGTCGGATAATA
HB3var_1.226_5_4	7648	TTTTTGAACATAAAATTAACAAACGAACTCATTCATCATCATCGTCATCAGAACCAAATATCACACCTTC
HB3var_1.243_5_0	433	CAGCGCAACATGAAGGAGATTCAATAATTGAAAACTATATTAAAAGGCATGAAAATAGAGAAGGTATTTG
HB3var_1.243_5_1	3205	CGTGCAAAAAAGCATGTGATAACTATAAAAAAGTTGTCGATGAATGGGAAAAACAATGGAATGAAATATC
HB3var_1.243_5_2	3699	GATATAGTGGAGGAAATATATAAACGCTCAAATGGTGGAAAAGATGCAATAAATAGCTGTTATCGAAAAA
HB3var_1.243_5_3	5647	AAAAAGATAAGTTGGCACAACTTAAGAAAGATTGCCGTCTAGAAAATGATAGTAGACATTGTAATGGTGA
HB3var_1.243_5_4	6786	ATAACATCTTGTAAAAACCAACATAACGAACAAACACAACCAAATACTTGTGTTGAAACTTTTCCCCAAA
HB3var_1.243_6_NoStart_0	271	TATATGAAGAATTGACTTACGGCGCACAAAATTACTACAAAGGTGATCGCGAGAAAAATTATTATCAGTT
HB3var_1.243_6_NoStart_1	2806	AAGCTAGTGGTGATACGAAAATGAAAGAAATATCGAGTAAAATAGAAGCAATCCTCAAACAAAGTGGTAA
HB3var_1.243_6_NoStart_2	3719	GGAATATAAGGTAAATGGACAAACATGGGAAAAGCTTTTAAATGGAGAAAAACAAGATGAAGAAACTACT
HB3var_1.245_4_0	96	ACTGTACAGAAAAAAGTGCATGATGCTGCTAAAAATTGTATTGATGATTTGAAAGGAAGTTTGTCAAAAG
HB3var_1.245_4_1	2339	ATTACTAAAACATGAAGGAGAAGAAGCCGGTGAATGCCTAAAAACACACAAAGAAAAATGCGAAAAAAAA
HB3var_1.245_4_2	4713	ATTGAAAACCTTGAAAAAAAAATTCATAGATGTAAAACCCAACATGCCACTAAACCAGAAAAACCTTGTG
HB3var_1.245_4_3	5470	ACAATATCATGGATCCTGAGGAAAAATCAAAGTATAAAGATCGTGTTAACTATTATGAACTACGTTCTGA
HB3var_1.253_6_Ex2NoEnd_0	948	TGTCGAATAAGAAATGATAAGTTGAAAAAGGTTAAGAAAGAGTGTCGTGGAGAAAATATAGGTGACAAAT
HB3var_1.253_6_Ex2NoEnd_1	3178	AATGTACTCTTGGTACTGATGGTAAAATATGTGAGAAAAATAGTGAAGGATGCACAAAATGTAGAAATGA
HB3var_1.253_6_Ex2NoEnd_2	3411	ACTAATGGCGATTGTGAGTATAACTGTATGAAAAACATTTCTACCAAAGAACAACCAACAGAAAACAAAT
HB3var_1.253_6_Ex2NoEnd_3	5650	CTGCTAAAGGAAATACTTGCACAACAGGAAAGATTACGGCAGAAAATTTTAAGGATAAGATAGATTGTAA
HB3var_1.253_6_Ex2NoEnd_4	8239	TAAAAGACAACCTGAAAGGTGAAGACAAAAAGAAATACCAAGATGATACAAAGCATCATAAATTAAGAGC
HB3var_1.253_6_Ex2NoEnd_5	8757	GCATTTTTAGATAAACTAAGAGTAAAACACAATAGAAGAAGCTGCATGGCAAATAATTTGGGAACATATC
HB3var_1.265_2_NoEx2_0	87	AAAGATATAAAAGGGAAAGCGTCAATTGATGCGGAAAAACATGCATATTCGTTAAAAGGAAATTTGAAAG
HB3var_1.265_2_NoEx2_1	2214	GACAAAGTTATAAGTGTGAAACAAATAGCACAATATTATAAACGAATAGCGCACAAACAATTGAATGAGC
HB3var_1.265_2_NoEx2_2	5081	AATAAAAGAAGAAGCAGAACTAGTATATAAAACAACAGGCCCAAATGAACACGATCAAAAATTAGAAAGC
HB3var_1.265_2_NoEx2_3	5387	AACAAAAGAGTTAAAAAATGGAGTTCGCACACAAGTTAACGCCGAGAAGAACAACTACAAAAACATTAAA
HB3var_1.265_2_NoEx2_4	7896	CCATGGAGAGAACAATGGGCAAAAATAAAAACAAAATACGAACAATTATACAAAAAAGCACAAAATAGTG
HB3var_1.368_1_Short_0	406	TATGTGATCAACATTTATCACATATGAAAGCTGATCAAATTGATAATACGCATAAGTTGTTGGTAGAGGT
HB3var_1.368_1_Short_1	4833	AACAATTAAGAGAAGATGCAGAAGGGAAGGTGAGTACTATGGATAAAAATTTGATAGGAGATGGAACAAA
HB3var_1.463_6_Short	647	TAAAAGTGATACCGACTGTGCAAAGGAAATAGAAAAGACAATCACTAAAGAAAATACTACCATTATACCA
HB3var_1.463_6_Short_1	2558	ATGGGGTCAACATTTTTGTAAGACACGGAAGAGGATGTTAAAAGACATAATATATGAATGTCGTAATAGA
HB3var_1.508_3_Short_0	895	AAATTTATAGAGAGTGTAAGGTAGGTGAAAATGATCGTGGTGGTAAAAAAAACCCAAAATGTAGTTGTTA
HB3var_1.508_3_Short_1	2041	TTGAAAAGCTTAGTAAAGAAACAGAAAAGTGTCAAGAACACCAAAATATTGTCGAAAACCAAACAACTTG
HB3var_1.528_5_Short_0	281	ATTACTAAAACATGAAGGAGAAGAAGCCGGTGAATGCCTAAAAACACACAAAGAAAAATGCGAAAAAAAA
HB3var_1.528_5_Short_1	1640	TAAAGAGAGAACCAAGCGGTTGGAAGACATTAAAGACAACTGTGTTGATGCAGATGGTAATAAACAATAT
HB3var_1.529_4_Short_0	869	CGAAAAGAAAAGTAATGGAGAATTTCAAGAGAAACCTAAAAAGAAAAGTGGTAAATGCGATGGTAAAAAA
HB3var_1.529_4_Short_1	1048	ATAGTGATAGTAGTGAACTAACTGAAAAGTGGAAATGTTATTATGGAGATCAACAATATGAAGCATGTAC
HB3var_1.105_Ex2sc_0	1076	TTTGGATAATAAGTGTACTGACTGTTTGACTAAATGCAATGTTTTTGAAGTTTGGTTAGGGAATCAACAA
HB3var_1.105_Ex2sc_1	3766	TACTTAAAGAAAACGATGGACAGAAACAAGTAGAAGATTGTCATCCAAAAAAGAATAGTAATGGATATCC
HB3var_1.105_Ex2sc_3	7034	GAAGTGGAAAACTGAATATGAAAGACAAAGAGAAAAGTTCAAAAAGGATAAAGATGGCAAAAAGTATAAG
HB3var_1.105_Ex2sc_4	9066	AAAAAAATATTTGAAACATCAAATGAAGCAACCGAAGATCGTAAAACATGGTGGGAAAATAATAGACGTC
HB3_var2CSA_1_Ex1_0	1630	AATGCGACAAATGTAAATCTGGAACATCAAGAAGTAAAAAAAAATGGATATGGAGAAAATCCTCTGGTAA
HB3_var2CSA_1_Ex1_1	3168	AAAATATCGTGCAATAACGAGAAAAACGTATTGAGTAGGGTGTCAGAAGAAAGTCAAAACCAAAATGGTA
HB3_var2CSA_1_Ex1_2	3987	ATGAAAGAAGGAGGAGAAGACGGAAAAGGAAAACAAAAAGAAGGTGGAGAAGAAGCAAATAATAATTCTA
HB3_var2CSA_1_Ex1_4	7431	ATAGAGCAAATATTTAAAGGTACGGAATATAGTGGAATTGATAGTGAAACTTGGTGGGACATGAATAAAT
HB3_var2CSA_2_Ex1_0	1642	AATGCGACAAATGTAAATCTGGAACATCAAGAAGTAAAAAAAAATGGATATGGAGAAAATCCTCTGGTAA
HB3_var2CSA_2_Ex1_3	7485	ATAGAGCAAATATTTAAAGGTACGGAATATAGTGGAATTGATAGTGAAACTTGGTGGGACATGAATAAAT
HB3Rif_1.47_2	486	TAAGGCAGTACTTGATATGTTGACATACCTTCCTGGTATAAGTAAATTTTCTACTGTTGATTTCACCAAA
HB3Rif_1.54_2a	4	AATCAAAAAAATCCATACTTCACGCCACATAATCCTAACCCCAAATCTGTAAAAACATGTAGATCATTAT
HB3Rif_1.54_2b	5	TCCATAAGCATCATTACAACACTACTCATCATACAACAAACAATAAACCAACAAAATCACATAGAGTATT
HB3Rif_1.54_3	8	CATAAAAATCATTACAACACTACGCTTCATACATCAAACACCCCCAAAATACCAACCACTAGGTTATTAT
HB3Rif_1.88_1	650	AAAAAAGGTTCAGGCTTGTCAGGTGGCGACCGAAAATATTCTTGAAACTATGTGCAAACAATATGATATT
HB3Rif_1.88_4a	720	GAAACAACTTGTATCAAATGCGGTAACCAATGTTGTTAAAAAAGCTACATTATCTGCTAACGACCAAGCT
HB3Rif_1.88_4b	411	TGTTAAAGAAACCATTAAAGGATTAGGACAAATATATGGATTAAGTACTCTACCTGGAGTTGATATCCCA
HB3Rif_1.88_6_0	463	AGCTATAACTGAGGGTACTCCTAATATTTTGGCTGCAGGTGTTGAAGCAGGTGAGATTGCAGGTAAGGAA
HB3Rif_1.88_6_1	525	GTAAGGAAGCAGTTATTGAAGGATTAAAACGAATGGGTATATCAACTCTAGATAATAAGTTATTGGAATC
HB3Rif_1.96_1	629	AAGAATTGCTAAGGCTATTGTTACGAAAAAAAATGAGATCTGTGGGATAAATCAAAGTACTGCTAATGAT
HB3Rif_1.96_2	634	AATAAGCTTTGTACTCCTCAACTTGAAGACACTAATTTTTTTTGTTCCATACATTCAAATTATGGAGGAC
HB3Rif_1.96_5a	713	AGTATACTCTAAGAAGGGTGAATATTACCTTGGGGATATTGCAAAAGTTGGTGCTAACACATATGAGAAA
HB3Rif_1.96_5b	476	TAACGCAGAAAATTATAGTAATAAAATGTCTCTTATTGGTATAATGACCTCTCTAAATAATGGGTGCGAG
HB3Rif_1.96_5c	470	GATTAACGCAGGAAATTATAATCAGAAAATGCTTCTTTCTGAAATAGTGAATGTTCTAAATAATGGGTGC
HB3Rif_1.100_1	3	AATCAAAAAAATCCATACTTCACGCCACATAATCCTAACCCCAAATCTGTAAAAACATGTAGATCATTAT
HB3Rif_1.105_5	590	TATTTAATTCCTTTGTTAGTACAAACCGTTATGCTGAAGTCGCAAATATTTCTGGTGCTATTATTACAAA
HB3Rif_1.105_6a	528	AGACTTGAAATTGAAGGATTGAGTAAAATTTTTAAACCAAGGGAAGGATTTGTTGATTTGAGACCAATTG
HB3Rif_1.105_6b	682	GAATTAAAAAAGCAACTTCTTTTCAGAATTCGGCATTATACTACCCAGGTGAATATAACATAGAGGGTTT
HB3Rif_1.105_6c	617	TTCTAAGAAGTCTATTTGCACTTTTATGACGGAAAATTCTTTCATTGAAGATTTTGTTTCACCGGAAACT
HB3Rif_1.114_1a	610	GTAATATAACTCATTATGCTGATGTCAAAAATTTTGTTGGTGATATTGTTAAAGAACATGCTCTGAACTG
HB3Rif_1.114_2a	681	TGAGTTGTTCTCCATTGTTAATCCTCCTATCTGTGATTTTCGTGTGAAATTAGGTCTTGTTGCAAATTAT
HB3Rif_1.115_4	325	GGTAAAAATGAAAAAAAGGTAGCAACTAAAGGGAAAAAAGGTCGTAAAAAAACTAAGAAAACATTAGGTC
HB3Rif_1.118_2_0	507	AGGTGCTACTAAGATTTTGGCTGCCAGTAAAATTGCTGGTGATGCTGCAGGTATGAAAGTAGTTAGTTTT
HB3Rif_1.118_3a	632	AGTGCTAAGAATCTAGCTAGTAAATCTTGTATAGTTAATGGACACGAGATGGATAAGTCTTTTTGTAATT
HB3Rif_1.118_3b	673	ATTTTGTCTTTTCGCAGATACAGAGAAGACTTTTAATGCTGCTATAAAAGGACATATACCTATTGTAGTT
HB3Rif_1.118_4a	120	TGTGAAAAAAAATTTCGATCGACAAACCTCACAAAGATTACGAGAATATGACGAAAGGTTGCAAGATAAA
HB3Rif_1.118_4b	517	GCTGTCAAACTTAAAATTAAAGAATTACTTGACATGTTTACTGGTAAACCAGGATATGTTGATTTGCTAC
HB3Rif_1.118_4c	494	TTCAAGTATTAAAAAAATTGGGTGCAGAGAAAGTAACTGCTGTAATATTCGAAGAAATTTCTCATACAGG
HB3Rif_1.130_2	419	TGGGTTTGATTAAAGTCACGGAAATTGTAAATGAAGCAATAGACAGTGTAAATACGATACCTATAATTGA
HB3Rif_1.130_3	425	CAAGCAGTAATTGCAGAAATAAAAAAAACTAACGCTTTTAGAGATATATGGCATGTAGAATGGAAAAACA
HB3Rif_1.130_4	616	TAATTAAACCAACATGTGTAGTTAAATCTGGTGGTATCAATAGTACGTTATGCTCTACTTTAGAACATAC
HB3Rif_1.130_5	640	TAATACCTTGAATAGTGCTATGCCCGACAATTTTAATTCTGGAACGTATTCTAAATTTTCTATGTTCGTA
HB3Rif_1.138_2	568	GGTTTATCAACACAAGCTGTTCAGAAAATAGGGTTAGTTATTAATGCACAAAATTATAAAGATGCTGGAT
HB3Rif_1.142_1	619	TTACTCAGAAAATAAAAATCTCCATGTGCGTTGGAACAAAAAATACTAAAAGTCTATTTTGTAGTGCTGC
HB3Rif_1.144_1a	660	AATTACTGTAATTTTGGCGGAAAACTAAGAAGTGGTAATTTTTGTATTACAATAGACTACGGTAGGGAAA
HB3Rif_1.144_1b	539	AGTATATAATAAGTGTAGTGAACTTGAGAATGCTTCTGATTTTTTATTTTGTAGTGGCACAGAAGCTATG
HB3Rif_1.153_1	724	AAATAAGTCTAATTCAAGGGAATATTCAATCACAAGATTCATCGTATGCTGCTATAGTAAGAGAGGTAAA
HB3Rif_1.168_2a	548	TAGAAGAATTTGGTGTAGATAAATTAGTTCCTGATATATGCAAAAAGGTTTCTAGTACAGGCGATTATAC
HB3Rif_1.168_2b	656	AACGTAATGTGATGTGTAGCGTGTCGAAAAAGCTTGGTAGTACTACATGTGAACAAATTGGTATTAGTAT
HB3Rif_1.168_3	634	TAAATTTTTACCTGGAGTGGAAGTTAAAGGGAAATTTGTTTCAGATATGTATGCTATAGAAGCAACTGTA
HB3Rif_1.168_4	717	AGACAAGTACGCTAACATTATAAAAGTAACTACACAACTTCTCGTTGGAAAAGCTAACAAAACTGTTGAA
HB3Rif_1.170_5	639	TAGCTGGATTAGGAGGTAAAGGGGGATTTGTTAAAGAAACAAAGATTATAGAAACAACTGTAAAAACTAT
HB3Rif_1.177_4a	756	TCCACCGAATTATACTATAAGAATACTGTTAGAACAAGTTGCTTATAAAGCTGATCAAACTGCTAAAGAA
HB3Rif_1.177_4b	584	TATTTTGCAAGGCCACAAAAGCTATGGGTGAGGAACCTAATGTGAATCCTGTTAAAGTAATTTCTCAAGA
HB3Rif_1.177_5a	474	TTTCGTGTATCAACTCTAGGTGTTCAGGGATTACAATCCTTATTTACTGCACAAAATTATAATAATGTCA
HB3Rif_1.177_5b	482	AACTCTAGGTCATAAGGAATTGGGATCCTATATTACTTCAGAAAATTATATTGATGTCTCAGTCATTTTT
HB3Rif_1.177_5c	615	TTTGTTGAAAAAGTTAATACTACAAAGTGTGTTGGTAATGTTGCTAAAACTGAACCATTTTGCCATTTCG
HB3Rif_1.177_5d	436	AAACGATATTCGATTTAGAGACCATATCTGGAGTTCCATTAAACACAGTTCTTAATGCTAACAACTTTAA
HB3Rif_1.177_6a	509	AAAGTAACTGAATTAGCAACAAAACTATTAGGTGGTGCAGATAAAATACCTAGATTTAATGTGGGAGAAT
HB3Rif_1.189_2	625	TATAATGAGACCTCAAAGATTATTAAGGTTATTCTTGAGCAACATGGTATGAAGTGTGGGTTAAAAGAAA
HB3Rif_1.193_4a	586	TATTTAATTCCTTTGTTAGTACAAACCGTTATGCTGAAGTCGCAAATATTTCTGGTGCTATTATTACAAA
HB3Rif_1.193_5	543	AAGTATTAATCAGTACATGGGGTGAAAGGGCTTTTGTTTTGAGAAAAGTTGCTACTTCATCAAATTATAA
HB3Rif_1.195_4	395	TATTGATGTAGGTATTAAAGCAGCCATTGATGGATTAGGAAATATAGCAGGGCTTAGTGATTTTAGTTTA
HB3Rif_1.195_5	633	ATATTGCTACTGTTATTGATACGGAATTGAATAACTACTGTTCGTTATCGTCCACTGGTACTTATACTAT
HB3Rif_1.195_6a	769	ATAGATGCTATAAGAAAAGTGTTGAACCAATCTCTTGAAAAAGCTACACAAAGTGCTGAAGAACTTTCTA
HB3Rif_1.203_1	584	TTTAACTGGAGATATTGGGCGTCTTTACAATGGTTTATCTCAAAATGAAGCATGGTTTAGTTCATTTGTA
HB3Rif_1.203_3	621	CAAAGTGTGTTGATAAAGCTGTTAAAGAGAACGCATTTTGCAATTACTTATTTATTTCGAATGAAAATGC
HB3Rif_1.203_4	760	AACAGCATCAACAGCATTTTTGTCTAATCCTATAATTTTATCCGCTATTGTAATAGCTTGTATAGTTGCT
HB3Rif_1.205_1	656	AAAATATTCGAATACCTGTATGACGTTGTCAAATGATACTCCTCCTATATGCACAACAATTGGTAATAAT
HB3Rif_1.205_3a	655	AAGTGCTAAGAATGTAATAGGTAATGCCTGCAATGTTCCAGGAACAAATAGAACGACTATTTTTTGTAAT
HB3Rif_1.205_3b	497	AATTTTTTCAAACGAAATAGCCTGGTTACTATTGTAAACGAAGTAAATCTTATGTGTGATGACATTGAGG
HB3Rif_1.205_4	568	TACCTACAATGGATTGGGAAAAACTTATTATTTTTGGTAACTTTTCTGATGGAGTAACACTTCATGCTAT
HB3Rif_1.218_1	717	AATCCTATTAAATTCTTTATTAAAAACTATCCAACACATTCAGAAGCAGTTACAAACGCTGTTACTGGTG
HB3Rif_1.218_2a	682	ACGTCTCTGTTAAATGATTTTGAAACTCCAGCTAAATGCAAAGATATTATGACTAATCTTCGTATGATTA
HB3Rif_1.218_2b	646	ATTAAACGAATAACTGAGTACAATGCACTTAAAGTATTTGATAGAATGACTCCTTTTCAGAATACGGCAA
HB3Rif_1.218_3	509	ATTGAAGGATTAAAAAAGGTGTATGGTCTTGTTGATTTACTCGGGAATGATATTTCAAAAATCGTTACAG
HB3Rif_1.218_4a	681	AGAAGGACTGGTTTTTATAATACGGTAATACAGTTTGACAGTGACTATAACATTAAGAATTTCGCAAAAG
HB3Rif_1.218_4b	514	ATAATACTGTCAATGGTCTTTTTAATGCTATTATGGATGCTATGGCTTCAATTGGAAAATCGTGTAAATC
HB3Rif_1.218_6	694	AATACATCTATAAAAACACATATACCAACTACAGTTAAGCAGGTCATTGAGGAAGTTGCAAGTGTTAAAA
HB3Rif_1.223_2	608	ATAATAATACCGAATATATTTTTAAAGCTATTTATAATAAATTTCGAGTGTCGTGTCTAGGTGGTGCCCC
HB3Rif_1.245_1a	508	GTAAGAATGCAGTTATTGGAGGATTACAAAAACATTTCTTTATAAAGGAATTAGGTATTGGACAGTTGGA
HB3Rif_1.265_3	562	ATCATTAAAATCATTGGGAGTACATAATTTTTGGACTGAAATGTCGAACGACATTCTTAAAATGAGTCAT
HB3Rif_1.265_6	609	GATATAATAATATAGTATGTGGTGAAGAATCTATTGGTGATAGTGGTGTTCTTTGCTTTTACAAAACAAC
HB3Rif_1.270_1a	509	GGCAGGTAAGGAGGCAATTATTGGAGCATTACAGAAATATTTCAAAATATATAATTTAAATGGAACATCA
HB3Rif_1.270_1b	512	TAAGGGATTAGGAAGTATATTTGACCTAGATAAGTTAACAAGTATTGATTGGACGAAGATGATTACTGTA
HB3Rif_1.270_4	564	TACAATTAAGGTGGCTGATTTGATGGCTGTAGGAAAGTTTACTAAGGATGTAACATTTTCTGATATATTT
HB3Rif_1.274_4a_0	327	AAAAGTCAATAGCAGATAAAATGGAAAAAGTTTGTTTCAGATGTGGAGGTGTGTTCGGTGGTGGTGTGAT
HB3Rif_1.274_4a_1	633	TTAGTAAAGTCACAACTTTTGTTGATTTTATTTATTCGCAATATGATCGGAACTGTAACTGGATCGTATC
HB3Rif_1.274_4b	632	TATTTTGATATCAAAGAGCTTGCTACTGTTATTTTAAGTCGACGTGATGCGGTGTGTAATTTGGGGAACT
HB3Rif_1.274_5a	637	GTGTTGGAAAAATCTGAAGCTGTATTGGGAAGTAAAACGAGATATGTTTCACATATGGATGTAATAAAAA
HB3Rif_1.274_5b	443	AAAATATAAAAACGATTTCTATTATTCGTGACTTTTTGTTTGTAGAATGGGCAGAATTCATTAATGGATC
HB3Rif_1.285_5	529	GCCATACAAGGAGTAAAGTCAGTATTTAACCTAAATTTTCTAGGTGGTGTTGCATTAGATAAAATTTTCA
HB3Rif_1.285_6a	500	TAAAATTGCGGGGGAAGCCAAAGGTATGGAAATAGTTATACATGGATTAAAATATTTTGGTGTAGATAAT
HB3Rif_1.285_6b	578	ATCTCCTTCTGAAACTCTCAATCGATCGTGCAGTGGAATATTAACTAATAAAACATACTGGTTAGGTCGA
HB3Rif_1.308_5a	627	CAAATATTGCTAATGCTATTATTACAAAAAAAACTCAGATGTGTGGGCTGAATCCAAGTTCTGCTAATGT
HB3Rif_1.316_3	628	AATCATTCGTGGATTTATTAAAAGTGAATATTCGAGATTGGTATGTGGAGATATTATCTCTCCATCTGTT
HB3Rif_1.338_1	761	AACAGCATCAACAGCATTTTTGTCTAATCCTATAATTTTATCCGCTATTGTAATAGCTTGTATAGTTGCT
HB3Rif_1.353_2a	560	TATGGCATATAAAATTGTCAAATTTTATTAAAGGACCAAATTATCATACTTTCGATGGTCTTGCTGAGGC
HB3Rif_1.353_2b	654	TGGTGAACAAACAACCTCTGATCAAGCTGCTATTTTGGCACAAAAATCTCTTACATTAACTAATAGTATA
HB3Rif_1.366_1	710	AAGGGAAGGAACCGAAGCTTATATTAAAACGTTTTCTGATTCTACAACAATAACAACATTCTTAACTCAT
HB3Rif_1.382_1_0	506	AGCAGGTATTAAAGCGGGTGAGGCTGCGGGTGCGACTAGACTTATTGAATTAATACAATCAACATTTAAG
HB3Rif_1.382_1_1	601	TGGGATCTTTTATTAATCCAGAAAATTATACTAGTGTCTCAATCATTACTGAAGCCCTTTCTAACGATTA
HB3Rif_1.11_46_merged	15	GCATAATAAAAAAAAAAGCATACTTCACTACACAGCATACATCAAATACAAAATCAATAAAACCGCACAG
HB3Rif_1.11_1_Ex2sc	539	TCTTACAACAAAACCTGGAATTATATCTCCTTTGTGCAGTGCTATAAAAACTACTGGTAAAAATACGTTT
HB3Rif_1.105_13_merged	654	AAATATAATGCCTGTAAGAATACCACTGAAGCTGTTATGGTTAAATGCGATGCATTTGATATTAACTTTG
HB3Rif_1.125_1c_frameshift	508	AGGCATTGGGATTGGTTTTTGACGTAACAAATTATACTGATGTCTCAAAGATTATTGAAGCTGTTTATAT
HB3Rif_1.125_64_merged	620	TACAACACCTTATACGAATGTCTTAAAGATTACTAATCTTATTGATATGAAATATGGGGAGATCTGTTCG
HB3Rif_1.125_1b_Ex2NoStart	543	CTTTGCTTTTTAAAAGAGTTTTTAAATGATGAACTTAAGCTTACTAGATCTATTGCAGCAAGCGCACAAA
HB3Rif_1.138_4_Ex2NoEnd	429	CGTAGTAATTGAAAGAATAAAAGACCTTCCTTTTATTAGTAATTATTTGAACGTTCAATGGACAAAGTTC
HB3Rif_1.153_3_Ex2sc	792	AAGATGCTGCCTCTGCTACGTCAACAATTGTTTCTAACTTTTTTACTAATCCTATAGGAATTTCCATTAT
HB3Rif_1.177_4c_Ex2NoStart	510	TAATAATTTTGATCTAATTCCCAAATCTGGTGGATCAATCGTTAATCCGATAGATTCTATACAAGGAAAG
HB3Rif_1.223_32_merged	544	GCACTTCAGTGGGTAAATATTACAATGTGCTATAACGAATCTAATGAAAATGTGCTTTTTTGTAATGCTA
HB3Rif_1.245_1b_Ex2sc	505	TGGCTAAAGTTCAAGCTATGGGTTTTGCTAATTTTTTTGAAGGAATGAAATCAGGGTTTTGTATAAAAGA
HB3Rif_1.249_1_Ex2sc	512	AAAAGAAATAACTGTTCTCGATACGTTATTTGAGGATAAGCTTGGATCTTTAGTTACAGTAGAAACGTAT
HB3Rif_1.295_2_Ex2sc	565	TATAATGAGACCTCAAAGATTATTAAGGTTATTCTTGAGCAACATGGTATGAAGTGTGGGTTAAAAGAAA
HB3Rif_1.308_45b_merged	645	AACTATTTGGTAAAGCCTACTCGAATGGAAAAGGAGGAACGACTTCTTTTTGTAATTCGTATATATACTA
HB3Rif_1.409_4_Ex2NoStart	304	CCCTTGGTATTAATATAGTTATTGGAGGAATAAAAAAAGTATTCTCTATAGAGGAATTAGGTGGAACATC
HB3Rif_1.512_4_Ex2NoEnd	607	ATAATAATACCGAATATATTTTTAAAGCTATTTATAATAAATTTCGAGTGTCGTGTCTAGGTGGTGCCCC
HB3Rif_1.200_23_merged	334	TTAAAGTGGGAAAAATTATTACTGCTGGAAGGTTTACTGATGACGTAACATTTTCTGGTGTATTAAAATC
HB3Rif_1.333_46_merged	1	AATTCCCCAAAAAATCCTTAGAACACACCACTTGATGCAACATACACAAAAACAAAAAAATCACATATAT
HB3Rif_1.1006_4_0	559	ATTGTCAAAATAGTCATTATAATAGAAGCCTCATACCAAATAACACGCAAAGAACAACGATAAAATCAAG
HB3Rif_1.1006_4_1	1160	TATACTTAATATGTTTGAAGGTGCATCTATGATTTCATCTATTAAAGCAGCTGGTGTCACCTTGGTAACT
HB3Ste_1.96_4	522	GCAAAAGCTACAGTTGGAGCTTTATTTATGAAACATATTCCAGATTGTGCGTCTTATATTACCATATTTA
HB3Ste_1.130_3	523	AAGCTGCTGTCATTGGTTCATTTGCAGATACGGCTAAGAATTGCATAAACACTATTTCTATATTTCACAT
HB3Ste_1.130_5	608	ACTTAATATGATTGATGGTGTATCTATGTCTTCAGCTATTACAGGAACTAGTGCATGTGCTTCTCTTAAA
HB3Ste_1.138_4	515	TAAAGCTACTGTCCTTAAATATATTGCTACCTTTCCATCACCTTATAATACATGCCCTATCACTATATAT
HB3Ste_1.168_6	10	TAACTAACCATTGTAATATAAGGCTTACACAAAGAAACACACAAATAGCAACGACAAAATCAAGACTCTT
HB3Ste_1.177_5	553	CCATTCGAAATTGTGTGTCTTCTGTTGCAATATTTAATTTATTTGATAATTCAGCTATGCTTTCAGCTCT
HB3Ste_1.195_6	608	TAGTGTTTCATTAACTGCAGCTATGGAGACAGGTAGTAAATGTGCTTCTATTACCTCCGGTATTACTGAT
HB3Ste_1.203_2_Ex2sc	556	TCACTTCTAGCTTTAACGAAGCATCTAAGATTTGCGCATCCTCTATTTCTGTATTACATATGTTTACTCA
HB3Ste_1.205_2	542	ATTCGCTAAATATGGAACAACTTATAGTGCGTGCACATCCTCTATAAACATATTGAATATGTTTAGTAGT
HB3Ste_1.218_5	599	TCATGAATCTATGTATTCAGCTATACAATCAGTTAGTACAGCAGGTAGTGTAACCTGTTCTTCTGATTTA
HB3Ste_1.223_3	540	AAAATTTTTCCTTCTGCTAAAACTTGTGTATCCTCCGTTTCGATATTTAGTCTATTTGACAAGTCATTGA
HB3Ste_1.245_2	468	TGTACTCGTAGTATATGTTTTTGTTCAGTAAGTACGGTTTTTTTAACATTGATAGCTTTGGCATTTGCAA
HB3Ste_1.270_5	305	GTTTGGTGGAAAGAATCATATAATGTTAAAATCAGGTAGATACTCAAATGATGATGATAAATTAGTTGGG
HB3Ste_1.316_1	522	AAAACTGCTATCATTACTTCATGGGGAGAAACTTTTAAGAATTGCATCACCTCTATTTCTATATTGCATA
HB3Ste_1.195_12_merged	610	ATATATAATATGTTTAATCCTGTTACTCTAAGTTTATCTGTTGAAGCTGGTAGTTCAGCTTCTGTTGTTG
HB3Ste_1.285_64_merged	374	CATCACATGTGAATGTGACTGATAATAATAATACCGAAACCTAGCCAAAACCAAAAGAAGGATAAATATT
HB3Ste_1.518_5_Ex2NoStart	205	AGAGCTGAAAGCATAGCTGAATTATCAAATAAATTAAATATTGCAACAGAAGACACACAATTTCGAATGG
Dd2var1CSA__1.5_0	81	TTTGGAACGTTATGCCAAAAATATAAGACATCCATCAAAATATGCAAAAGAACATGTGGATTCGTTGAAA
Dd2var1CSA__1.5_1	3408	GTTAGTAATAGTGGTATTGAAGCTTCCAGTACTGCCAAAAATAATATAGACAGGAATGTTATTGAATTTT
Dd2var1CSA__1.5_2	4622	AAAAAAAGAAGAGTGGATTCCACAAGATAAATATTACAAGGATGAACGCGACAAAAAAAGATTCGATAGA
Dd2var1CSA__1.5_3	6885	TCTCAAAGGTGAAGATAAAAATAGGATCCCAGAAGACTCCAAATACCAATACAACAAACTAAAACCTGAT
Dd2var1CSA__1.5_4	9241	CATATAATGGTATAGAACATAAAGAAGCTCATGAATATTTAGTTGACGAATGTAAAGGAGAATGTGACTG
Dd2var1CSA__1.5_5	10532	AAAAGCCGGAAAACGTTAGAGATAAGTGTATGTGTGTTCGATATAAATGTAGTGGATTAAGTGTATCTGA
Dd2var2CSA_sg1.58_0	7	AATCAAGTATTGGTGACAAAATTGAAGCATATTTAGAGAAGAAATCCGATGAGTCTGATATAGAACAATC
Dd2var2CSA_sg1.58_1	3163	CAAAAATATCGTGTAATAACGAGATGAAAATACTGAGTAGTTCATCAGAAGAAAGTCAAAACCAAAATGG
Dd2var2CSA_sg1.58_3	6731	GATTCTGATCATATAATTGGTAAAAGTATAAAGGCTTCTGAAAAACTAGAATGTAAATTAGCCACTGGGA
Dd2var2CSA_sg1.58_4	9322	TATTCTAAGGATTACACTAATAGCCATAAAGTAAAAGCCCCTATAAATTTACATTCTGGAAACAAATCCG
Dd2var_sg1.2_3_0	296	AAATCAAAAACGTTTTGATGAAGGTCAAGTATGTGAATGTGGTAGTGGTATAATCAAAGGTAATGGAAAT
Dd2var_sg1.2_3_1	3302	TGAAACATGGCAACCTCAATGGAATAAAATGGAACAAAAATACGACGAATTGTATAAAAATGCAGAAAAA
Dd2var_sg1.2_3_2	4488	AAAATAGATAATATTTTCCCAAAAAAACACCCACAAAATGAAACAAAACGCCAAGAATGGTGGAAAGAAC
Dd2var_sg1.2_3_3	5347	AACAAAGAGATGATAAAACAAACCCATATCGTCAATGGCAATGCAACAAAAGTTCAAATTTAGTGAAAGA
Dd2var_sg1.2_4_0	1858	TAAAAAACCAAAAAAAGAATAAAGAAGAAGGTGGAAATACGTCTGAAAAGGAGCCTGATGAAATCCAAAA
Dd2var_sg1.2_4_1	3183	AAAAACATTAAAGAAAAACATGATGGAATCAAAGACAACCCTAAATATACCGGTGATGAAAGCAAAAAGC
Dd2var_sg1.2_4_2	4559	AACAAAATACGTCACAGATACCGATAACAAAAGAAAAATCAAAAACGACTACTCATACGATAAAGTCAAC
Dd2var_sg1.2_4_3	7096	AAAATTGTGTAGAAAAATGGGTAGATCAGAAAAGAAAAGAATGGAAGGAAATTACTGAACGTTTCAAAGA
Dd2var_sg1.2_5a_0	1450	GTACAGAAGATAAGAAAAATGACAAATGCAGGAGCAAAATAATCAAAAAAATTCTACAAAGTGAGGAACC
Dd2var_sg1.2_5a_1	3333	AAAAAAAAAACTGCTAGTGATGCTAAAGACCAACAGGTTGTACATTTCTTGGCAGAATTAATACGAAAAA
Dd2var_sg1.2_5a_2	3923	TTTTGCTTGGGATAGATATAAAGAGGATAATGGAGAAGCAGAAGCTGAATTAAAAAATGGAAATATTCCT
Dd2var_sg1.2_5a_3	6878	CACTCTGGAAAAAACCAATAATGAAGAAAGAGTCAGTGCGAAAGAAAATGATGGTAAAAACCAAATTATA
Dd2var_sg1.2_5b_0	454	CAGCAAAATATGAAGGACAAATGATAGCAAAAAAGCTTCAAGAATATGATCCAACTAATTATAAATCACG
Dd2var_sg1.2_5b_1	2085	GATATGGGCAAAAATAAATTATTTGGCAACTTTGGTCACGATTTTGTTCTCCAAAATATTTTGGAACAAG
Dd2var_sg1.2_5b_2	4124	TAATGGAGTTTGTAATGGTGATGGTAAAAAAGTGAACTGCAATGGAGGAAAGATTAATGCAAAAGATATT
Dd2var_sg1.2_5c_0	899	TAGAAAAAGAAAAGTAAAATTGGAAGATGCCATAAAAAATTGTCGTGGGGAAAAGGAGGGTGAAAAATAT
Dd2var_sg1.2_5c_1	1843	AATGGAAAGAAGTGAAGAACCAATTCTATAGACAAGGAGATATTAAGAAGGGAGTTCATTATATGATTCT
Dd2var_sg1.2_5c_2	4797	AATAGAAATGGTTTATGTACAGCGATAAGTAAGATTAATCAAAATAAAACAGAAGGAACGCCGAGTGATA
Dd2var_sg1.2_5c_3	5165	TGAAGGATGTAGAAAAAATTGTGAATGCGTGAATAATTGGCTAAAAATAAAGAGAAGAGAATGGGAAAGT
Dd2var_sg1.2_5c_4	7509	AAACAAAATAACCATGCAGAAAGTTCACAAAATACAAGTACAGAAACAGAACAAACGAAAAAATGTGGTC
Dd2var_sg1.2_6_0	1599	CACAAAGAGATAATAGAAAAAATAGAGCAGTTTTGTGCTGAATCAAATAGTGATAGTAGTAAACTAACTG
Dd2var_sg1.2_6_1	2200	AAATTCAAGAAGAATGCCAACCAAAAAAACCAACAAAAGTCAGAAATCCATGTTATGGCAACAATACATA
Dd2var_sg1.2_6_2	3311	AAAATCTACTACTACCAAAGATGATAAAGACAAGAATGTGATTGACTTTTTACAAAAATTGCACGAGGCA
Dd2var_sg1.2_6_3	6132	AATAAACTTGAAACAAAAATTCATGAATGCAAAACCCAACACGAAAATAGTGTCGAAAATAGTGACCAAC
Dd2var_sg1.5_3_0	271	AAGAAGGAGCACAATGTGCTAATAATAGAATAGAAGGTAATAATAAAGCTAGTAATGGTAAGGATTTTGG
Dd2var_sg1.5_3_1	2918	GAAAAAAGAAGCAGAATTCATAAAAAAGAAGTATCAAGAAAATAAGGACAACAGTGGCCAAAATGGCAAA
Dd2var_sg1.5_3_2	4976	TATGGATAAAGAATCGGAAAGCACATCAAAAGAACATAATAAAGAAGCTAGTAGAAAATCTGAATCTGAC
Dd2var_sg1.5_3_3	7204	TTGAGAAAGCGGCACAAAAAGTAAGAATAGAAGCAGAAGAGAATGCTAAAAAGAATGATAAGAATTTGAA
Dd2var_sg1.5_3_4	7696	TAATTAGAGGAAGAGATCTATTAAGCAATGATAAGGATCAACTAAGAATACAAAGACGATTAATAAACGC
Dd2var_sg1.6_2_0	1728	TTAACGGAAACTATAACGTGGAAAGATAAGCTTAAAACGTGTATGAATAATACTAAAACCGCGGATTGTA
Dd2var_sg1.6_2_1	3131	ATGTGAGAACGTAGAAAAATGTAAAGGATGCAGAGAGAAATGCCAAGATTATGAAAAAAAAATAGAACCA
Dd2var_sg1.6_2_2	5402	GGAAGAGAATGTGCAAAAAAATCTTATCGAAAACCTCAACAAGAAAAACAACTACAAGTATGAAAATGTC
Dd2var_sg1.6_2_3	7578	CAGAAACGAGGGGAATTGGAGAAAAATGTGAAACAAAGTTGTAAGGATGTTAATACTGGATATAAAAAAA
Dd2var_sg1.6_2_4	7959	AAAGGAAAAATGAGTTGTGTAGAACAAATAGCAAAAGAGTTACGTGAAAAGGCAGAGAAAAATGTAGAAA
Dd2var_sg1.9_1_0	1478	TGGAACACACGAAGAAGAATGTAGAATACAAAAAACACGCACCAAAAATGAGTCAAAAAATACAGATATT
Dd2var_sg1.9_1_1	2047	TTAAGAAATTAAAAAAAGATCATGCTTCTAAACGAGATGAAGATGTAGCGACGGCAAAATATGCAATAGA
Dd2var_sg1.9_1_2	4388	AGATTTTTGTTATCACCAAGCGGAGGAAATTAAAAAATTAGAGGAAGAATGTAACTTTAATACATGTGAA
Dd2var_sg1.9_1_3	5522	TAAATATGAATGCGAAAAGGCTGCTGTGAATTATGTACAATGGGCTAGAAAAATAAATGAAAAATGGACT
Dd2var_sg1.10_1_0	676	ATAGTGGATTGTCGAAGAACGGCGCACAAACTTACTACAATGATGATAAAGACGGAAATTATTATAAATT
Dd2var_sg1.10_1_1	3429	ACGTGCACAAAAGCATGTGAAAAATATACAACCGAAATAAAAAAGTGGCAAAAGCAATGGACAAAAATAA
Dd2var_sg1.10_1_2	4712	TTATAGTACAGATGACAAAAAAGAGATTCAAGGTGTGCGCGATAAACTTATAAAACCCGACAAGAAAAAC
Dd2var_sg1.10_1_3	5698	CAAACAAAGGAGAAAATAAATGTGACTGTGTGCAAAAATGGATAAATAAAAAATCTGAAGAATGGGAAAC
Dd2var_sg1.10_1_4	8611	AATCAAGCACTGATCCTGCTGAAATATTGACAAACATTATACAAAATTCATTTAAACCTCCGAAAATTCC
Dd2var_sg1.13_4_0	1456	AAATATATCCAAATTGTGAAAATAATGAAACCTATGACCCTCCTGATGGTGCAGAAACTACTGAAATTAA
Dd2var_sg1.13_4_1	2339	TACAGGTTGCAATAAAAAAGGTAACTCGAAAAAATGGGAGTGTGAAAAAAATATTGATCCAAAACATGCT
Dd2var_sg1.13_4_2	3457	TGAAACCACCACAAAACAATGAATGCACAATAGTAGAAAACCTTTTTCACAATCAGAACCCAATAAATTT
Dd2var_sg1.13_4_3	6198	GCTGATATTATAAGAGGAACAGACATATGGAAAGGAAATAGAGAGCAACAAAAAATACAAGAAAGATTAG
Dd2var_sg1.13_4_4	6779	AAATAATACTAAAAGTTATGAAGAACTTTACAGAATTGGGAAGCCTTCACACAGAAACCACTATGAAGAT
Dd2var_sg1.14_3_0	1492	AAAATGATGGTCAATGCAAAGGTGGAAACCTTTATACTATTTCAACTAGTGCCGAATCTACTGATATCAA
Dd2var_sg1.14_3_1	3227	GAAAATTAAGAGTATTTTGAACAATGAAAATGACGCCAAAACAACAGCACAACAATGGTGGGATAAAAAT
Dd2var_sg1.14_3_2	4972	CAAAAAAGGAACAGGTACCGGAACCTTCACCAAAAAAGAAAGATACAATTACATGTAAGACTAATAAATT
Dd2var_sg1.14_3_3	5965	TGAAAGTTGAATGTGATAAATGTACAAGTGGAAAATGTTCAAATGATACTGAGGGAAAATTTTGTATCCG
Dd2var_sg1.14_6_0	81	AATATTGGAAAATGGATAAAAGATAAGAGGCAAATTGAGAGTAAACATGAAAGGCAATTGAAAGGAACAT
Dd2var_sg1.14_6_1	2788	AAAATGAAAAAATTACATATGGAACAGGACAAAAAACACCGGACGAAGAAGCTGAAATCCAATTAAAAAG
Dd2var_sg1.14_6_2	4850	TGGAGTTAATTGTAAAGAAAGTGATTGCAATGATGCCCCTGTAAAATCGTGCAATGGAAAAAATTTTATT
Dd2var_sg1.14_6_3	6664	GTAAGCATGATGATCAAAATTGTAAGAATTGCAGAAAGGCATGTGATGAATATTGGACAAAAATTCAAAC
Dd2var_sg1.17_5_0	1186	ATGCTGAAGAAATAAAAAAAGCAGATGGAAGAAACGGAACATCAATAAGAATTGGAGATACAACTATTAA
Dd2var_sg1.17_5_1	1694	TGACAGTGATAATTGCATACTAGGAGATTGGCAAAATGTTAAAGAGGAAGACAAAATTATGTCCTATAAT
Dd2var_sg1.17_5_2	4130	TGGTTATAATGTGTGTAAACCGAAAAAGGTTAATGGGAAAATAGTCAATGGAAAACCAAATGGTGAAAAA
Dd2var_sg1.19_2_0	1459	ACTGTGGAGTGAAAAAGGTAAATAATGGTAACAAATGGGAAGAGAAACATGATAGTAAAGAATGCAATAT
Dd2var_sg1.19_2_1	2854	AGATAATAAATCGCTATAAAAATCAGAATAACATACAAGACGTAACTGACCCAAATGATCAAGCTACTGT
Dd2var_sg1.19_2_2	3399	AGAAAATGGTCAGATCAATTGACAAAAATGGATATAAAATATCGAACGCTATACCTACAAGCACAAACTA
Dd2var_sg1.19_2_3	5198	TAAGGAGACTAACAATGAATTGCAGGAAAAGTGTAAAGACTACGGACTATATAAAAATTTAAGGGAACAA
Dd2var_sg1.21_3_0	1557	GATAAAGGACAGTTAGATATAGTCCGAAAATATAGTAAGTTTTGCAATAGTGTAAATGGTAAAAACGGTG
Dd2var_sg1.21_3_1	1912	TTGGGAGTTGTATAAATGATGCGAAATCAGGAAAATGTAGAAAAGGATGTAAAAATCCATGTGATTGTTT
Dd2var_sg1.21_3_2	4070	AGTACAAACACTATTTAATAGTGGCGAACCAAAAAACACTTTTAAAGAGGCGTGTGAACAAAAATATAGT
Dd2var_sg1.21_3_3	5642	TATATGTAATAAAGGTGATTGTAGTAACGCTATAGAAAAGGAGTGCAAAGAGTATGGAAGAACGGATATT
Dd2var_sg1.25_4_0	1475	TGGAGTAAATGGCCCCAAAGGAAAATGGAAAGATATAGATGATGGAGTATGTGCAAATTTAAATAAAAAA
Dd2var_sg1.25_4_1	2036	AGATATGATAGATGCTAATGGAGATCCACAACAAATAGCGAAAATTAAAGAACTGAAGGAAAAGAAAAAC
Dd2var_sg1.25_4_2	4454	AAATGAAAGAGAAGAACTATGGGGAAATACTGGACGTAATTATAATAATCGACAGCATACACAAACAAAT
Dd2var_sg1.25_4_3	5640	AATAATGGTTCTTCATGTAAAGATGATACAACGGGAAAGAAGTGTGAAAATTGCAAAAAGCAATGTGAAA
Dd2var_sg1.26_4_0	658	AAATTAAGGGAAATAATAATTCAACACTTAAGGATCTTCCACTAGATGAATTAAGAGAATACTGGTGGGA
Dd2var_sg1.26_4_1	3001	AAAAAGCAGAACTAGTATATAAAACAACAGGCCCAAATGAATTCGACAAAAAATTAGAAAGCGGAGAAAT
Dd2var_sg1.26_4_2	4030	ATGATGACAAAAAAGGAAACAGTCACATAGATTTTAAGAAAACAGAGGAATCATTTGGACATGCAGAAAA
Dd2var_sg1.26_5_0	1433	ATGGGATCCTAAAAAAGATACCGATTGTGATCATATAGGAATTAAAACCTTTGATGAGAGTAATAGTACT
Dd2var_sg1.26_5_1	1945	TTAAGGAGAAAATTACACAAGCTTATGGAGAAAAAAAATCGAACGAATTGATGAACGCATTGAACAACAT
Dd2var_sg1.26_5_2	3911	AATAAATTGTAAAAATGGTAAATGTACTGGTGGTACGCAAAATGAGTGCAATGGAAAAACGGATATTACT
Dd2var_sg1.26_6_Ex1sc_0	1498	ATTGTGGAATGAAAAAGAAAAAGAATAGTAGTGGATGGGAAAAAAGAAGTGAAAATGATGAATGCAAGAG
Dd2var_sg1.26_6_Ex1sc_1	2281	TAAAACACCTTCAGAAAATATTGAAAGACGAAGAAAATGAAGAACCAGCTGGTGCCAATGGAAAAAAAAA
Dd2var_sg1.26_6_Ex1sc_2	4773	CTTAAATGTAATTGCGGTAATAATTCACAAAATGGTAAGGAAGGTGAAGAGAACGATATTGTTCTATGTT
Dd2var_sg1.35_1_Ex1sc_0	248	TAATGTACAGAGCGATAAGTCTGTAGATAGAAATCCTTGTCTTTTTAGTCCTGTAGAACGTTTTTCAAAT
Dd2var_sg1.35_1_Ex1sc_1	2376	ATAGATCCTTGCAAAAATCAACATAAAGCAACCAAAGGTAAAGAATGTTGTGGTAAATTACCTAAAACTC
Dd2var_sg1.35_1_Ex1sc_2	4343	AGAAAAAATATCTGAGGCCAAAAAAGATGATAAACAGTGTCGTGAAGAATTTTGGGGAAAATATGGAAAA
Dd2var_sg1.35_1_Ex1sc_3	7738	ATGATGAAAACAAAGAAGAGGAAAAAGAAAATCAAGAAGAAACAGATAAAGGAGATGAGGAAGAAGAAGA
Dd2var_sg1.35_4_0	605	AAAAACAATGTTTGATAACATTAAGGAAAAGAATCCAGCACTTATACCCCTTGAAAATGAAGAAGTTAGG
Dd2var_sg1.35_4_1	3156	AAGGAGAAAATGAAAGAAATACAAAAGAAAATAGATGAAATTCTCCCCAAAAATGACACATCTAGTGGTC
Dd2var_sg1.35_4_2	4662	ATTGATTTCGAGTCAAAACAATGTAATGAAGCTGCAAGTTCAGAAAATGGTCAAAAAACAGATGTTATTG
Dd2var_sg1.37_6_0	1414	CACTTGATGACATCAAATGTACATATGGTAATGAGATTCCTAATAGAGTAACGGACAAAAATAACGATAT
Dd2var_sg1.37_6_1	2014	GTACTGCACCATCAGGAAAGGGAAAGTGTAAAAATAATGATGTAATCAAAATTCTACTCTCTAAACTTAA
Dd2var_sg1.37_6_3	6619	GTGATATTGAAAAAGTTAAGGGAGCTTTTAAAGAATTACGTGATTTAGAAGAGTCAGATGAATGTACTGA
Dd2var_sg1.37_6_4	7872	AAACAATGTAGTAGTTGTAAGAGTGGAAAGTGTGAGAAGGAAGAAAAATGTAAATCGTGTAAAGAAAAGT
Dd2var_sg1.48_3_0	650	TAAGAATATATATGAGAAATTATTAGAGGATAACAAGACGAATGAGAAGACGAATGGGGAGATAGAAGAA
Dd2var_sg1.48_3_1	3431	TTACAGAGAAACGAAGGAATGTAACTCGTGCAAGCCAGAATGTGAAGCATATAGAGACAAAATAAAAAAA
Dd2var_sg1.48_3_2	4170	CACAAATACAAAAAGGATATAGAAAGAGAGGATAAAGAAAAAGAACAACAGAAAAATGGACTAGTTGCAG
Dd2var_sg1.48_3_3	6394	AAGTAAAAACTAGCGAAAAAACACAAGTCGCAGATAAACTTCAAAAGCAATTAAAAGATGGGAATATTCC
Dd2var_sg1.48_3_4	8176	AAAATGGTACAGAGTGCGACAATGAGAAAGATAAGGAAAATTGTAAAGAATGCATAAGAAAATGTAAGGA
Dd2var_sg1.54_6_0	644	TGAGGACTTGAAGAATAAACAAATAAGTGATTATGATGGTGATGGTCCAGAGTATTACAAATTAAGAGAA
Dd2var_sg1.54_6_1	2306	TACAGGTTGCAATAAAAAAGGTAACTCGAAAAAATGGGAGTGTGAAAAAAATATTGATCCAAAACATGCT
Dd2var_sg1.54_6_2	4405	CACTAAAAGAAAAGTACCCTAAAGCTACAGATTTTTTACAAACGTTAAAAGAGAGACCGTATTATAAAGG
Dd2var_sg1.54_6_3	4987	GTAAATGGATAAACCTAAAAAAGGAAGAATGGGGAAAAGTACGAGATAGTTATATCAAACGATATATAGG
Dd2var_sg1.54_6_4	6855	ATACATAATTGTAAACAAAAACAGGAAGCAAAATGGAAATGCGACGATACAAACTTAGTGCAAGAAAAAG
Dd2var_sg1.58_6_0	1427	AACTAAAGAGAAAGCAGGTGGAAAATGGGAACCTATAGATGATAGAGAATGTGCACATAAAAATGAAAAT
Dd2var_sg1.58_6_1	1924	AAGACGGTTTTGATGATTTTGGTTATGATTTTGCACTTAAAACTCTTTTGAACGTAGAAGATATTTTGAC
Dd2var_sg1.58_6_2	3507	TGTCGAAAACGAAAGCATAAATTGGAAGAAATTGATAAGGAATGTGCACAGGATGGTAAAAAAAAATGTA
Dd2var_sg1.64_4_0	617	ACGTACTGACAAAGACTATGTAGAAAACGGTCTAAGAGAAGTTTTTAGGAAAATAAATGATGACTTGAAA
Dd2var_sg1.64_4_1	3522	TATAAGGATAAATGTAATTGTAAGGATGATACACGACCACAAGAAAAAAAAAAAGACGATGTGTGTGACA
Dd2var_sg1.64_4_2	4024	ATAAAAAGTGTGATAAAGGAAAAAACGATAATACAGAACGTAAACAATGGTGGGATGAACATAAAGAAGC
Dd2var_sg1.64_4_3	6340	ACGAAGAGCAAAATAAGGGTGCTGAAAGTAATAGTAATGATGGCAATGGATTTTCTAAAATACTAAAAAG
Dd2var_sg1.80_2_0	1408	GTAACAAAGGAACATGTAAAAAAAAACCGAATGATAGCAATTGTAGAAATAATGAAGCCTATATACCTCC
Dd2var_sg1.80_2_1	3186	AGTGTATGTGAAAAGTGCAAGAAAGCATGTGAAGCATATAATACGAAAATACAAGAATGGAAAGATCAAT
Dd2var_sg1.80_2_2	4672	GAAAATGTACGAAAGAGATGGGAGAATGTAAGCAATGTGAACCTCAATGTAAACAATATACTGAATTTAT
Dd2var_sg1.80_2_3	5652	TATAATACCAACGAAAAAACGTTTAAACAAAATGTACACACAAACCTAATCGACGCCAAAAACAACAACA
Dd2var_sg1.80_2_4	8861	TTGTGGTCTTAATGGTGATGGGGAGTCAAAAAGTGATAAAGAGGTTACAAAAGAAGAGAACGATCTTGTT
Dd2var_sg1.93_2_0	1463	TGGAGTAAATGGCCCCAAAGGAAAATGGAAAGATATAGATGATGGAGTATGTGCAAATTTAAATAAAAAA
Dd2var_sg1.93_2_1	2024	AGATATGATAGATGCTAATGGAGATCCACAACAAATAGCGAAAATTAAAGAACTGAAGGAAAAGAAAAAC
Dd2var_sg1.93_2_2	3451	GTAGAGAAAGGAAAAAGAGGTTAGAAAAGATAAAGGAGGATTGCTACAAAAATGGTGAAAAACAATATAG
Dd2var_sg1.93_4_0	1465	CACTTGATGACATCAAATGTACATATGGTAATGAGATTCCTAATAGAGTAACGGACAAAAATAACGATAT
Dd2var_sg1.93_4_1	3209	TACTGATGGATCATGTGAGAGAGATGTTGATGGATGTAAAAAATGTAGAGATGAATGTACAAAATATCAA
Dd2var_sg1.93_4_2	4663	GTGGGAAGTGTGATAAAGGATGCGAAGAATGTAAATCTAAATGTAAAGAATATGAACAACTTGTTGAAAA
Dd2var_sg1.93_4_3	6024	GACTCAAGTGGTGAGGAAAAGAGTAAAATGACTACGAATGAAATATCAACAAAAATAAAAGAATTTCTCC
Dd2var_sg1.93_4_4	6973	GTCAAAAAGGTAATTGCGATAATTCTAAAGGAAACAACTGTAATGGAAAAAAGGTTATTACTGCCAGTAA
Dd2var_sg1.187_3_0	75	AGCATAGGGAAAAAAGTGTACAGAGAAAAAGTACAAAGTGATGGGGAAACATATAAAAATAAGTTGAAAG
Dd2var_sg1.187_3_1	2216	TATTAAATCGGGTTATGGGAATGTAAAGGAATTAAAAGGAATTGAGAACATGTTGGAAAAGGAACAAAAA
Dd2var_sg1.187_3_2	4550	TAAAACAAAAAAAATATCGCAAATAATAGAAGAAATGTTAGGCAAACAAAGTGGCACAACTCCCACACCT
Dd2var_sg1.187_3_3	6338	AACCGAAGAAGATCAAGGAGATAAAAAAAAAGCACACCAAGAAAGTGAGACCAAAATAGAAGCAGAAAAT
Dd2var_sg1.193_2_0	608	CGTACGCGGTAAAGATCTGTATCGTCGTGATAATAAAAAAGATAAAACTGATAAGTTACAAGAACAATTA
Dd2var_sg1.193_2_1	3458	AAAAACTAACACACCAAAAATTACACAGAATACACAACTGAAAAATGCACTTTTGGATAAAGACGGCAAA
Dd2var_sg1.193_2_2	3509	TTTGGATAAAGACGGCAAAAAACCGAAAGACATCTACAAATACACCGATGTAAAACTCAATGAAAATAGT
Dd2var_sg1.208_2_0	325	ATAAGAAAATAGAAGGTAATGTTCGTAGTAAAGGTAAAGGAGGTAATAATGAAGGAGCGTGTGCTCCATA
Dd2var_sg1.208_2_1	3464	TACTGACGAGAAGGACAAGCAGAAAATGGAGGCAATACAACAAGAAATAGATAAAATTCTCAAACAAAGT
Dd2var_sg1.208_2_2	3962	TAAAAATATAGAAACCCCCAAATGTAGTTGTTATGGTGAACATTGTGACGATCAGCTTAGTAAGAATAAA
Dd2var_sg1.208_3_0	447	AATTTGGAAAATATAAATGATACAGATAAAAGAAGTACTCATAAATTGTTGGGAGAAGTGTGCATGGCAG
Dd2var_sg1.208_3_1	3092	TAGTAACGACACAAGTGACACAACTGGTAAACAGACACCTAGTAGTAGTAATGACAACCTCAAAAATATT
Dd2var_sg1.208_3_2	4438	CGAAAAAGGAAGATGGATGCAAATGTATAAAAGGTTGTATAGAAAAATGGGTACAAGAAAAAACGAAAGA
Dd2var_sg1.218_1_1	1978	GAGGCAAAATTGGGGGATGCTTAAAAAATAAATCAGAAAAATGTAAAAGTGGATGTAACAGTAATTGTGA
Dd2var_sg1.218_1_2	4477	GTGCTAAAGTATGTGGTTTAGATGTATGTGGTCTTAAAAATGGTAATGGTAGTATAGATAAAGATCAAAA
Dd2var_sg1.218_1_3	5512	TGTTATGGCAAAACTACAAAAAAGATAAGAATGGTAATGCAGAAGATCTCGATGAAAAATTAAAAGGTGG
Dd2var_sg1.274_4_0	833	TTTTAGAGAAAAAAACTCCAATGGAAATACGTGCACTGTTAATAAATGTAAATGTGCTAATGGAGATCCT
Dd2var_sg1.274_4_1	2733	AAAATAATGGAACTGTATACAAAAGATAACGGACTAAATGACCTAAAGGACAAAGAAACTGTATGTAGAG
Dd2var_sg1.274_4_2	4095	GATATAACTAAGGCAAAAAACACTATAGACAGAATTTTCAAACATACAGGCAGAACAGAAGAACATAAAC
Dd2var_sg1.274_4_3	5525	ATTCGATTCGAAAAATGGTCCTAGTAATGGAATATCTTTATCCGATTTTGCAACTGTTCCCTATTTTATA
Dd2var_sg1.308_1_0	68	TAGTATAGGGAAAAGAGTACACGAAGAAGTGGAAAAGGAAGCTAAAGAACGTAGTAATGGTGATTTGAAA
Dd2var_sg1.308_1_1	2393	ATTACTACAACACGAAGAAAAAAAAGCACAAACATGCCTAGAAACACACAGCGAAGATAAATGCAAAAAA
Dd2var_sg1.308_1_2	4755	CGTAGAAAAAAAATAGATGAATATGAGGATTGTAATGGTGATAGCAGTTGTAAACGTTCGGATAAAAAAA
Dd2var_sg1.339_4_0	1555	GAGTGAAAAAGAAAAGGAATGGTGATAGTGGTAATCAATGGGAAAAGAAAAATAATGAGAATTGCAAGAA
Dd2var_sg1.339_4_1	3381	AATGCAGATGTGCACACACAACTCATATCCCCTAAAAACAATAACTACGACTACACAAACGTGTCATTTA
Dd2var_sg1.339_4_2	4017	CGTAACAAAGATGATTGGATTAATATTACTGACAAGACGTGCAAAGGTAAAAAGTTTACTGAAGAAAATA
Dd2var_sg1.344_4_1	2810	TAAAATTAAAGAGAAAGTTCCTCAAAAATATAAGGATGGCACCGAACATAAAGAATTACGTTCAGATTGG
Dd2var_sg1.344_4_2	3906	GATGATAACAAAAACAAAACTCCAAAAGACGCAACAACAATAGTCGACCCAGATAATGAATTAAAAAATG
Dd2var_sg1.344_4_3	5444	TAAAGAAACAACGTATACACAACTTACCGATAATTACAAATACGAGAAACAAAAATCGAATCTCGAGGAA
Dd2var_sg1.394_3_0	656	AAAATTAGAAGAAAATTTTAAAAAATATTTCCAACAAATACATGAGGACGTGACGAAGGGAGGGACGAAT
Dd2var_sg1.394_3_1	3096	AATGTAGATACAAAAAAAAACAAAGAAGACAAAGATAGTGAAAAGGAAAAATGGTGGAAAGCAAACGGTC
Dd2var_sg1.394_3_2	4207	AGAAAAAACAACAACAGGAAAATGTACTAGTTACAAATACATCAGAAGTTGGAAAAGAGCATCAAGAGAA
Dd2var_sg1.394_3_3	5333	TTGTAATGGTGGTAGTAGAAGTGGTAGAAGAAATGGATGTAATGTTAAGGATAATGAAGACAAATGGAAA
Dd2var_p_sg1.13_1_merged_0	1521	AGATAAAGATCATAAAGGATGTGATCCAGGTAAAAAATACGCTGATTATAAAAATACCCCGATACCAATA
Dd2var_p_sg1.13_1_merged_1	2149	GAGAAAGATCTACTTTTGGAAATTATTGAGGGTACTTATGGGAAATCAAAAGAAACAGAAGCAATTAACA
Dd2var_p_sg1.13_1_merged_2	4712	AAGATAAAGCAAAAGAGTGTAAAGAAGACCAAAAACCTAATGGCGAAAACCCAGAAACAAAGAGTCAAAA
Dd2var_p_sg1.17_4_1	2655	GTTAAGAAATTATGCATCGAGGTGCGTCTTAAAATATAGTGGATCTAAGTCTCAAAATATAGTATTTAGG
Dd2var_p_sg1.21_2_0	308	TATATAAAGAATTAACGAAGAATGAGAAGAAGGCGAGTGAAGCACAAAATCGCTACAAAGATACTAAAAA
Dd2var_p_sg1.21_2_1	2792	GTGATTATAGGGATATATGTACTGGTGATGAAAAAGTGATTCAGATGTTAAAAGCTAATGGTGATAACAA
Dd2var_p_sg1.21_2_2	3289	GGAAAAAAAGATTGGAGAAGATTAAAGACGATTGTAAAGTAGAAAATGGTGGTAGTGAAAAACAATATAG
Dd2var_p_sg1.113_4_NoStart_sc_0	821	AAAATGGAAAGATAAGGATGGTAAAGACTGTGCAAAGGGAAATAGAAAGAAATATGATCCTGAAAAAACT
Dd2var_p_sg1.113_4_NoStart_sc_1	2608	TTAAAACTGCGAACAGTAAACTTTTGGACAAACTCAAAAAAGAAGACGATGGAGAATACAAGTATGAAAA
Dd2var_p_sg1.113_4_NoStart_sc_2	3131	AGAAAATTTAGGACCATGTAAAAATGATAGTGAGGAGGGTAAAAAAATTTTTGAGGATAATGGCGATACA
Dd2var_p_sg1.187_21_0	685	CCAAAAGAAGCTAATTATTTTATAAAAACAGCGTGTAATGTAGGAAAAGGAACTAATGGTCAATGCCATT
Dd2var_p_sg1.187_21_1	3002	TAGTAACGACACAAGTGACACAACTGGTAAACAGACACCTAGTAGTAGTAATGACAACCTCAAAAATATT
Dd2var_p_sg1.187_21_2	4347	ACGAAAAAGGAAGATGGATGCAAATGTATAAAAGGTTGTATAGAAAAATGGGTACAAGAAAAAACGAAAG
Dd2var_p_sg1.187_21_3	6506	CATCAAAAAGAGATACACAAAATGATATACACAATGATATACCTAGTGATATACCAAATAGTGACACACC
Dd2var_p_sg1.912_5_SHORT_0	1330	ATTGTATTGTTTTACAAGTAGATCAAACCTTCTTTCTCTTATGTTCCCACCACAAACACATATTTATTCG
Dd2var_p_sg1.912_5_SHORT_3	5432	GTAGAGAAAGGAAAAAGAGGTTAGAAAAGATAAAGGAGGATTGCTACAAAAATGGTGAAAAACAATATAG
Dd2var_p_sg1.1003_46_0	110	ATAATTATAAAAGTCAATTGAAGGGAAACTTATCAGAAGCAAGATTTGAGAATGAACCAAACGGTCAACA
Dd2var_p_sg1.1003_46_2	3354	TTAAAACTGCGAACAGTAAACTTTTGGACAAACTCAAAAAAGAAGACGATGGAGAATACAAGTATGAAAA
Dd2var_p_sg1.1159_1_0	783	CCAAAAGAAGCTAATTATTTTATAAAAACAGCGTGTAATGTAGGAAAAGGAACTAATGGTCAATGCCATT
Dd2var_p_sg1.1159_1_1	1514	AAAGACATACGATCCTAAAAATATTACCGATATACCAGTACTCTACCCTGATAAATCACAGCAAAATATA
Dd2Rif_1.5_1_0	503	TGCAGGTATTCAGGCAGGTATTAAAGCGGTCATGAATGTATTAGGTTCAGATTTTGGTTTATCGATAGAA
Dd2Rif_1.5_1_1	797	AATAAAAAATAATATAGAAACATATGTACAAAAAATCGTCTCAGAAGCCGAAACTACTGCTGGAATGGCT
Dd2Rif_1.5_3	577	TTTTTTATTTTGCCAGGCTATAGAATCTATGGGTAAAGAATCTTATACTTTGCCTCTTCCAACCATTACT
Dd2Rif_1.5_4	613	TAATGCAAGACATTATAATGAAGTCCTAAGTTTTGCTGATACTATTATTGTAAAACGTCAGACGATGTGT
Dd2Rif_1.5_5a	589	AAAACTTTTGTTGCTACAAACCGTTACACTGAACTCGCAAATATTGCTGGTGATATTATTAAAAAACATG
Dd2Rif_1.5_5b_0	474	TAAGGCCGCTGCAAGATATGCCGCATCTAAGGGTGCTGCGGAGGGTTTAGCTGCTGGTAAAATTGCTGGA
Dd2Rif_1.5_5b_1	658	AAGATTTCTGAAATTATTCTTCAAAAAAAAAATGCTATGTGTCATGCAGGGGTCCCTGGTAATTCTATAT
Dd2Rif_1.5_5c	548	CACTTCAGTATGTAAACCTTACAATGTGTGACACTATTCCTGTTAAAAATGGACTTTTTTGTAATGCTAT
Dd2Rif_1.5_6a	630	GTCTTATTCATTAGTAAATCTATTCATTCTGAATATATCGGATCGGGATGTAGATCTATTTTCCCTTTAC
Dd2Rif_1.5_6b	58	TTTTAAGCGAAAAGGACATACATTCGTCAAATTATAATGATAATGTGGATATCCAATCAGTGAGGGAAAA
Dd2Rif_1.6_1a	652	TTATTAATTCTCAATATAAAACGAAATGTTTTTCTCTTAGTGTTGCAGCTGAAGCTGATCAGCCTTTTTG
Dd2Rif_1.6_1b	633	ATAACACAACATGCTAAAGCCGTTGCAATAAAAGCTGGTAAAGAAGCTGCAAAAATTACAACTGAAGAAA
Dd2Rif_1.6_6a	505	TTGCTGAAGGTTTAAAAGTTGGTTTGGTTAAAGTTGCAGAAATAGTAACACAATTATCTAAGGATATACC
Dd2Rif_1.6_6b	522	GGTATTAAGGCAGGAAATTCTGCTGGTATTGAGTCTGTAATTAAAGGATTATATGACAAATTCTTTCTAA
Dd2Rif_1.9_5	653	AACTAGCTAGTAAATCCTGTGTACCTCAATCAAATGGAAGTTATACTTCTTTTTGTAATTCCATAACGTA
Dd2Rif_1.9_6	494	TAATAGAATGTCTCTTATTCAAATATTGACCTCTGTAAAAAATTCGTGCGAGGATGTTCAAACTGTTGAA
Dd2Rif_1.13_1a	704	TACAGTTCCTGCTGCATGCAGTAAATTTCAGATTAAGTTAGGTATACATCTATCAGAGACTAATACATAT
Dd2Rif_1.13_1b	689	TACAAGTAATCCTACTGTATTTACAAATTCTATAAAAGGACATATACCAACTGCAGTTAAGGAGGCTGTT
Dd2Rif_1.13_4a_0	0	GGTATATAATCAAAGGAACTATTACATTACACCACGTCATACAGAAACCAACAGATCTTTATGTGAATGT
Dd2Rif_1.13_4a_1	601	TTATTGAAATCCATTGGTACTACAACGGGTTATACTGAGGCCTTAAAGATTGCTGACGCTATTATTGGAA
Dd2Rif_1.13_4b	378	TGCTGCTGTTAATTTAGCTATTGAGAAGGGTATTGAAGCTGGTGTAAAGACAGTAATTACAAATATAAAA
Dd2Rif_1.13_6	545	GGAATGACATATGTTAATATTATTAAGCAAGTAAAAATTACAAATTGTGTTGGTAAAGCTGCTGAAACTC
Dd2Rif_1.14_1	520	GATTAGAAGAAATATATGGATTAAGCCAATTTTCTTATTTAGATTGGCATGCAATGGTTACTGCAACAAC
Dd2Rif_1.14_2	483	AGATGCAGGTCTTAAGGCAGGTGTAAAAGTAGGTTTGGTTAACGCTGTCAAAATAGTAACAAAGACATTA
Dd2Rif_1.14_3a	615	ATTATGCTAAAGTCACAGAATTTGCTAATACTATTTATGTGAAATATCGTGGAACCTGTTTTTCGTTGAG
Dd2Rif_1.14_3b	635	AATAAGCTTTGTACTCCTCAAATTGAAGACACTAATTTTTTTTGTTCCATACATTCAAATAAGGGAGGAC
Dd2Rif_1.14_5	423	TGAAAAATTAGGAGAAATATATGGACTAATTGAGTTTTCTTACTTACCTTGGGCTGCAAAAATTAATGGA
Dd2Rif_1.19_4	586	TCTTGGTCAAATTGTTCAAGGGGAATATAATACAGTCTGCGGGGTTGACCCAAATAATACTAGTGTTCTT
Dd2Rif_1.19_6b	638	AAAATCTGCAGCTGCAATGAATATTCCAGGAAATGTTTCAAAGCAAGGTGTTTCAACGAATGCTCTTATA
Dd2Rif_1.25_2a_0	498	TGATATTTCGGCTGCCGCTGAGGCAGCAGGCAATGCCAGAGGTGTGGAAATAGTTACTGAAGGATTAAGA
Dd2Rif_1.25_2a_1	605	AATCCATTGGAAATGCGATACCTTTTAATAATGCTGGACAGATTGCTGATGCTATTCTTGCAAAAAAAAC
Dd2Rif_1.25_2b	698	AAGCAAAAGAAGCTGCCAGTTTTCTACCGAAAACTATTATGTTAAGTAATAATATTGTTGCTTCGATTGT
Dd2Rif_1.37_2	431	TTTTATATGCTTTAAATCAGTGGAAAACTTATGCTTTATTGGAAACTACGAAATATGCCTTAGCTAAGGG
Dd2Rif_1.37_5a	752	TTATACAACGCAAGAGGTTATAGATGAAACTGTAAAAGAAATTATTGCTAATTCCGAAAGTACTGCTGAA
Dd2Rif_1.37_5b_0	3	TATGATAAAAAAAATGCATGCAACAGCACTACACCTCATGTACCAAAAACAAAAACGACAAAAATACCAA
Dd2Rif_1.37_5b_1	647	TGCACAAAATTATAATAATGTCACAAAGCTTGCTCTTGCTATAAATAGTGAATATAACGCATCGTCATGT
Dd2Rif_1.37_5c	574	ATACTTTGATAATGAAAGCTATACAAACTAAAGCTGTACCATTATGCTCTGTTGAACGTAAAACAGATCT
Dd2Rif_1.45_1a	612	ATTCTTAAAATGGGTCATTATAATGAAATCGCAAACCTTACTGGTGTTATTTATGGAAAGAAGTTTCAGG
Dd2Rif_1.45_1b	581	ATTTTGCATGGCCACAAAAGCTATGGATGAGCAACCTAAGGTGTCTGCTGTTCAAGTCATTTCTAGAGAG
Dd2Rif_1.45_3a	555	CTAGTATTGTTAATATGCAGTATAGAATTACATGTAAAAGAGGTTTATCTAGCACTAGTTCTATCTGCGA
Dd2Rif_1.45_3b	487	AAATTATAATCAGAAAATGCCTCTTGTTAATATAGTGAACTTTCTAAAGAATTCGTGCGAGGAGGATCAA
Dd2Rif_1.45_4a	764	TACTACAACATTCGCATCTAAATCAGTAGAATTTAAAGCAGCAAATGTGGATATGGTAAAAGCTACATAT
Dd2Rif_1.45_6a	776	AAGCTGTTGAGATTTCAGGAACAACTAGCAATTTCTCTAATTTCATGATTTTCTCAGGCATTACTATATT
Dd2Rif_1.54_1	619	TGAAAGTGTCTGTCATTTATGGTAATGTTTATTCTCATTATACCACGTCATGTACACCTAGTTTAGTTAA
Dd2Rif_1.54_4	513	CTATTTTGCTACAACAGATTATACTAATTTCAAAACCATTGCTCACGCTATAAATACTCAATATGACCCA
Dd2Rif_1.54_6_0	168	ATGACGAAAGGATGCAAGGTAAGCGCCAAAAATGTAGAGAACAATGTGATAAAGAAATCGAAAAAATTAT
Dd2Rif_1.54_6_1	775	AAACAGTGGTTCAGGGACAGTTTCAGCAAAAGATACTATAAGAAATATTGTAAACGGAATTGTTGCAGAT
Dd2Rif_1.58_2a_0	502	GCTGTACGTATTCCGGCAGCTATTGAAGCAGTTATTTCAGGAATTAAATCAAAATTCTCTATAGATACTT
Dd2Rif_1.58_2a_1	603	TGCGCAAAAATATAATAAAGTCGCACTCATTAGTCAATCTATTCATATGGAATATTCATCATGTCTACCT
Dd2Rif_1.64_1	740	TACAGGATATGCTACACAAGCAAAAGCAGTGAGTACCGCATTCAGTAAAGCTAAAGCAGGTGTATTGACA
Dd2Rif_1.64_2	630	TGGAGGTGCTGCTGAAGATAAAATTTTTTGTGCGTACAAAATTAGTATTACCAAAGAAGATCTGTTTATT
Dd2Rif_1.64_4	522	TGAAATTGTTAACATTGTAAATAGTAAGTGTACTGAATCTGCAGTTGCTAAGGAATCTTTATTTTGCAGG
Dd2Rif_1.64_6a	586	AGATAAATTAAATGAAACACCATTGCAATCCTTTTTTACCTCCACCTCTTATAATGATGTCACAGCAATT
Dd2Rif_1.64_6b	655	TAAGAACCTGCTTAATAATTACTGTAATTTCAACGGAGAACTAAGAAAGGGTAGTTTTTGTAGTACGATA
Dd2Rif_1.64_6c	491	TTAGCTTTTGGAACATTGGATAAAATTATTGATGCTAACACGTATAATAATGCCGAACTCATTAGTGGAT
Dd2Rif_1.76_1	44	CCATTCTGCGAAAGAATTATATACACCCAATTATGACAACCATCCTGAAATGAAAGAACTAATAGAAAAT
Dd2Rif_1.76_4	398	TATTGAGAAAGGTATACAAGTGGGTTTAGATCAAATTATTCAAATATACAAAGCGACTCGTTTAGGTAGT
Dd2Rif_1.76_6	616	AATAGTACAAAGTGTGTTGATCAAGTTGCTAAACGTGAGGAAATATTTTGCAATTTTGTATCATATCAGG
Dd2Rif_1.80_1	605	TATAGGTCAAAAATCTAGTATGTTGGATGTTCAAACAATTTCTACTATGGCTGCAAATGCTGCAAGAGTA
Dd2Rif_1.80_3a	599	TCCATTGGTAAAACGATAGCTTATACTAATGCCGAAGAGATTGCTAAAATTATTGTTGAAAAATATACGG
Dd2Rif_1.80_3b	834	TAAAAACTGCTGATATTACTATTGAACAAACAGCAACAATTGAAGCAGCAAAAAAAGGTGCTATAGAAAC
Dd2Rif_1.101_4a	660	AATTTTCGACATTGGGATGTGGAGATATTGGGTGTTCATCTTTTTACAAAAACCCTTTTTGCAAATTTGT
Dd2Rif_1.101_5	626	ATTATGCTAATATCACAGAATTTGTTGAATTTATTAATTCGCAATATGATGGGACCTGTAACTGGATCGT
Dd2Rif_1.101_6a	244	AAATGGAAAAACAAATGGCAGAAAAGTTAAGCACATTGGAGACAAAAATAAACACCGATGATATATCTAC
Dd2Rif_1.101_6b	743	ATTGTACGTTGGGAATTTCGGAAAAATTGGTAGTAATGCATATAATGCAGAATTCGCATTACAAAAAGAA
Dd2Rif_1.113_1a	503	TGCGGGTGATATTGCGGGTGCAGCTAAAGTTATTGACTTAATAGAATCAACATTTTATATAAATGAATTA
Dd2Rif_1.113_1b	724	ATAGAAATTATGGACAATATTCAACAGCAGTTACAGAAGCCTTTGTTCAAGCTAAAAATAGCGCAATAAA
Dd2Rif_1.283_1a	538	GATTAAATGCATTGAAATTAGAGGAGTTAGGTATTGGATCATGGAAATCCATCGTTACTACAGAATATTA
Dd2Rif_1.283_1b	427	GATTAGAAGAAATATATGGATTAAGCCAATTTTCTTATTTAGATTGGCATGCAATGGTTACTGCAACAAC
Dd2Rif_1.303_1	720	AACTTTACCATTAAATTAGGCACAATTACAGAAACTGGTGATCCAGCTCTTACAGACACCATTGCTATAT
Dd2Rif_1.303_3	654	CTATAGATAGTACTATGGCTATAAAATTAGAAGCTGAGGGATATTCTGATTATTGTTTCACACTACAAAG
Dd2Rif_1.303_6	8	ATCAAAGGAACCATTACATAACACTTCATAGGCCAAACACAGAATCAATAAAAAGACATAGATCTTTATG
Dd2Rif_1.317_3a	601	AGAAATTTCTCGTACAGGCCATTATGCTAATATTACAAATTTTACTAAAACGATTATTGAACAACGTGGG
Dd2Rif_1.343_1a	514	TTGCAGGTGAAGCTGCAGGTAAAAATGCAATTATTGGAGCATTACAAAATCATTTCAAAATACATAGTTT
Dd2Rif_1.343_1b	509	TGAAGCTGGTATGAATGCTGTAAGACATGAAATTAAAGTATATCTTGCCGATTTTATTAATGAAAAAGGA
Dd2Rif_1.366_6	546	TGAAAAACTGGGTATCATTTTTACTGCAAGGGAAGGATTTGTTGATTTGAGTTCAATTGTTAGTAAATCA
Dd2Rif_1.436_1	682	AATTAAATGGTATTCTTCGTTTTATTCACGATCAATTTTCAGGTGATCTCGGTAAGATTATGGAAAGTAT
Dd2Rif_1.481_2	599	CAACATTGCAATCCTTTTTTATCTCAACTCCTTATGCTGATGTCTCAAATGTTATTGAAATTATTACTAC
Dd2Rif_1.525_4a	545	AAACAATTTTTGCACATCTGGACTCAATGAGACTAACCTTTTTTGTTCTACTGAAGTAAAAATGACATCA
Dd2Rif_1.525_4b	501	AAAAAAAATATGTTTTTCGTTGAGAAAATTGTGGAGGAATATAATACTATGTGTGAGAATGGCACCGTTG
Dd2Rif_1.525_6	680	ATGGAGGTGTTAATAAGTGTAATGCATTTGAGATTAAATTAGGTCTATTTGAAGCAGAAACTGGTAAAAC
Dd2Rif_1.605_5	1	TGCATAATAAAAAAAATCCATACATAATAACATCACATACACCAAGCCAAGAATCTCTAAAAACATGTAG
Dd2Rif_1.696_2	687	TATAAATATTGCTGCATGTGATAATATTGATAGTTCTAGCACGAAGTCTACATTTTGTGCATTCTTAGAG
Dd2Rif_1.696_3	535	TAATGCCATATTCATTAGTAAATCCGTTCAAGTTAAATATAATGGGTCGAATTGTCTAGCTCTTTTCTCT
Dd2Rif_1.926_2b	650	CAAAAAAAACTCAGATCTGTAACATGTTGGTCGTTGATACTCCACCTATATGCTCAAAAATTGATATTAA
Dd2Rif_1.960_3a	633	TAAGTAATAAATTGTGCGATTCTTCAAATGCTAACGTATTTTGCGCTTTTACAAATGTGGAAGGACAAAA
Dd2Rif_1.1100_4a	720	CACACAATTGAAAATTAGTTTACGTATAGTGAAATCAGATGGTATTAGTGCAGATCTTCCAGATACTAAT
Dd2Rif_1.1100_4b	410	CAGTTATTTCTGAGACCATTGATGGAGTAACAAAGGAATTCTTATTAAACACTTTAGGTGGTAAAACATT
Dd2Rif_1.1151_2	663	AAAAAAAACTCAGATGTGTGGGCTGAATCCAAGTTCTGCTAATGAGGCTATTTGCAAAACAATCAATATT
Dd2Rif_1.1169_5	719	TAAAAGTGGTAACCATACCATACTTATAGCAACTAATGCAAATGATGTCGCAAGAAACGCTATTAAAGAA
Dd2Rif_1.1373_4	437	TTCCCTCTAGAAACGTTAGGCGGTGTTCCATTGCAAGAAATTATTACTGCAGAAAATTTTAATAAAAATA
Dd2Rif_1.1410_3_NoEx1	575	TGTAGTGCCTCAAATTCTATAGCTGAAAGTGGTGATACTTTTGAATTTAGTAAAAATATTTATGGAATGG
Dd2Rif_1.1458_3	382	TGCAGCTCAAAAGGGTATTGCAAAAGGTATTGATAAAACCATTGAAGGATTAGGAAATATATATGAACTA
Dd2Rif_p_1.2_4_Ex2sc	628	CACTATATAATGAATATGTAAGCATGTGTGTAAATACGAACCCTGTCGAAGACAAATTAATTTGTGCTTT
Dd2Rif_p_1.14_46_merged	541	ATATAGTATGTGGTGAAGAATCTATTGGTGATAGTGGTGTTCTTTGCTTTTACAAAACAACTATAGTTGA
Dd2Rif_p_1.19_6a_Ex2sc	601	CGACGTATTTTTCATTTGTTGAAAAAGTTAATACTACAAAGTGTGTTGGTAATGTTGCTAAAACTGAACC
Dd2Rif_p_1.26_1_Ex2sc	533	TGCACAAAATTATAATAATGTCACAAAGCTTGCTCTTGCTATAAATAGTGAATATAACGCATCGTCATGT
Dd2Rif_p_1.26_5_Ex2sc_NoStart	448	ATTTGGTGTATCAACTCTATCTGATAATGCATTGGAGTCAATTTTTACTGTGGAAAATTATGCTAATCAC
Dd2Rif_p_1.45_64_merged	543	CTTAAAGAATTACTCATTACGTGGAGTGATGCTCTTGATTTGTCACCAATTGTTACTTCATCAAATTATA
Dd2Rif_p_1.339_65_merged	553	TAGTAAAATCAGAATTTGGTATAAACTCTATAGCTGATAAGGCATTGGGGACAGTTTTTCATGCAAAAAA
Dd2Rif_p_1.366_4_Ex2sc	433	CAATTGCAAAACTTAAATCGTCTTCTTTGTTTAGTAAACCTCCAATAGTTGTAGAATGGTCCAAATTCAT
Dd2Rif_p_1.436_3_Ex2sc_NoEnd	5	AATCAAAGGAACCATTATATTACACTACATACACCAAGCACTAAACCAACAAAACCAAATAGATCATTAT
Dd2Rif_p_1.481_1_Ex2sc	461	TACTATCAATGCATTTATTACGCAAACTGTTGAAGAATTGAAAGGAATACCTGGTATGTCTCAGTTATTT
Dd2Rif_p_1.726_31	751	AAGCAAAAGAAGCTGCCAGTTTTCTACCGAAAACTATTATGTTAAGTAATAATATTGTTGCTTCGATTGT
Dd2Rif_p_1.726_32_0	0	AACATAATAAAAATGAACCACACACCACACCAAATCATACACAAACCACCAGATCATTATGCGAGTGCAA
Dd2Rif_p_1.726_32_1	747	ATATTCGAGATTGGGATGTGGAGATATTTTAACTCGCCCGAATAAGCCTATTTGCACTTTTGTGAATGAA
Dd2Rif_p_1.881_1_NoEx1_Ex2sc	646	AATATAATACAATGTGTGTGTCTACTAATGCTTACCAAGGTAAACTGTTTTGCAATTACGGTTCAATGTT
Dd2Rif_p_1.912_2a_Ex2NoEnd	124	TTTGATCGTCAAACGTCGCAACGTTTTGAAGAATACAATGAACGCTTGCTCGAAAACAAACAAAAATGTA
Dd2Rif_p_1.960_31_merged	614	AGAAAATTTTGGGGATGCTGCTTTTATTTCTGAAGCTATTAAGTTAGAAAACAAGGTGTGCTCTATAATT
Dd2Rif_p_1.990_5_Ex2NoStart	265	TGCAGCTCAAAAGGGTATTGCAAAAGGTATTGATAAAACCATTGAAGGATTAGGAAATATATATGAACTA
Dd2Rif_p_1.1003_2a	278	CAGTTATTTCTGAGACCATTGATGGAGTAACAAAGGAATTCTTATTAAACACTTTAGGTGGTAAAACATT
Dd2Rif_p_1.1073_6_NoEnd	6	CATGTGAACCATTACATTACATTTCATACAAAAAAAAGGACAAAAATACCAAACACTAGGTTATTATGCG
Dd2Rif_p_1.1448_21_merged	646	AATATAAAACGACCTGTGAGTCGTTGGAAAAAGGATTTACTGCTTCTACTTCATGCACTAAATTTCAGCT
Dd2Rif?_p_1.208_31_merged	12	AAATGAACCATTACATCACTACATTTCATACAACAAGCGCCAAACCAATAAAAACCACATAGATCATTAT
Dd2Rif?_p_1.261_132	633	CAAAACCTGGAATTATATCTCCGTGAAGACAGGTGCTATAAAAACTACTGGTAAAAATACGTTTAATAAT
Dd2Rif?_p_1.308_1_Ex2NoEnd	144	CAACATAGATTTCATGAATATGATGACCGTATGAAAGAAAAACGCCAAAAATGTAAAGAACAATGCGATA
Dd2Rif?_p_1.317_3b_Ex2sc	515	GCACTTCAGTGGGTAAATATTACAATGTGCTATAACGAATCTAATGAAAATGTGCTTTTTTGTAATGCTA
Dd2Rif?_p_1.990_6_Ex2NoStart	11	AATGTTGAATGTACAATATTGGAGTGTTGTTCACTCTCAGTCGTATAGAGGACTGGTCACTTGGTCTAAT
Dd2Rif_p_1.1343_6_RIFOR_Ex2sc	620	AATGGTAGTAGTTTTAAAAAACAAAGTGGTTTTCTCTCTTTTGCTCTTTATGCGTTATGGGAGATTTTTG
Dd2Rif?_p_1.1477_4_Ex2sc	436	TTCCCTCTAGAAACGTTAGGCGGTGTTCCATTGCAAGAAATTATTACTGCAGAAAATTTTAATAAAAATA
Dd2Rif?_p_1.1654_4_SHORT	119	GTACAAACATTTGCTGAAAAATCTAAATCATATGCTACACCTTATTCTACAGAAGTAGCAGAAGTTACAA
Dd2Rif?_p_1.1740_2_SHORT	98	GCATGAAATTATAAAAATAGAATCCTCTTTAGCGACAGTAACCATCATAAAGAATAAGTGCAAGAATGGT
Dd2Rif?_p_1.1836_3_SHORT	537	ATATGGGGTTGCTCTGGAAAAAGATTACTTCCGAGAAAAAAAACACGTCACATATATAATTCAATATTTT
Dd2Rif?_p_1.2255_1_SHORT	35	TACACTCCAAACCTGACCAACAAATCACATAGAACATGTGCGATGTGAATTATAACGCACATCTAACTAT
Dd2Rif?_p_1.2272_3_SHORT	383	TTTTTCTCTGGGGATTTTTTTTTTTTTTTTTGTGTGAATCCTGCAAGCTCGCTTTTCGAACCTTTTTGCT
Dd2Ste_1.5_5a	303	TTATTTGGAGACAAAAACTATACTACGTTAAAGTCGTGGATGTACCAAAATGATGATGACAGATCATATA
Dd2Ste_1.5_5b	544	TTAGTGCTATTGCTTCCCTTGGAGCACCTTATAATACTTGTATAGCCTCTAGTCCAGTATTTTACATTTT
Dd2Ste_1.6_2	594	TTTAATATATTTGATATGGGATCTTTAGCTACAGCTATTAAAGGAAGTACTACATGTTCTTCCGTTGCTT
Dd2Ste_1.6_4	526	AAACTGCTGCGGCAACATATTTTACACACGGTTATCAAGTTTGTGTGTCTCATATGACAATATTTAATAT
Dd2Ste_1.13_4a	545	TAAATATATTGCTTCCACTGGACCGCCTTTTAATGCATGTGCACCTTCTATCAATATATATAATATGATT
Dd2Ste_1.13_4b	567	AGTGCTTTGTCGTTTATTATAACAATACTTCATTGCTTTTTTCCTGGTCCATTAAAGTTAGGTCTTCAAG
Dd2Ste_1.13_5	608	TATTGTTGCAGCTCTTAAAGGAATCGGTACAGCATGTGCAGGTGTTGCTAGTAGGGATATAATCTCACAT
Dd2Ste_1.14_6a	522	GCAAAAGCTACAGTTGGAGCTTTATTTATGAAACATATTCCAGATTGTGCGTCTTATATTACCATATTTA
Dd2Ste_1.14_6b	554	ATTGTATGCTACTTATAGGGGAGTAAATTATGGTACGTGCGCATCCGCTATCAATTTACTTAATATTATG
Dd2Ste_1.19_4	536	TAAATATATTGCTTCCACTGGACCGCCTTTTAATGCATGTGCACCTTCTATCAATATATATAATATGATT
Dd2Ste_1.45_3	592	ATATGCTTACTCATGATTCTATGACTTTAGCTATAAAATCATTAAGTACAGCAGGTTGTGCTCTTGATTA
Dd2Ste_1.45_5a	590	AATAAATAATATGATGAATGTTGCTGCATTAAAACCAGTTCTTCAAACAACCGTAGGATGTACAAGTGTT
Dd2Ste_1.76_4a	573	AAAAGTTGTTTGTCCTCTATTTCAATATTTAGTCTACTTGATAGATCAACTATGCTTTCAGCTCTTCAAG
Dd2Ste_1.76_5a	302	AACGTTTGGTCACAAAAATTATATTACGCTAAAATCAGGCATGAACCTAAATGATGATGACAAATCAGAT
Dd2Ste_1.80_2	599	TCTCTCTATATTTCATATGCTTGATGGTCCATCTATATTAGCAAGTGGTACAGCATGTTCATCTGATTTA
Dd2Ste_1.101_4	601	CATTTAAACTACTTGATAGTTCAACTTTACTTTCATCTTTTCTATCAATGAAAGCATGTGTTGATGGTGC
Dd2Ste_1.113_2	542	TGTCATTGGTTCGTTTGGAGATACGGTTAAGAATTGCATAAATTCTATTTCTATATTTCACATGCTTACT
Dd2Ste_1.303_4	561	ACCATTCGAAATTGTGTGTCTTCTGTTGCAATATTTAATTTATTTGATAATTCAGCTATGCTTTCAGCTC
Dd2Ste_1.317_2	563	ATATTCTAGTGTGTGCACATCCTATGTTACTATATTTAATATGCTTAAGGAGGCTTCTATTATTTCAGCT
Dd2Ste_1.343_1	561	ACCATTCGAAATTGTGTGTCTTCTGTTGCAATATTTAATTTATTTGATAATTCAGCTATGCTTTCAGCTC
Dd2Ste_1.366_3	545	AGCCTTTAATTATGTTGCTTCCTTTGGAACACCTTATAGTACTTACGCATCTTATATCACCATACTTAAT
Dd2Ste_1.723_3	576	GCAACGTTCCCACTATTCAACGTAAAAATTACAAGTGCATTAAGTGGTGTAAACTTTTTTTATCTATCTT
Dd2Ste_1.926_2	594	TCATATGTAACTATACTTAATATGTTTGAAGGTGCATCTATGATTTCATCTATTAAAGCAGCTGGTGTCA
Dd2Ste_p_1.37_65_merged	505	TCTTAACAACGATCGGTGTATATGCTACTAAAGCTGTTCTCATTTATAAGCTTGAAGAAACGTCTAAGAA
Dd2Ste_p_1.45_565_merged	35	AAACAATTACACCCAATGAAAAATATTAAAATCAAGATGCTTAGCAGAAACAGAGAAACCCCACAATCTA
Dd2Ste_p_1.54_123_merged	708	TACCATACCCCTATATTCCCTTTTTCTATTGCTTTTGATGTTCTTATTGCGACAATAGTCTTACTTATAA
Dd2Ste_p_1.76_5b4b_merged	607	GTTCTTGCTGGTGTATATTTTTTTTTTAGCTCTTCTATTGAGAATGCTGCTGTTCCTATTTTTAGTCTTT
Dd2Ste_p_1.317_54_merged	578	GATTCAAAATTGTGTATCCTCTAGTTCATTTTTATATATATTTGAGGGTGGTTCATTAACTGCAGCTCTT
ITvar60_A1_2	638	TATGTGTATAAAGGGGCTAGAACACTTGAACGAAACTAAACATTCTGATAATAAAACGCTATTAAAAGAG
ITvar60_A1_3	497	ATGCAGAGGAATACATAGAAACAGAACTTAAGGAAGGTGAATGTAATTTGGTTGATATAGAACGAATATA
ITvar64_A1_0	569	AAAATTGATAAAACTAAAGAAGAATGCATTGGAGAAAATAATGGAAAAAATTGTAGTCGTGAGGGTTACG
ITvar64_A1_1	649	TAGATACTATGAAAGAAACTAGTGTATGCAATGTACCTAATAAACCCAATGGAACACCATGTAAAAGAAA
ITvar64_A1_2	500	ACTTACTGGGAAGAAAGAAACAGATCAAATAGAAAAGTGCAATGGAAAATATAAAGGTGGTAAATATCCT
ITvar64_A1_3	623	GACACATGTATAAAAGGAAATGAAAGCAAGGAAACACAATGTAAAAAAGCATGTGGAGTATATAAGGAAT
ITvar7_A1_0	473	AGGATGAAAAGGAAAATAAATGTAAAGTGGAAACAAAAAGTGGAAACAGTACGTACAAGGAAAAAATAAC
ITvar7_A1_1	517	TATCATGATTTGGTGAATAAATGTAAGGAGTGTAAAAAAAAGGATAATGGTGGACATTGTTGGAAAGACA
ITvar7_A1_2	494	GCAGTAATAAATCAAATAATCCATGTGATGGAAAAAATCAAAAAAGGTTCAATGTAGGAACGGAATGGAA
ITvar7_A1_3	637	ATGTAATGGAGAATGTAAGGAATGCAAAAATCAATGTATAGAATATCAACGTTGGATTAAAACGTGGCAA
ITvar7_A1_4	666	TAAGTTAGATATAATTGAAAAAGAGTGTAAAGTAGAAGCAAATGGTCGTGGTGGAGGTAAAAAAGAAAAC
ITvar8_A1_0	432	TTAACTGTAGGAAAAAACATGGGAAATGTATAGCAAACAATGAAAATGTGCATAAGGGGAAAAATGGTTT
ITvar8_A1_1	598	AGGAGTGGAAAATGTGAGACCGAAAAAAATTGTAAAGAATGTAAAGCTAAGTGCAAGGAATATAAAGAAA
ITvar8_A1_2	616	AGTTATAATACTGATACAAAACAAATGAATAAAGATGTGAAAACAAAGCTTACCTCCCCCGAAAAGAACA
ITvar8_A1_3	646	AGGAGAGGGGAAAAAATTTAATGGTGATTGTAATAAGGTAATAAAAGAAAATGGTGTCAAAGGAGATGAT
ITvar8_A1_4	7	AAAATCCTTATGAAAGTCTTGGAAATGAAACTCTTAAAGGTAAATGTCAATGCATGAAAACCACAGCCAA
ITvar1_C1C_0	519	TATAGTATTAGTAAAGAATGTGCTAAATGTTTTTTTTCGTGCCATCGCTATGTGAAATGGATAGATAATC
ITvar1_C1C_1	506	AATAGAACGAATTAAGAAATTAACTGAAAAGGTTCCCACCGAACAAATAAGAAATGCAGGAAATGAAGAA
ITvar1_C1C_2	582	AAAGAAGATGCCTGTGGTATAGTGGAAAAAATATATAAAGGCTCAAATGGTGGGAAAAATGGAATAAATA
ITvar1_C1C_3	556	TACAGAATAGTGGAAATGAAAAAAAGTGGGAACATGCTTTAGATACGATAAAAATAAAAAATGGTGCACC
ITvar5_C1_0	454	TAGAAATTTGGAAAAAATGGACTCAACGAAAATCAAGGATAAAAATGTTTTGCTGGCAGAAGTGTGTTAT
ITvar5_C1_1	401	AAAAAAAGAGAGTATATAGAAAAACAACGAAGAGAAGGAGAACTTGGATTGCTCGAGGAAAATAAAGAAA
ITvar5_C1_2	733	TTAATAAACTTCAAGAAAAAACAAAAACTTGTCAATCCAAACATAGTGTCCAAAACCCAGAAAACCAGTG
ITvar28_C2_0	669	TTTCCAGAATATAGATGATAAATTGGATCCAGAAGCAAAAAATTACTACGCAAAAGAAAAAGATCCAGAT
ITvar28_C2_1	664	ATTTAGTAACACGGATATAGTCCTTGAGGCACTAAGTAGTAGTGACAAAGAAAATATGCAAAAAATACAA
ITvar28_C2_2	629	TAATAGTGATGAAAAAAAAGAGGAAGCTAATGTAGAAGAAACTGCTAAGGAATCAACAGAAGAAAGTGAT
ITvar47_C1_0	477	AAAAAGAAAAATATCCAATAGAAATACGAAAATATGAAAGTGGAGCATCAGGTAGTAGTAGGAGGCAAAA
ITvar47_C1_1	712	ATAATATTACCAAAATTAATGAGAAAATAAAAACAATTCTAAACGGTGGTACATCTCCTCCTGCCCCAAA
ITvar47_C1_2	476	AAAAAGCAAAATGCCAAACGGAAAGTGGTAAAGCTGAAAGTGATAATGGAGTTTGCGGAACAGTAACAAC
IT4var20_B2C_0	586	TATGAAATACATACTAATGTTGTAAAAGGTCGCAAAAAAGAGAATCCTTGTCGTGGTAGAGAAGAAAAAC
IT4var20_B2C_1	430	AAAAAAAAAACTGCTAGTGATGCTAAAGACCAACAGGTTGTACATTTCTTGGCAGAATTAATACGAAAAA
IT4var20_B2C_2	625	AGTAGAATACACTAAGCAAAAAGGAAAATTTGATGCTGAAAAAATAACCGATAAAGAGGGATATGAAGGT
IT4var20_B2C_3	505	AAGTTGGAAAGGATTAAGGAAGAATGTCACAAAGATGGTAATAGAAATTGTGATGATGATGGATTTGAAT
ITvar16_B2_0	544	TGACAAAAAAATTAGAGAAATTTTGTAATGCGAATGGTAAAACTTATATTGAAGATGAAGAGTGGCAATG
ITvar16_B2_SameAsVar41_1	401	AAATTAAAGAGAAACACCCTGGCGTCCAAGAAAAATATAACAGTGACAACGACTACAACAAATATATAAA
ITvar16_B2_2	498	AGCCAGAAAGCTCTTGTAAAAGCGCATGTAAGGCATATGAAGATTATGTTAATAAAAAAAAGAACGAATT
ITvar16_B2_3	630	AACAATTTGTAAAATAGAGGAAACAAAAGAACCAGTGGTAGAAGAAAAATGTGAAGAAGTAAAACCCCCT
ITvar27_B3C_0	269	ATATTAAAAAACCAAAAAAAGAATAAAGAAGAAGGTGGAAATACGTCTGAAAAGGAGCCTGATGAAATCC
ITvar27_B3C_1	1	AAAAACATTAAAGAAAAACATGATGGAATCAAAGACAACCCTAAATATACCGGTGATGAAAGCAAAAAGC
ITvar27_B3C_2	203	AACAAAATACGTCACAGATACCGATAACAAAAGAAAAATCAAAAACGACTACTCATACGATAAAGTCAAC
ITvar27_B3C_3	761	AAAAAAAGAAAGCATAAATTGGCACAAATAAAACATGAGTGTAAAGTAGAAGAAAATGGTGGTGGTAGTC
ITvar15_B1C_0	675	TCGAACTTATAGGTAATGAATGGAAAGAGAAAAATAAAGGTGAATGCAAAGGTGGAAAACGTTATAACAT
ITvar15_B1C_1	416	CCGAAAAATGCAAAAAAATTCAAGAAGAATGCCAACCAAAAAAACCAACAAAAGTCAGAAATCCATGTTA
ITvar15_B1C_2	519	AAAATCTACTACTACCAAAGATGATAAAGACAAGAATGTGATTGACTTTTTACAAAAATTGCACGAGGCA
ITvar15_B1C_3	688	AATAAACTTGAAACAAAAATTCATGAATGCAAAACCCAACACGAAAATAGTGTCGAAAATAGTGACCAAC
ITvar11_B1_0	484	AAGATTAAAAACAATGTTTGCGAACATTCAGAATGAAAATCAAGATCTAACTACCCTGAAACCTGAAGAA
ITvar11_B1_1	627	AATTTGGTGAATGTGTGTAATGGTTGTAAAGATAAGGGTGATGATTGTAGGAATAATAGTGCAGAATGTA
ITvar11_B1_2	568	TAGTGATAGTACAAAAGATGAAATGTCCCAAAGAGAAGAGAAAATAAAAGGTGCGATACAAACGTTTTTT
ITvar11_B1_3	749	AAGCTTGAAAAAAAAATTAGTGAATGTAAAAACCAACATAGTGGCGAAGAAACAGAAACAGCCTGTCAAA
ITvar13_B1_0	699	TAGAAAAAGAAAAGTAAAATTGGAAGATGCCATAAAAAATTGTCGTGGGGTAAAGGAGGGTGAAAAATAT
ITvar13_B1_1	441	TTAAAGAAGAAATTAAAAAGAAACATCCTGGCATCAATGGCAACGACAAATATAAGGGTGATGAAAAGAA
ITvar13_B1_2	566	TATAAATAACTTTTTTAAATATGGTGGCCAAACTGATAGTGTACAACAACGTGAACAATGGTGGAACAAT
ITvar13_B1_3	377	TGAAGGATGTAGAAAAAATTGTGAATGCGTGAATAATTGGCTAAAAATAAAGAGAAGAGAATGGGAAAGT
ITvar13_B1_4	698	AAACAAAATAACCATGCAGAAAGTTCACAAAATACAAGTACAGAAACAGAACAAACGAAAAAATGTGGTC
ITvar17_B1_0	592	CACAGATGAACAAAACGAAGACTCTGATAATAAAAGAACTACTGATATTGATTTGCTTGTCAAGGATAAA
ITvar17_B1_1	740	ACGAAGCACAAGAAGCCAAAAAATGCAAAGAAAATAATCCACCAGAAAAATGCCAACCAAAAAAATTAAA
ITvar17_B1_2	685	ATAACTATTTTTCAAATAATGGTAACAAACAACCTCCTAGTAGCCCCCCAAATAGTGAAAAACTTAAATC
ITvar17_B1_3	2	GTTTTTGGGAAGGAGGAGAAACAATCAAAAAACTACGTGCGATATAGTGAGAGAAATATTTAAGTATAAT
ITvar19_B1_0	662	CAAAATGAATTTAACATGCAAAAGGATAAATATGATAAGGAAATAAGAACAAAGACATCCAACAACGGTA
ITvar19_B1_1	728	TTCTTCTCTCAGCAAAAAAGGAAGGAGATTTCATAGTAAAAAAACTTGGTAGTGATAAATCTGCAATTTG
ITvar19_B1_SameAsVar32_2	3	CAAACAATAAAATCTAAATTAGGAGATCAAGCAACCACGGAAAAAGGAGATACACACATTGATGATAATA
ITvar19_B1_3	527	GTGACATGCCCTGGAGGAAAGATTACTGCACAAAATATGAAAGATATGGAAAAAAATACTGAAATAAATA
ITvar19_B1_4	479	GGCTTCAAAAGTGGAAAACTGATTATGCAAAACAAAGGAACAAATATGCTGAAGATAAAAAAAAGGATCT
ITvar25_B1_0	399	CCTGATGGGTTCACAACCCATGATGAAAAAAAAACTAATGTAATTAAGTTACTTCTAAAGGATAAAACAG
ITvar25_B1_1	643	AAAACCCGTACAAAAAATGGAAGAAATAATTGAGCAAAATAGGGGGAAGACTGATGTTACAAAAGAAAAT
ITvar25_B1_2	0	CTATTGTTGCAAAGGATATTGAAGAAATGAAGGATTCTATGGAAGACGTTTTTATGATTGTGAGTGATAA
ITvar26_B1_0	99	AATCAACACTTGAATCACTTACAGATAAAGAAATTAGGGAATATTGGTGGGAAGAAAATAGAGAAACAGT
ITvar26_B1_1	623	AAATTACTAAAACACGAATTAGACGAAGCCAAACAATGCATAAAAAAATGCGAAGAAACGCAACAAGAAA
ITvar26_B1_2	202	AAAAAAGAACAACAAGATGAAGAAGAAAAGTGTGATGAAAAGGAGGAAGAAGAAGAAAAAGAGGATGAAA
ITvar29_B1_ SameAsVar32_0	278	AAAAAATAAAAGATGTTAAAAGAAATTGTCGTGGAGAAAGAGATGGTGAGAAATATTGTAGCCGTAATGG
ITvar29_B1_1	527	ATAAATTGATCGAACATGAAGATAAAGATGCCAAAGGATGCATAGAAAAACACAACGAGGAAAAATGCAA
ITvar29_B1_2	563	GAGTGGCAAAGTGATTTTGAAGGAATAGGTGAAAACGATGAAAACACTACTAAAATTGATGTAAAAATGA
ITvar33_B1_0	488	TCCTAAAAAAGATACCGATTGTGAAGATAGAGGAATTAAAACCTTTGATGATAGGAATAGTACTCCAATT
ITvar33_B1_1	620	AAAAAAAGCTATAGATGAAATTTTAAACAAACAAAGTAGGAACAACCAACAATCTGGCCAAAAAAGTGGC
ITvar33_B1_2	542	AAAAAGGATGCTCAAAAGAATAATGGTGATAATGGATTTTGTGAAAAAATAGAAAAGTGCGATACAGCTG
ITvar41_B1_0	457	TATTTTAGAGAATCATCTTCTGATAAAGGTATGCATTATGAAAAATGCCAATGTGCAAGTGGAAATGTTC
ITvar41_B1_2	522	ACAAATGGCTTCAAACAAACCGAAAAAAAAATCATATTGGACAAGTACTCATACGACAAACTTAAGAATC
ITvar41_B1_3	517	CAAAGTTTGAAAACAAAACTTTGGGACGACAAAACGAAAAAACCCAAAAAAGAAGAATACCAATACACAA
ITvar54_B1_0	502	AAGAATGGAAATGTTATGAATTTAAACATCTGGATAAAGTTGTAAAGGAAGAGGACGAGGACTATGACAA
ITvar54_B1_1	686	TGTATATTAAAAAACGATCAAAGAAACGAAGAAAATAAAGCCAAATCTCAAAATGAACCTGATGAAATCC
ITvar54_B1_2	392	AGTAGAAACAGTGGTTGGAGTAATGTTCAAAAAAAGAAGTGCAAAGATAATGGAAAAGATTTTATTTCCG
ITvar31_B1T_0	533	GAAGCGTGTATATTGAAAAAGGAAAAAAAGTCAAAAGACAAGGCTGAGGAAATACAAAAATCATTCTTTG
ITvar31_B1T_1	0	TGCCAAACAAATAGCAAAAAAGTTTCAACGGGATGCAAAAACTCAAATGAAAAATAATACTCGCAATGAT
ITvar31_B1T_2	634	AAAAAAAAAAGGAGGTAACGACAACAACGAAAAATATGCGTTTCATCCTGAACCATATGACCATAAAAAA
ITvar14_B1T_0	409	AACAAAAAGATGGAAAATGGAAAAGAATAAACGATCATAGTGCTTGTAAAGAAGAAGAACTCTATACACC
ITvar14_B1T_1	508	TGCTAATAAACAAGCAGAATGGATAAAACAAAAGTATAACGAACCAAATGGCCAAAATAACCATAAAGGT
ITvar14_B1T_2	426	GGTGTTAAGTGTAATAAGAAAAATGGGGAATGTGAAACTATTCATAAAACCGATTTAAATGGACAAAATG
ITvar14_B1T_3	514	AATAGTGGGAGAAATACTTAACGGTCAGGATGGAACGAAAAAAATAGAGGAATGCAATACAAAATATTAT
ITvar14_B1T_4	647	AATGAAAAATGATTGCTCAAAATGTATAAAAAGTGGTGCAACGTGTGAAAAAGAGGAGGATAAGGAAAAA
ITvar32_unknown_2	544	CGGAAAAAAAACACAATATGAGAGTCAAGAAGGCAAATTTAATACAGAAAAAAGACAGAAGAAACCAGAA
ITvar32_unknown_3	143	GAAATGGTAATTGTAAGAGTGATGATACAAACTCGAACTGCAAAGATAAAGATAAAAAGGATATTACTGC
ITvar12_B1_0	436	AAATTTTATAATGGTGGTGAAATTATGCAGCCCAATTCAAAACTCTGTGAACTTGATCATACTATCGATA
ITvar12_B1_1	709	AGAAATGCTGCAAAAGAAAAAAGAACAAGTACTACATGAAGACGCTTCCAATATGAAAACCATAATTGAT
ITvar12_B1_2	443	TGGGAAAAATGATATCGTGATTGACACGAAGAATGGTGATAAAGATATAGCGGAAAGAGAAAAAAAAATA
ITvar12_B1_3	155	TGAGCAATATAATGGTGATGATACAGAAATGAAATCCTCGTTTAGAAGTTTTTTAGTTGACTTGATACGT
ITvar21_unknown_0	696	AACATAAAGGTGGTAATCAATGGGAGAGAAAGACAAAAGTAAAGAAAATGCGATGGTCAAAACTTTATAA
ITvar21_unknown_1	710	ACTAACATCCAAAGATAAAATAGCCAAAGGCGTCGAAAAAAAACCACAAAAGATTGAAAATCCGGAGAAT
ITvar21_unknown_2	486	AAAACGGCCCATGTAAAACTAATAAAGAGTATGGAGGAGATGATATAGATTTCGAAAAAGATAGTAAAAC
ITvar23p_C1_0	8	AATTATACTAAAGTTATTAAGGCTACGGATAATAATGAGACATGCGGAAAAGGAAAAGAAGACCGTTTTT
ITvar23p_C1_1	5	TGGTAGTGGGAGGCAAAGACGAGGTGTACGTAGTAATAATAATTATGAAGGTTATGAAAAAATTTTTTAT
ITvar24_unknown_0	646	GAGGATAAAGAATGTACACTTGTGGAAAAGAAGAAGTACGATTCAAATAATACAACCAATATAGACATAC
ITvar24_unknown_1	480	ATAAGTATAAAACGGTTAAACAAAAGGAATTGGACGAAAAGAAAAAACAACAACAAGCTGATGGACTACT
ITvar24_unknown_2	501	AAGGAGTCACTTAAATGTAATAGCATTACGAGTTCAGAAAATAGTAAAGAGAAGGATATCGTAGAATGTA
ITvar30p_unknown_0	555	GAATGTGCAAAAGTAGAAAATAAGATATACGATCCTAAAAAAACTACCACTATAGAAATACTTACCGGTG
ITvar30p_unknown_1	785	GTACTGGTAGTACAAAAGATGAAATTGCACAAAGGGAAAAGACAATAAAAGAAAAGATAGCGAGTTTTTT
ITvar34p_unknown_0	745	GTCGAACGTGAAGGTAATGATTGGAAAGAGAAACATAAAATTCATGAATGCAAGAGTATAAACCTTTATA
ITvar34p_unknown_1	639	AAAAGACAAAGAGGATAAAGAACAACAAGATTTATTTGGATATGTATCATCTGAACCAGATGAACTGGAT
ITvar36_unknown_0	548	CTAGGAGGAGGAATATTTAAAAAGAAAAATGAAAATAAAAGTGGTGAATGTGAGGTTGCGAAGAATGTAT
ITvar36_unknown_1	327	GAAGCCAAAAAATGCGTAACAGATAATCCAGAACAAAACTGCAAAAAAAAAACACCAAAAAAACAACTCA
ITvar36_unknown_2	688	CAAAAGAAAATATGAAAGACCCAGCAGAAAACGAAGACACCAAAGTCAACAAAGAGGAAACCAAAAAGGA
ITvar39_unknown_0	531	AGATGCTAAAAACAAATGTCGTCGTGTAGAAAATGGTGAACATAAATATTGCGATCTTAATAGGCATAAT
ITvar39_unknown_1	719	AAAATAAAAGACAAAGAGAAAAAAGAAAAAGAAGAACGAGAAAATGGACTAGATGCAAATACATCAACCG
ITvar39_unknown_2	6	TACCTAAAATTGATCTCACAAATGATAAAAAAAAGATTAAGGATTTACCTGCGTTCCTGAAGTTATATGG
ITvar40p_B1_0	525	TAAAGGATTTGCAAGGAGATTTGGGTAAAGTGAAATTTTTTAAGGGAGATACAGTTACGAATAAAAATGC
ITvar40p_B1_1	592	AAAAACTAACACACCAAAAATTACACAGAATACACAACTGAAAAATGCACTTTTGGATACCGAAGGAAAA
ITvar44p_B1_0	133	CTGTGGGGTCGAACGTAAAGATGAAAAATGGGAAAATAAACCAGACGATGATAAATGCAAGAATATAAAA
ITvar44p_B1_1	791	AGAAGACATAAAAAAGAAGTATAAGGAGATAAAGGACAAAAATGGCCTAAAGGATGATCAGGTAACAACA
ITvar44p_B1_2	2	GATACCGACAAAACCGACGACAAAAAAATAAAAAAGAATGAACAAGTGGAAACAAAACTTAAGGAAAAAC
ITvar45p_B1_0	719	GTCATTAAAAAATTATCATGCACGATATCAAGTAACTAATACCGATTTCCATACCAGTATATGTACGGTA
ITvar45p_B1_1	465	TGGACACCTAAAAATGATGATGATTGTAAACCAGGTAATGAGTATAAGAATTATGAAAATACCCAGATAC
ITvar46p_B1_0	423	AAAGGACAATATAAAGCGGCAGGAAGCACAAAAACGTTACCAAGATGATAAATACGAAAATTATTATCAA
ITvar46p_B1_1	520	TACAGAAGATAATGAAAGAGATGACACTAATGATTGTGTACAAGGAATATGGAAAACTTTTACAGGAGAA
ITvar51p_unknown_0	637	CTAGGGGGTAATGCATATTTTCGAAAAACTTGTAGTGATACAAAAGGTTCATCTGTAGCTAATCACAAAT
ITvar51p_unknown_1	35	TGATATTACAACAATTAACGATAAAATAAAAGAACATATAAATAGTGGTGACACAACTCCTCCTCGTGTC
ITvar58p_B3_0	632	ATTCACCGAAAATCCATGCAAACTTGAAAGTAAATATACTGAACTTATTGAGGCTAACAGCAAAAGGAAT
ITvar58p_B3_1	459	GTATATTAAAGAAAGAAGAACAAAGTGAAAAAAAGATCGAAAGTGAAGGCAATTCTCAAAACAACCATGC
ITvar6_unknown_0	495	AAAGAAAAAGAAAAGGAGTGGCCACAAGTAAAAGGAGTATTAAAAAAAAAAGACGAAACATCACACAATT
ITvar6_unknown_1	537	GCAGGCAAAATAATAGAACTGTATAAAAAACAGAATAACAAAAGTAACCTAACTGATCCAGAGGATAATG
ITvar6_unknown_2	740	CATGAATTTAAAATGGATAAGAAGAAAGAGGACGAAGAAAAAAATACAGCAGATGGTAAACTAGTTACAC
ITvar6_unknown_3	662	AAAAATAGATATACTTGTCAGTCATAATGCAGCAAAAACATTTCCAGATGATTTGTCCGTTTGTACAGAT
ITvar10_unknown_0	718	ATGGAAAGCTAAAGATGATAGAGATTGTAGTCCAGGTAATGACTATACGAAGTATAAAAAAAAGGAGATA
ITvar10_unknown_1	618	AAATCGTAGAAAGATATAGAAAATTTTGTAAAAATAATGGTAAAAACGGTGCAAATGGTCGTGAAGGTGG
ITvar10_unknown_2	370	TGTGAAATAGTAAAAGACCTATTTGAGAAACCAAAAAACACTTTTAAAGAGGCGTGTACCCAAAAATATG
ITvar10_unknown_3	521	ACACAGATCTTTTCGAAAAACTGAAAGACAAATACAGCGACTACGATAAAGTGGAAATTAAAGAAGAAAA
IT_RifA_0002180_6	608	TGAAGTCACAAAGCTTGCTAGTGTTATTGATACTGAAATGAATAAGGTGTGTTTTGGTAGTCATCCTATT
IT_RifA_0002177_1a_0	550	AGGTAAAATTGCTGGTGAAGCAGCGGGTGTAGCTAAAGTAATTGAATTAATAGAATTAACATTTAAGGTA
IT_RifA_0002177_1a	553	AAATATAGCTGTACAGTCATTCGAATCATTTTTTACTGCACCATCTTATAAAAATGTCGCAAGCATTACT
IT_RifB_0002177_1b	555	AAATATTTGTATCTCAAGGGAAGGGTGGTTCAACGTACGAATCTATAAAAACAGGTGTAGAAACTATCGT
IT_RifA_p_0002177_1c_0	325	GGTTTGGCTGAAGGTGCTCAGGTAGGTATTAATGCCGTCATGGATGGATTATGTAGAGATTTTGGGTTAT
IT_RifA_p_0002177_1c_1	521	AAATTATAGTGATGTCAAAATGATTACTGAAGCTGTGTATGCTAAATTTAATGTGTCTTGTCTACCTGGT
IT_RifA_0002177_5	587	GCTGTTTCTGACCTAATAGGGTTATCTGGTTTAGGAAAATTAATTGGAAGTACTACAATAGAAAATTTTG
IT_RifA_0002172_6	53	CCATGCTATGAATATGGTCATTACATTTTTAAAACAATGGGGTATAGAGGAATATTGTCCTGAAATATTT
IT_RifA_0002164_1_0	464	TATAGATAAGGGTTTAGCTTTAGGTAAAATTGCTGGTGATATTGCGGGTGTTAATGAATTAATTCAAGGA
IT_RifA_0002164_1_1	301	CTAATGTCTTACTCATTAGTGAATCTATTCAAACTGAATATTACGGATCGGAATGTGCATCTTTTTTATT
IT_RifB_0002164_2a	114	ATGAATATTCGAGAGATGCTTCAAGGTAATTCCGTTTCATATACCAAAGTTACAGAAAAAGCTGTAGAAA
IT_RifB_0002164_2b	54	GCTTTTAGTGAATTAAAAGGATTAATGAATATATATGAATTACTTGGTGATAAACTTAAGTATATCCTCG
IT_RifA_0002164_3	3	CATTTGTTAAAAGTGTTAATAGTATAAAGTGTGTTGATCCAGTTGCTAAACGTGAGGAAATATTTTGCAA
IT_RifA_p_0002159_5	619	TTACTACGGCACTATATAATGAATATGTAAGCATGTGTGTAAATACGAACCCTGTCGAAGACAAATTAAT
IT_RifA_p_0002157_2	616	AATATAACACAGTGTGTTTGTCTTCTACTACTTACCAAGATACACTATTTTGCGATTATGGTTCAATGTT
IT_RifA_0002157_3a	450	AAAGGAACCAATACATCACATTCCATACGCCAAACACAAAACCACCAAAAGGAACCATTAGGTCATTATG
IT_RifA_0002157_3b	648	GAAATAGTAACAAAACTATTAACAGATTCAGCGCATAAAGTACCTCCAATTCATGAACTAGCAAAGATGA
IT_RifA_0002157_6_0	596	CTGCAAGTGCTAAAGCGGGTGAGGCTGCGGGTGCAGCTAAAATAATTAAATTAATAAAATCAACATTTCA
IT_RifA_0002155_2a	610	TTTCTAGTATAAACGATTTTAGTAAAGTCACAACTTTTGCTAAGATTATTCAAAGTCATTTCGAGGCGTC
IT_RifB_0002155_2b	527	CAGTTATTGCAGGGTTAAAAGAATTTGGTGTAGAAAAGATAGCTGATCAATCATTGGTATCCTATTTTAT
IT_RifB_0002155_2c	611	TGAGGGTGCTGTATCCGGTACGAAAACTGGAATTGATTATGGTATTAACTATATTATTACTGAATTAAAA
IT_RifA_p_0002155_2d	617	TTGTAGTTGTTAAAGATGCTGCTACGAAAACAAGGAATACTGCATTTTAATCGCCTTTCTTTTTTTCTGA
IT_RifA_0002155_3	617	AAATTAAATGGTATTCTTCGTTTTATTCACGATCAATTTTCAGGTGATCTCGGTAAGATTATGGAAAGTA
IT_RifA_0002155_4a	578	AAGCCTGTATAACTGATGCAAAACAACAAAGAATGAGTGCTTTTTGTATTAATTCAATATACTACGATGG
IT_RifA_p_0002155_4b	612	TACTGCAGTTATTCATCCACTTAAATATAATGCCTGTAAGGATGCGACCTATGATATTTTTGAGAATATA
IT_RifA_p_0002155_4c	608	GTTGCAATTTCACTATTAGACACTTTTCCTGGTATAACTAAATTACCTGGTGTTCCTTTGACAAAAATTA
IT_RifA_0002086_5a	18	AGAAATATTAATATTAATTTAGGTACAATGCTAGAAAATGGTCTCCCAGGTCTTCCAGATATTCAAGCTA
IT_RifA_0002086_5b	612	AGGCGGGTATTACTGAAGGTATAAAAGTAGCCATTGAGGAAATAAAAACAATATATCTACTAGGAAATAT
IT_RifA_0002034_1	570	AATCCATGTCAATTATGGATATTCTTCAGGGTATAAATATTGCTGCATGTGATAATATTGGTAGTTCTAG
IT_RifB_0002034_5	546	GCTGTTAGTGAATTAAACAAATTAGGGTATATATATGGATTAATTGGTGATAAACTTGAGGATATCCTCG
IT_RifA_0002034_6	559	TTTAAAAAAATCATTTTGCAATTACACTCCATATCCTAATAACCCCTTTTGGTATTCTAGCTGTACTCAG
IT_RifA_0002029_1	551	GGATTCAATGTTTAACAGACTTTCCTGGCTTATCTCGATTAATTAAGGTTTCACAAATACAAAGTTTCAT
IT_RifB_0002029_2a	963	TCATTTTTAGAGCTATAAATAATCAATATGAGCCATCGTCATGTCTAATAACTGTCCCAGTCGATTTCAA
IT_RifB_0002029_2b	2328	GGGTATTGATGCAGGTATCAAATCAGCCCTTAAAGGATTAGAAAAAATATATGAACTAAGTGATTTTTCT
IT_RifA_0002029_3	4128	TTTAAACTAAAATTCGGTTTAGAGACCATATCTGGAGTTCCATTAAACACAGTTCTTAATGCTAACAACT
IT_RifA_0002013_2	6548	AATACTACAATATCTGCTGTAATTGAGTTTGACGAGTATGCTGTATTTTATTTGGGAGTTCAACATATAG
IT_RifA_p_0002012_3	326	ATTATACAGGGATATATTTACTGAGGATATACCTACATGCATTTGCGAAAAATCTTTATCAGGCAAAGTG
IT_RifA_0002011_2	3753	ATAATCAAATATCTCTACACATCAGAAACCATACACCAACTACTAAGTCACGATTGTTATGCGAGTGCGA
IT_RifA_0002009_3	4502	TGTTGAGATTTCAGGAACAACTAGCAATTTCTCTAATTTCATGATTTTCTCAGGCATTACTATATTGGTT
IT_RifA_0002009_4	7074	GTCAGATCTGTAATTTGTCGTCCACTTATACTCCTCCTATTTGCGGTGAATTTGATATTAAATTTAATAT
IT_RifB_0002009_6	8141	CAGCCATTGAAGGATTAAAAGAGTTTTATTCTCTACCTAAAATAATTAGTGTTTCCGAAATCGAGGAATT
IT_RifA_0002008_2	68	GTCACGGAAATAGCAACACAAATGATAAGAGATGTAAATAAAGTACCTTCAATTGATATACTACAAAAGA
IT_RifA_0002007_4a	1701	TTAAAAATCGTGCTATGTGCGAAACATTTGGGGTTAAATTTGGTCTAACTGATCCAATAACTCTTGGTCC
IT_RifB_0002007_4b	1428	TTACATCAACAACTTATAATCAACGCATGGAACTTGTTGGAATTGTAAGCAAAGTATATAATGACTGTAC
IT_RifA_p_0002007_5	3396	AAATCTTACTGCAGTTATTCATGAATCTAAATATAAGGCCTGTGATGCGGCAATCGATGATAGTATTATT
IT_RifA_0002007_6	3825	GTTTAACAAACCCATGTTTTTTGTTAATGGTGTTATGAAAAAATATAATGCAATGTGCGCAACAGACCTA
IT_RifB_0002006_1	6516	AAAAACGGCTACTGAAAATGTTACGAAAGAAGCGATAAAAACCAACATTGCTGAAGTAAAAGCTACATAT
IT_RifA_0002006_2a	323	ATTGAAAATTTTGAGGCTATCTGCGAACCATTTGATATGAAATGGGGTATATTAAAGGCAGATGGTGTTA
IT_RifB_0002006_2b	2850	GTACGTCTAAATGAATTTAAGTTAATCGATTGGGCTGCAAACATTAATGGAACAACTTTTTCTAATCCAA
IT_RifB_0002006_2c	4161	GTTATTTTGCCAGGCCTCAAATGCTTTAACTGATAGTGGTAGGAGTTATGAATTTAGTAAAAGTATTTAT
IT_RifB_0002006_2d	5816	GGCTATTGATTTCGCTATTCAGGAGTGTATAAAAGAAGGTATACAAGTAGTAATAGAAAGAATAAAATTG
IT_RifA_0002006_4a	8366	TCTATGTTGGTACAAAAATTTGCTGGAAATTTTAAGCCAATTACTGCAAAATATTCTAAAGAAGTAGCAG
IT_RifA_0002006_4b	1656	TCTCAATAACATATATAGCAATTCATGTAAAGCAGGAGCTAACTCCAGCAAATTATTTTGCCATAATGTA
IT_RifA_0002006_5	3149	AAATCATCAAGGTATATTGGATAGAAGTTCAGCACAAGCTATTATAAAAGAAAAGGTAGAAGAAGCTGTT
IT_RifA_0002006_6a	3932	TTTTCTATGGTGGTACAAACATTTGCTGAAAAATCTAAATCATATGCTACACCTTATTCTACAGAAGTAG
IT_RifA_0002006_6b	5481	ATAATCAAAGGAATCATAAGAAAACTATACTTCGTACACTCAAAACTGAACCAACAAAACCACATAGAAC
IT_RifA_0002004_3	7155	AAAGCTTAAGGTCTGTGATGAGCTGACCTTTGATGATTTTGTGAATATGTGTGAACAATTTGATATTAAA
IT_RifA_0002004_4a	163	ATATATGGCTAAAATTACTGAAGAAGGTGTATTGGAAAAAGGCGCACAGGCAACTAGTAGTTTAACTACT
IT_RifA_0002004_4b	1969	GATCAAAAAAATGCATACAACAGCAGTATACATCATGCACCAAAAACAAAAACGACAAAAATACCAAACA
IT_RifB_0002004_5a	4192	ATTTTGCTACAACACCTTATGAAAAAGTCGCAAGCATTTATGTAGCTGTTAATGAACAACATTTTGAGAA
IT_RifB_0002004_5b	6304	CTGTGACAGAAATGCTTTCTTCAGGTAAATTTAACAATGGTGTAACTCTTTCTGATATGTTTGAACATAT
IT_RifA_0002004_6	8097	TGATAGGTGGCAGTGCTTTATATGTTGCCGCAGTAAAATCATCTGTGGAGTTAGGTATTAAAATGGGTAT
IT_RifA_0001747_5	301	TATTGTTCAATAAAATCAGGTAAACAGCCAATAACATTTAGTGTTATAGAAGGTAGGATATCCAATGCTG
IT_RifA_p_0001562_1	3066	AATTCCCCAAAAAATCCTTAGAACACACCACTTGATGCAACATACACAAAAACAAAAAAATCACATATAT
IT_RifA_0001466_6_0	3692	ACGACGATCCACAAATGAAAGAAGTAATGGTTAAATTCAGTAAACAGACACAACAAAGATTTGAAGAATA
IT_RifA_0001466_6_1	6577	AAAATAAGCCATTATAGTAAAGTCAAAGATTTTGCTGCTGCTATTATTAACAAACATGGTGAGATCTGTG
IT_RifA_0000647_3	990	ATTAAAAGAAAAGTTTTCATCGGCATTACAAACGGATATAGGTGCCAATTATTTACCAAAATGTACGTGT
IT_RifA_0000640_3a	2014	CAGACTTAAAATTGAAGGATTGCGCCTTATTTTTGGTAAGGATAGAGGATTTGTTGATTTGATATCAATT
IT_RifA_p_0000640_31	4025	AATTTATGGTAAACCGATGACTCTTGTTACAACGATTCTAAGTGAAAAAGAAAAATTGTGCTTATGCGTT
IT_RifA_0000615_1_0	5985	TCTAAAAGTAAATAGTGCTAATATTACGATTGCCGCTAAAGCTGCAGGTATTCAGGCAGGTAAGAAAGCA
IT_RifA_0000615_1_1	1627	TTTTACTGAAAGTTATCATATTAATATCGCAAAGGCTGCTAGAATTATTGCTGAAAAACATGGTCTGAAC
IT_RifB_0000615_3	3120	GAGAGCACTTCAGTATGTAAACCTTACAATGTGTGACACTATTCCTGTTAAAAATGGACTTTTTTGTAAT
IT_RifB_0000491_3	3916	TAAAAGAAGCATTCCCTATACCGAATTTATTTGATCCTTCATTTGAAAAAGCCATTACTACAGAAACCTA
IT_RifA_0000425_5	5861	ATGAATGCTGTCATTTCTAAAATAAATGAATTGCTTACCAAATTTCAGGGAGAACCTGTTGTTGATTTGA
IT_RifA_0000402_2	7442	ATGCCCAAGGTGTGAATATAGTTCTTCTTGGATTAAATAAATTGGGTGTAGAGGATTTATGTCCTGAATT
IT_RifB_0000402_4a	1381	TCTTATTGCTATAGTGAACAATCTAAAAAATATGTGCGAGGATGGTCAAGTTGTTGGAGATTCATTATTT
IT_RifA_p_0000402_4b6	3147	ACTTATGGAGGTGTTAATACGTGTAATGCATTTGAGATTAAATTAGGTCTATTTAAAGCAGAAACTGGTA
IT_RifB_0000402_5	4644	TATTGAGGTAGGCATGGCTAAAGCCATTGAAGAATTAGGAAAAATAGTAGGGTTAAGTGATTTTTCTTAT
IT_RifB_0000361_3	6218	CGAAGTATATTATAAGTGTATTGACATTGAGAATTCTTCTGATTTTTTATTTTGCAGTGCCACAAAAGCT
IT_RifA_p_0000356_23	8410	CAAAGTAACTATGTCAACATTACTCATCATAAACCAAACATAAAATCAGCGAAAATACAAACCACTAGGT
IT_RifA_0000276_3	1056	CTATAGATAGTACTATGGCTATAAAATTAGAAGCTGAGGGATATTCTGATTATTGTTTCACACTACAAAG
IT_RifB_p_0000276_4	2009	GCACTTCAGTGGGTAAATATTACAATGTGCTATAACGAATCTAATGAAAATGTGCTTTTTTGTAATGCTA
IT_RifA_0000276_6	3627	AAATTTATTATCTAGGTGAGGTGGAAAGTGTTAATTTTGGAGAAGTTGTTACAGCCACAAATTTTTCTGA
IT_RifB_0000262_2	6079	ATTGAATTAATCACATCTAAATTCTCTCTAACTACTTTAGGTGGTAGTACATTGGAAAAGGTTGTAACTG
IT_RifB_0000262_1	383	TAATACTGTCAATGGTCTTTTTAATGCTATTATGGATGCTATGGCTTCAATTGGAAAATCGTGTAAATCT
IT_RifA_0000262_4	2913	AAATTATATTTCTCATGTTGTTCATTTAGAAAGCAATAATATGTGTTGGAAAAGTCCACCCCCTGAATCA
IT_RifB_0000246_2a	4708	ATACTGCCTCAGTCATTACTACAGCTCTTTATAAACAACATTATAAGATATGTGTATATGATCCTTCAAG
IT_RifA_p_0000246_1	653	ACAACGATTTCACGAATATGACGAAAAGATGCAAAGTAAACGAATACAATGTAAAGAACAATGCGATAAA
IT_RifB_p_0000246_32b	3122	TGCTGCGGCAGGTAAGAAATTTGTTATAGCAGAATTACAAAAATGGGGTATATCAACTCTAGATAATAAG
IT_RifA_p_0000244_1_sc	5027	AGACTATATGCACACAGTTTAATATTAAATTTGGTATATCAGAAGCAGATGGTGTTACTAATGGTCTTCT
IT_RifA_0000244_3_0	1228	TGATGAATACGAAAAGCGTATGAATGTTAAACGCCAAAAATGTAAAGATCGATGTGATAATGAAATACAA
IT_RifA_0000244_3_1	3334	AAAAATAACTTTACAGCTCCTCCTGCATGCACTGACTTTCAGTATAATTTTGGTTTATTTACAAAAGGTA
IT_RifA_0000242_1	3985	TGATATTAAAATTAGTGTACTTACAGCAGATAGTAATTATGACGTTCTACCGGGAGAAGCTCTACCAAAA
IT_RifB_0000242_3	183	TCAACTCTAGGTGCTCAGCCATTGAAATCCTTTATTAATCCAAATACTTATACTAATGTCACAATCATTA
IT_RifA_0000238_1	3333	AAAAAATCCATACATAATAACATCACATACACCAAGCCAAGAATCTCTAAAAACATGTAGATCATTGTGC
IT_RifA_0000211_1	4526	TCAAAAAAATCCATACTTCACACCACATAATCCTAACCCCAAATATGTAAAAACATGTAGATCATTATGC
IT_RifA_0000204_1	6207	CACTAGCTAATAAATCCTGTGATTTTGAAGGACGTGGAATAAACAGTCCTTTTTGTAATACACTATACAA
IT_RifA_p_0000177_6a	1612	AAAGCGATTGAAGAAGTAGGAAAGATATTTTTCCTAGCTGATGAATCTACTATGCAATGGACGAACATGA
IT_RifB_0000177_6b	2905	AATCAGAAAATGCCTCTTGTTACAATAGTAAACTCTATATATAATAATTGCGAGGATGGTCAATTTGCTG
IT_RifA_0000164_1	4444	AATTTTAAATGTCAAAATGAACTAGTTGCTGTAGTTCAAAATGTGAAAAATACACAATGTGTAGGGCCTG
IT_RifA_0000164_6	7115	TATAATAAAAGTGTTAGACAGAGCTCTTAAAAAAGCTACACAAAGTGCTCAAGAACTTTCTGAGATTACT
IT_RifA_0000156_2	1854	AAATTGGTAATCAACATTATTATCCAACAAAAGATGGTATAGAAAAAGGGGTAACCGAAGTTGTTGGAAA
IT_RifA_0000156_5a	3183	TATTATTAATACTCAAATGAATGAGGTGTGTTCAGCGACGTATATTGGTACTCATCCTATCTGCGTTGTT
IT_Rifor_0000095_3	4559	GGTAAAAATGAAAAAAAGGTAGCAACTAAAGGGAAAAAAGGTCGTAAAAAAAATAAGAAAACATTAGGTC
IT_RifA_0000095_6a	6240	TACTCCTTCTACTTCATGCACTAAATTTCAGCTTAGTTTACGTATACATCTATCAGAGACTAATACATAT
IT_RifA_p_0000095_6b	1477	TCGTCTCTAAACTTAAAGAATTACTCATTACGTGGAGTGATGCTCTTGATTTGTCACCAATTGTACTTCA
IT_RifA_0000068_1a	2185	TAATAATTTTGATCTAATTCCCAAATCTGGTGGATCAATCGTTAATCCGATAGATTCTATACAAGGAAAG
IT_RifA_0000068_1b	3311	CAAAGGAACCATAAAAGTATTACACCACATACACCAAAGGAACACCCAATAAAAATACATAGATCATTAT
IT_RifB_0000068_1c	6132	ATTGTAAACCAAGAATATTTTAAGTGTATGGAACCTGGGAATACTATAGATACTTTATTTTGCAAGGCCA
IT_RifA_0000068_3	596	TATATAAAAGTGCCAAAGAGCTAGTTAGTAAAACCTGTGAAATGGAACTTAGAGGAAACGAATCTCAATT
IT_RifA_0000068_5	3108	GGATCGTACATCACAAAAATTTCAAGAATATGAAGAACTTATGCAAGAAAAACGCCAAAAACGTAAAGAT
IT_RifA_0000065_1a	4250	ATTTATAAAAAAAAATATAGAAACTAAGGTATTACAAGCCAAAGACGTTGCTGGAGCAACTACAAAAGCG
IT_RifA_0000065_1b_0	5844	TTCCAAAAAATATCCATACATCACGCACAATACACCAGGCACAAAATCAATAAGAACACCTAGAACATTA
IT_RifA_0000065_1b_1	899	TACTCGGGCTATGTGCACAGATGTTGGTACTAAATTTAAACTAATTGGAAATGAAACTATGGATTTTCTT
IT_RifB_0000065_2	2848	ATCGATTGGGGTGCAAGAATAAATGGAACAAATTTTCTAGAACCAAATAATCTAAGTAGTATTGTAAGTG
IT_RifB_0000065_3a	4070	GCTGGTGACATTGCAGGTGCGGATAAATTTATTGCAGGATTAAAAGAAGTATTCATTATAAATAGTTTAA
IT_RifB_0000065_3b	5165	ATGTTTTTTATACTCAGGAAATAAAAAATTCAATGTGTGAAGGCGGACTTAATTCTGAAAGCGCATTTTG
IT_RifA_0000045_1	7509	CAACAGAATATGGGAAAATGACTCCTTTGTGCAGTGCTATAAAAACTACTGGTAAAAATACGTTTAATAA
IT_RifA_p_0000045_5	1508	TATGCGAATGTGAATTGTATGACCGATACATTCCCATTTATGATTATAACCAAGAAATGAAAGAAGTGAT
IT_RifA_0000033_4	2161	TATTACAACGTGCTACGAATCTAATAAATGAATCCAATAGAATTGCAGGAACTAGTAGAATGACTTCTTT
IT_RifB_0000019_2a	4471	GCAGTCATTGAAGGAATAGAAAAAGAATTTGGTGTATCAACTGTAGGTGTTCATTGATTTGAATCATTAT
IT_RifB_0000019_2b	6341	TTAGCTTTTGGAACATTGGATAAAATTATTGATGCTAACACGTATAATAATGCCGAACTCATTAGTGGAT
IT_RifA_0000019_3	1161	ATATTCAAAGAAATTTCTCGTACAGGCCAGTATGCTAATATCATAAAATTTTCTGGTGATATTTATGAGG
IT_RifA_0000014_1	2686	TACAGGATATGCTACACAAGCAAAAGCAGTGAGTACCGCATTCAGTAAAGCTAAAGCAGGTGTATTGACA
IT_RifA_0000000_4a	4239	ATTTTTTTGCAGTTTTACAAATATGGATAACGGAAAACAATTGGCTGGTTACATAGATAGTGCTTACCAA
IT_RifA_0000000_4b	6609	CCTTGGAATATATAGGAAAGACTCTTGATTTTTTTGATAAATACATAGAAGCAAATGCACAAACCGTTGT
IT_RifA_0000000_6a	8434	TTAAAGGGTTAAGTAAAGAATTGTGCAAAGCTCCAAACTCAAGCAAACAGCCATTTTGCTCTTTTACAAA
IT_RifA_p_0000000_6b	1542	TACAACGGTTGCTTCGATTGCAGCTGCAAACAAGTGTGTATTAAAGCTGTTGTTGATAATTTAATAAATA
IT_Ste_0002177_3	2105	AAAAGGTGCTGCCATTGCTTCCGCGGGTGGTGGGTATGAGAAATGTATATACGCTATGTCTATATTTCAT
IT_Ste_p_0002164_32	4012	TAATATATTTGATATGGGATCTTTAGCTACAGCTATTAAAGGAAGTACTACATGTTCTTCCGTTGCTTTT
IT_Ste_0002157_1	682	TTGATGCCATCCTTCCTGTATATGGAGCAGCGATTAAAAAGTGTGTATCCTCTACTTCATTATTTTATAT
IT_Ste_0002029_3	2274	CCATTCGAAATTGTGTGTCTTCTGTTGCAATATTTAATTTATTTGATAATTCAGCTATGCTTTCAGCTCT
IT_Ste_0002013_2	5016	TTTACTTCCTTACCAACAACTTTTAGTAAATGCACTTCGTATGTTACACTATATAATATGCTTGATTGTC
IT_Ste_0002009_5	922	TGTTAAAATCGGGTATGTACACAAATGATGATGATGAATTAGATGATTCACCTTTATGTGAATGTACTGA
IT_Ste_0002006_3	2209	AAAAGCTGTTATCATTGCTAAGCTTGGAGAAGCGTCTAAGAATTGCATCTCCGCTATTTATATAATTAAT
IT_Ste_0002006_5a	4086	AATAAATAATATGATGAATGTTGCTGCATTAAAACCAGTTCTTCAAACAACCGTAGGATGTACAAGTGTT
IT_Ste_0002004_4a	1511	TATAGGTGTATGCTCAGTAGGTAGTGTATTCTTAACATTTATAGGTTTGATAACTGCAAAAAATGCTGCT
IT_Ste_0002004_4b	3044	AAACGTTTGGTCACAAAAATGATATTACGCTAAAATCAGGCATGAACCTAAATGATGATGATAAATCAGT
IT_Ste_0001562_2_LIKE	3669	AATGATCCTGAATTAAAAAAAATTATTGACCAATTGAACCAGGGAGAGTTAAACACATACCAACAATCTA
IT_Ste_0001455_2_LIKE	801	AAAATATTAAAATCAAGATGCTTAGCAGAAACAGAGAAACCCCACAATCTACATTATCAAAATGATCCAG
IT_Ste_p_0001346_5_LIKE	2911	GCCGAAACAACAATTATAATATAAGATTCACTCAAAAGATAACACAACAGACATCCACAAAATCAAGACA
IT_Ste_0000801_4_LIKE	4275	CTATTTCTTTTTTAGTTCTTCAATCGAGAATGCTGGTGTTTCTGGTGTTACTATTTTTTATTGGGATTCT
IT_Ste_p_0000716_64_LIKE	5829	TAATATGTTTAATCCTGTTACTCTAAGTTTATCTGTTGAAGCTGGTAGTTCAGCTTCTGTTGTTGGTCTT
IT_Ste_p_0000491_123	1771	TTTAAAACGCTTAAAAGAGAGATTCATCCGTACTATATATCTTTCTTCAGTAGGTAGTCTATTCTTAGCA
IT_Ste_0000402_1	1878	TCAACATGTACAAGTGCTGCATTTAAAGATTTAGTCACACCTGTTACATTTGCTGCTATGGGTTCATTTT
IT_Ste_0000361_1	4248	TTTGTTTTTTGGTGGTTCATTAGAGTTAGCTCTTAAAGAAGTATGTACAATTGGTCTTGCTGATATAGTT
IT_Ste_0000276_5	1614	ATTTTATATATTTGATAGCGTTTCATTAACTACAGCTATTCAAACAGCAAGTAAATGTGCTTCTCTTGCC
IT_Ste_0000262_4	2204	AAAAACTGCTGCGGCAACATATTTTACACACGGTTATCAAGTTTGTGTGTCTCATATGACAATATTTAAT
IT_Ste_0000244_3	3551	TATATATAACATGTTTAATTCTATTACTCTAGGGGAAGCTGTTAAGGCAGGCGGTGGAATCTGTGTAAGT
IT_Ste_0000242_3	1471	TCATTGTGAATCTATGGTTGCAGCTATTAAGACAGGTAGTGGAGTGTGTGTTAGTGGTCTTACAGATTTT
IT_Ste_0000204_2	2741	ACTTCATCAATCAACTATGATTTCAACTTTTCAATGTGTTAGTAAATGTACAGCTGCTGCATCTCTCGAT
IT_Ste_p_0000204_13	5040	CTTAATATAACTAATATGTTTAATTCTACTCTTCTAAGTTCAGCTATTAAAGCAGGTGCTGCAGCTCTTA
IT_Ste_0000177_4	5963	TTTAGCTGTGAACTCATTAGGTACAGTAGGTTGTTCTGCTGATTTAGCTGGAACTGCTGCAGGTTTTGCT
IT_Ste_0000177_6	8000	TATATATAGTATGCTTAATAGTGAATCTATGATTGCAGGTAGTGCAGTTTGTGCTGCTGATTTAACAGTA
IT_Ste_p_0000164_3	1048	TCATGTTAGATATATAACCAAAATAACAAAAGAGGGACAACAAAAATATCACGACTCTTAGCACAAACAC
IT_Ste_0000095_5a	3105	ATCTAATATGTTTAATAATGCATCTATTGTTGCAGCTCTTCAAAAATGTGGTGTCTTGGTAGCTACTAAT
IT_Ste_0000095_5b	3527	GTCTAAGCTCACAATATTTAATATGTTTAATTGTACTACTCTAGATGCAGCTCTCAAAGGAACTTCATGT
IT_Ste_0000068_2	5464	ATCAACTACCTTACTGGCTTAAACCCACCTTATAATGCTTACGTATCCTCTGTCAATATAATTAATATGT
IT_Ste_p_0000065_2_LIKE	138	AGGTTCTTGCTGGTGTATATTTTTTTTTTATCTCTTCTATTGAGAATGCTGCTGTTCCTATTTTTAGTCT
IT_Ste_0000045_4_LIKE	2033	TGCAGCTATAGAGGCAATTATGACTACTTCTAGTGCGACTATTATTACTAAACTCACAAAATCACTTTTT
ITvar4_E_var2CSA_0	4427	TGTAAAGACAAATGTAAGAAATATTGTGAATGTGTGAAGAAATGGAAGACCGAATGGGAAAATCAAGAAA
ITvar4_E_var2CSA_1	5780	AAAGTAAAAGATGTGATAACGAACTGTAAGTCGTGTAAGGAAAGTGGAAACAAATGTAAAACTGAATGTA
ITvar4_E_var2CSA_2	1573	AAAAAAATTATCGAAAAAGGAACACCTCAACAAAAAGACAAAATAGGTGGTGTTGGTAGTAGTACAGAAA
ITvar4_E_var2CSA_3	3422	ACGATGGATAAAAGAATGGGGAACAAATGTGTGTATACAAAAACAAGAGCATAAAGAATACGTTAAATCA
ITvar35_A2_var1CSA_0	4024	CCATGGTAGAGAACAAAACCGATTTGATGAAGATGAAGAATCTGAATGTGGAAATAAAATACGTAATTAT
ITvar35_A2_var1CSA_1	195	AAAAAAGCGGAAGAAAAGGATACGGAATGTAAAACAGTGAATGATATACTTAAAGAAAACGATGGAAAGA
ITvar35_A2_var1CSA_2	1289	TTTGAAGGATGTGCAGGAAAAATGTAAGTCAAATGACCAATTGAAGTGTGATACAGAATGTAATAAGAAA
ITvar35_A2_var1CSA_3	1503	AAGTGGAAAACTGAATATGAAAGACAAAGAGAAAAGTTCAAAAAGGATAAAGATGGCAAAAAGTATAAGG
ITvar35_A2_var1CSA_4	2884	ACTTTTTAGAAAAGGAAGAATGGATGGATTTGAACGCATAACATTAATACAAGATAAGTGTGGACATAAG
ITvar3_A1_0	4728	TGTTTTGGAAGATATTGGTAAAGGAATAAAAGATAAAGTAACAAAGGGTGCAGAAAAACGTGGTAAATCT
ITvar3_A1_1	1212	AGTCAAGGAAAATTGTTAGGAAAGAAATATAGTAACTACAGTAATGAAGCATATGAGGCTATGAAGTTCA
ITvar9_A1ST_0	2956	CCTGTTACGGAAAATGAATGGAATTCTAATAACAGATTACCTACAGACACATCTACGAAAAATTTAAATG
ITvar9_A1ST_1	1098	GACAAATATAGTAAGATTTCTGGTCGTAGTAATTGTTGTGGTCTAAACAGTGATGCTAAAAAAAACAAGA
ITvar9_A1ST_2	2588	ACGACAGAAAAAAATTTGAAAAAAATATTTAAAAGTGAAAGCAATGAAGGTAGTCAAGGGCGCCAAACAT
ITvar9_A1ST_3	1101	AAACCGGAAAAAGTCAATGACCAAAAAGTCAACGGGAAAGAAAATGATGGTACATACATTATACAAATTA
ITvar18_A1_0	1797	CGAAGCGTATTGTAATAGTGATAAAATAAGAGGTAATGAAAATAACAGAAATGATGGTACAGCATGTGTA
ITvar18_A1_1	4399	GGTACTATCAAAAACAAAAATCCTGAAATCCAAGGAAAATATAAGCATATTGATGATGAAAAACACACTC
ITvar18_A1_2	632	GAAAAAACAAAAGATGAAAAAGACAATAAAAAGAAAGAGTGGTGGCATGAAAATAGTCCTAGAATATGGG
ITvar18_A1_3	2532	CAATGAAAAAGGATATATTCAGGATTGTAAGGAACAAAAAAATTTCAGTAATGATGACGGCGACAACAAA
ITvar18_A1_4	4177	TGAGAAGTCGGTTGGATGTAATTGTCATGGGAGATCGAAAAAGGAAAATGATAAAAATAATGATGTTATA
ITvar22_A1_0	112	TCTGAGAATAATGGATGTAAAATGGAAAAAAAGAATGCAAACCATACGCCCGAGGTTAAAATAACAAAAT
ITvar22_A1_1	3170	GAAAAAACAATGGGATGAACAAGAAAAGAAATATCAGGAGTTATACAGAAAAGCAACACAAAATGGTAGT
ITvar22_A1_2	1502	AAATATAAACAAGGTCTTTAACAATAAAAACGGCCTCCAGAAAGAAAAAGATAAATCAAAACGTGTAGCT
ITvar22_A1_3	2867	AGAACACAAAGCGAAAAATTTGATGCAGATAAAAAAAACAAAAAATATGAGAAAGATCCTGCAGCAGAAG
ITvar22_A1_4	4680	GAGAAACAATCAAATGCATATACTGAACAACAAAAAAAATGCCAATCGAAAAGTGAGACTGCTAAAGAAT
ITvar2_A1_0	500	AATTTTATCACCCTTTTTCTAAAGAAAGACCTTACTATAAAAGTGCCTGTGATCTTGATTATGCTTTTCA
ITvar2_A1_1	1548	ATGAAAAGTTAGATAAGATGAAAGAACCTGATGGATGCAATGAACCTAATAAATCCAATGGAAAATCATG
ITvar2_A1_2	674	ATGATAAAAAAAAAGATGCAGGAGGAGAACAAAAATCATCAGACGTAGAAGCCCAAAATCAATTAGAAAG
ITvar2_A1_3	1685	AAAAAAGTTTTAACGTTACCGAAGTTATTCAAGATAAGGAGAATCCTATTGATGTACATATGCTTGTCAG
ITvar2_A1_4	432	TGTAAGCATGATGATCAGAATTGTAAGAATTGCAGAAAGGCTTGTGATGAATATTGGACAAAAATTCAAA
ITvar60_A1_0	3137	AAGGTCAAAAATTTGAATGTGGTAATGATAAAATAATTGGTAATAGCGATAAATATGGATCCTGTGCTCC
ITvar60_A1_1	164	CGTGAAAAAAACAAGAAATGTAAAGAAGCGTGTGAACATTTTAAAGAGTGGATAAAAGGATGGAAAAATC
ITvar_NEW6p_UpsC1_0	1897	AAGTTAAAGGTGACAAAACCTGCGGAAGTGCAAAAACAAAGACATACGATCCTAAAAATATTACCGATAT
ITvar_NEW6p_UpsC1_1	1887	TCAAATGGTTTTAAAGATGACTTGAAAGGAGATTTGAACACAGCAAATGGTCATACTTCGGAATTAGTTA
ITvar_NEW6p_UpsC1_2	2724	AAGTTAAAGGTGACAAAACCTGCGGAAGTGCAAAAACAAAGACATACGATCCTAAAAATATTACCGATAT
ITvar_NEW6p_UpsC1_3	5694	AAAAACAAAAACCTAAAAATGGTGACAAAGACCTTAAAACTTTGGTTACAGATATTTTGAGTGCCTTGCA
ITvar_NEW2_UpsB1_0	6890	AAAAGTAATGGAGAATTTCAAGAGAAACCTGAAACGAAAAGTGGTGAATGCGATGGTAAAAAACCTTATA
ITvar_NEW2_UpsB1_1	1517	ATATAGTGAGTAAGGCGAGTAGTGAAGAGCACAAGAAGGCTATGGAAAAAATAAAAGAGAATATAGAAAA
ITvar_NEW2_UpsB1_2	1618	GCATAAAGATATAATTGATAAATGTAAACACCAACAATTCGAAGAAAGTGTTGAAACTAGTGGCGAAAAC
ITvar_NEW3p_UpsC2_0	4050	GAAGCTAAAAAGGAAGACTGTTCACAAACAAAGATATACAATGATCAAAAAAAAACGGATATACCAATAC
ITvar_NEW3p_UpsC2_1	4972	AAGAAAACATGTGGAAAACAAAAATGCAAAGGTGAGTGCGATTGTTTCCAAACAAGGATTGAAAAAAAAA
ITvar_NEW4p_UpsC1_0	1161	TAATTGGAAAAGACGTGTACGAAACAGTGAAAAAGGAAGCTGAAACATATAAAGGTGAATTGGAAGGAAA
ITvar_NEW4p_UpsC1_1	2686	AGCAAAAAAATTTGGGGGAGGATGCAGGTTTTATCAACTTTTCTCCTTATTATATTCTTGAAGAGAATTT
ITvar_NEW4p_UpsC1_2	4239	TAGCTCTAAAACAAAAAAAATATCGCAAATAATAGAAGAAATGTTAAGCGAACAAAGTGGCACAACTCCT
ITvar_NEW4p_UpsC1_3	6609	ATAAATTGTAAAGAAAATGGTAATTGCAAGCGTGATACAGAAAACAAGTGCAATAGCAAAAAGGGAAATG
ITvar_NEW7_UpsB1_0	8434	TGGTGGATGGAAAGCTAAAAGTGATGGTGAATGTGCAAAGGAAAAAAAGACGTACAAAAAAAAAAATATT
ITvar_NEW7_UpsB1_1	1542	GTAAAAGAAATAAAAGACATTAACCAAATGTTGGAAAAGGAAAATGAAGAAAATGAAGGAACAGCTGGTG
ITvar_NEW7_UpsB1_2	2105	TGTATGAATAATAATGATGCATCTCCATGTATAAAAGGTTGTGCATTAGAATGGTTAAAGAAGAAAAAGG
ITvar_NEW5p_UpsC1_0	4012	AAAAATGGTGCTGATGGTACTGGTGCTAGTGGTGATGCTAAAAATTATATTGATGATTTGAAAGGAAATT
ITvar_NEW8_UpsC1_0	682	CACGAGATTATCCAAAATATCAACAAAAATATGTTAATTCTGGTTCTACAATATGTACAGTATTGGCACG
ITvar_NEW1_UpsB1_0	2274	GAAAGTTTTACAGGGGAAGAAGACGTTAGGTCCTATTATTCATTTTTTTATGGTTCGATTATTGATATGT
ITvar_NEW1_UpsB1_1	5016	AACAAGAATTAAAACGATTGCAGGAAAAGTGTGAAAATGTGACATGTAATGGTACAGATGAACGTAAAAA
ITvar_NEW1_UpsB1_2	922	CTAATACTAGAACTACAGCAAAACTAACTGAATCTACTGCACATGAATATATAAAAGCAAAATACCCTAC
ITvar46p_UpsB1_2	2209	CCATTTTAATAGACGACCGCATGATAATGGAAATGATATTAAGTCTAAAGTTAGAAATTTTTTGGAGACC
ITvar46p_UpsB1_3	4086	GTGAACAAGAATTAAAACAGTTGAAGGACAAATGTAAGAATGGGATATGTAAAATTACAGATGAAGGTGA
ITvar46p_UpsB1_4	1511	CAGTCACTAAATAGTCAATACGATATGAATTATAAAGAAACCAAAGCAGAAAAAAAAGAATCCCCAGAAT
ITvar23p_1	3044	ACGCAGAACAATGCAAAAAAACTCAAGAAGATTGCAAGAATCAAAAAAAACAACAACAACAAGAACAAGA
ITvar23p_2	4680	AAAAAAATAATAGACAAATGTACAGAAAATGGAGGAAAGACATGTAACGGACAACCTAAAAACGATTGTG
ITvar30p_probablyUpsC_2	500	TAAACCGAAAAAAGTCAATGGGGAAACAGTCACTAAGGAAAAAGATAATGGTAAACACATTGTACAAATT
ITvar51p_UpsC1_2	1548	GAACGTCAAAAAGTAATCGCGTGTTCTAAAAATGGTGGTGGTGATAATAATTGTTGTAATGAAATAGAAA
