# Supplementary material for: Design of a variant surface antigen-supplemented microarray chip for whole transcriptome analysis of multiple Plasmodium falciparum cytoadherent strains, and identification of strain-transcendent rif and stevor genes
Source: Malar J. 2011 Jun 30;10:180. doi: 10.1186/1475-2875-10-180 (PMC3155837; doi:10.1186/1475-2875-10-180)
Supplement: Additional file 6 — Non-VSA genes differentially expressed in rosetting versus non-rosetting parasites. [file 1475-2875-10-180-S6.XLS]

## Sheet: novsa.C1.OUT
>>KEGG pathway testing (level for statistical significance = 0.050)
PathwayName	#inGenome	#inInput	#inPathway	#inInput&Pathway	% in genome	% in input	Direction of deviation from expected	Hypergeometric_BF (to be preferred)	Binomial_BF	GeneList
Fatty acid metabolism	5400	88	13	2	0.00240741	0.0227273	over-representation (expect 0, observe 2)	0.0182259	0.0183844	PF14_0761,PFL0035c
>>GO pathway testing (level for statistical significance = 0.050)
PathwayName	#inGenome	#inInput	#inPathway	#inInput&Pathway	% in genome	% in input	Direction of deviation from expected	Hypergeometric_BF (to be preferred)	Binomial_BF	GeneList
GO:0006631|fatty acid metabolic process	5400	88	12	2	0.00222222	0.0227273	over-representation (expect 0, observe 2)	0.0155854	0.0157245	PF10_0015,PF14_0761
>>MPM pathway testing (level for statistical significance = 0.050)
PathwayName	#inGenome	#inInput	#inPathway	#inInput&Pathway	% in genome	% in input	Direction of deviation from expected	Hypergeometric_BF (to be preferred)	Binomial_BF	GeneList
MPM: Established and putative Maurers clefts proteins	5400	88	87	10	0.0161111	0.113636	over-representation (expect 1, observe 10)	1.12819e-06	1.68435e-06	PFD1170c,PF14_0016,PF11_0039,PFE0065w,MAL13P1.413,PFI1735c,PFL1945c,PF11_0040,PF14_0761,PF10_0019
MPM: Genes coding for chaperones and their regulators	5400	88	97	5	0.017963	0.0568182	over-representation (expect 1, observe 5)	0.0204463	0.0214699	PF11_0509,PF11_0513,PFA0110w,PFB0085c,PF11_0175
GO:0006631|fatty acid metabolic process	5400	88	12	2	0.00222222	0.0227273	over-representation (expect 0, observe 2)	0.0155854	0.0157245	PF10_0015,PF14_0761

## Sheet: C2
>>KEGG pathway testing (level for statistical significance = 0.050)
PathwayName	#inGenome	#inInput	#inPathway	#inInput&Pathway	% in genome	% in input	Direction of deviation from expected	Hypergeometric_BF (to be preferred)	Binomial_BF	GeneList
Lysine degradation	5400	95	10	2	0.00185185	0.0210526	over-representation (expect 0, observe 2)	0.0125721	0.0126794	PFC0950c,PFD0285c
>>GO pathway testing (level for statistical significance = 0.050)
PathwayName	#inGenome	#inInput	#inPathway	#inInput&Pathway	% in genome	% in input	Direction of deviation from expected	Hypergeometric_BF (to be preferred)	Binomial_BF	GeneList
No GO pathways are significantly enriched!					#DIV/0!	#DIV/0!
>>MPM pathway testing (level for statistical significance = 0.050)
PathwayName	#inGenome	#inInput	#inPathway	#inInput&Pathway	% in genome	% in input	Direction of deviation from expected	Hypergeometric_BF (to be preferred)	Binomial_BF	GeneList
Transporters of the mitochondrial and apicoplast membranes	5400	95	25	3	0.00462963	0.0315789	over-representation (expect 0, observe 3)	0.00916512	0.0093763	MAL13P1.47,PFL2000w,PF11_0485

## Sheet: C3
>>KEGG pathway testing (level for statistical significance = 0.050)
PathwayName	#inGenome	#inInput	#inPathway	#inInput&Pathway	% in genome	% in input	Direction of deviation from expected	Hypergeometric_BF (to be preferred)	Binomial_BF	GeneList
No KEGG pathways are significantly enriched!					#DIV/0!	#DIV/0!
>>GO pathway testing (level for statistical significance = 0.050)
PathwayName	#inGenome	#inInput	#inPathway	#inInput&Pathway	% in genome	% in input	Direction of deviation from expected	Hypergeometric_BF (to be preferred)	Binomial_BF	GeneList
GO:0051701|interaction with host	5400	91	8	2	0.00148148	0.021978	over-representation (expect 0, observe 2)	0.0073625	0.00743222	PF10_0345,PF11_0344
>>MPM pathway testing (level for statistical significance = 0.050)
PathwayName	#inGenome	#inInput	#inPathway	#inInput&Pathway	% in genome	% in input	Direction of deviation from expected	Hypergeometric_BF (to be preferred)	Binomial_BF	GeneList
MPM: Subcellular localization of proteins involved in invasion	5400	91	67	5	0.0124074	0.0549451	over-representation (expect 1, observe 5)	0.00516538	0.00552506	PF10_0347,PF10_0345,PF11_0344,PFD0100c,PFD0295c
MPM: Functional annotation of merozoite invasion-related proteins	5400	91	57	4	0.0105556	0.043956	over-representation (expect 0, observe 4)	0.0151065	0.0156916	PF10_0347,PF10_0345,PF11_0344,PFD0295c
MPM: Protein kinase coding genes	5400	91	98	6	0.0181481	0.0659341	over-representation (expect 1, observe 6)	0.00589852	0.00640975	MAL7P1.91,PF11_0488,PFL2250c,PFB0605w,PFI0100c,PFI1415w
MPM: Protein phosphorylation	5400	91	44	3	0.00814815	0.032967	over-representation (expect 0, observe 3)	0.0373088	0.0379762	MAL7P1.91,PFL2250c,PFI1415w
GO:0051701|interaction with host	5400	91	8	2	0.00148148	0.021978	over-representation (expect 0, observe 2)	0.0073625	0.00743222	PF10_0345,PF11_0344

## Sheet: C4
>>KEGG pathway testing (level for statistical significance = 0.050)
PathwayName	#inGenome	#inInput	#inPathway	#inInput&Pathway	% in genome	% in input	Direction of deviation from expected	Hypergeometric_BF (to be preferred)	Binomial_BF	GeneList
Fatty acid biosynthesis	5400	37	6	1	0.00111111	0.027027	over-representation (expect 0, observe 1)	0.0404317	0.0404133	PF13_0066
>>GO pathway testing (level for statistical significance = 0.050)
PathwayName	#inGenome	#inInput	#inPathway	#inInput&Pathway	% in genome	% in input	Direction of deviation from expected	Hypergeometric_BF (to be preferred)	Binomial_BF	GeneList
No GO pathways are significantly enriched!
>>MPM pathway testing (level for statistical significance = 0.050)
PathwayName	#inGenome	#inInput	#inPathway	#inInput&Pathway	% in genome	% in input	Direction of deviation from expected	Hypergeometric_BF (to be preferred)	Binomial_BF	GeneList
interactions between modified host cell membrane and endothelial cell	5400	37	118	3	0.0218519	0.0810811	over-representation (expect 0, observe 3)	0.046134	0.0467269	MAL8P1.1,PF11_0522,MAL8P1.209

## Sheet: C5
>>KEGG pathway testing (level for statistical significance = 0.050)
PathwayName	#inGenome	#inInput	#inPathway	#inInput&Pathway	% in genome	% in input	Direction of deviation from expected	Hypergeometric_BF (to be preferred)	Binomial_BF	GeneList
No KEGG pathways are significantly enriched!
>>GO pathway testing (level for statistical significance = 0.050)
PathwayName	#inGenome	#inInput	#inPathway	#inInput&Pathway	% in genome	% in input	Direction of deviation from expected	Hypergeometric_BF (to be preferred)	Binomial_BF	GeneList
GO:0016881|	5400	67	7	2	0.0012963	0.0298507	over-representation (expect 0, observe 2)	0.00305956	0.00310158	PF10_0094,PF11_0481
GO:0020035|cytoadherence to microvasculature, mediated by parasite protein	5400	67	54	3	0.01	0.0447761	over-representation (expect 0, observe 3)	0.0288809	0.0296386	PFC0120w,PFB0935w,PFC0110w
>>MPM pathway testing (level for statistical significance = 0.050)
PathwayName	#inGenome	#inInput	#inPathway	#inInput&Pathway	% in genome	% in input	Direction of deviation from expected	Hypergeometric_BF (to be preferred)	Binomial_BF	GeneList
MPM: Functional annotation of merozoite invasion-related proteins	5400	67	57	9	0.0105556	0.134328	over-representation (expect 0, observe 9)	2.25449e-08	3.66233e-08	PFC0120w,PFB0935w,PF14_0102,PF10_0344,PFC0110w,MAL7P1.208,PF10_0346,PFE0080c,PFE0075c
MPM: Subcellular localization of proteins involved in invasion	5400	67	67	9	0.0124074	0.134328	over-representation (expect 0, observe 9)	9.7183e-08	1.55682e-07	PFC0120w,PFB0935w,PF14_0102,PF10_0344,PFC0110w,MAL7P1.208,PF10_0346,PFE0080c,PFE0075c
MPM: Genes coding for GPI-anchored membrane proteins	5400	67	30	3	0.00555556	0.0447761	over-representation (expect 0, observe 3)	0.00583442	0.00603745	PFD0955w,PF11_0373,MAL7P1.208
MPM: Molecular motor prototypes	5400	67	26	2	0.00481481	0.0298507	over-representation (expect 0, observe 2)	0.040705	0.041089	MAL7P1.161,PFL1435c
GO:0020035|cytoadherence to microvasculature, mediated by parasite protein	5400	67	54	3	0.01	0.0447761	over-representation (expect 0, observe 3)	0.0288809	0.0296386	PFC0120w,PFB0935w,PFC0110w

## Sheet: Cluster Data
Microarray log2 ratios used for the Cluster analysis. All genes differentially regulated by >3fold (>1.585 in log2 ratio) are shown
GeneID	NAME	R+/R- TP1	R+/R- TP2	R+/R- TP3	R+/R- TP4	R+/R- TP5		Cluster number:
PF13_0162	PF13_0162:: conserved Plasmodium protein, unknown function	-0.164667	0.031	0.2485	-0.209667	1.86867
PFB0915w	PFB0915w:: liver stage antigen 3	-0.121	0.256333	0.0993333	-0.412333	2.03633
PF10_0162	PF10_0162:: Plasmodium exported protein (PHISTc), unknown function	-0.0605	0.215	-0.295	-0.163	1.6655
PF10_0163	PF10_0163:: Plasmodium exported protein (PHISTc), unknown function	-0.184	-0.082	0.327	0.352	2.085
PFB0995w	PFB0995w::PFB0995w	-0.056	-0.201	-0.276	0.508	1.647
PFB0990c	PFB0990c:: Plasmodium exported protein (hyp4), unknown function	0.126	-0.711	0.041		2.402
PFB0900c	PFB0900c:: Plasmodium exported protein (PHISTc), unknown function	-0.072	0.03		-0.178	1.781
PFD0095c	PFD0095c:: Plasmodium exported protein (PHISTb), unknown function	0.489	-0.218	-0.052	0.2135	1.623
PFB0345c	PFB0345c:: serine repeat antigen 4 (SERA-4)	0.444	-0.206	1.631	0.414	0.462
PFB0106c	PFB0106c:: Plasmodium exported protein, unknown function	-0.103	0.4	0.556	0.176	2.236
PFB0105c	PFB0105c:: Plasmodium exported protein (PHISTc), unknown function	0.442	0.172	0.059	0.504	2.28
PFB0085c	PFB0085c:: DNAJ protein, putative	-0.154	0.094	0.593	0.2485	2.0625
PFC1090w	PFC1090w:: Plasmodium exported protein (hyp5), unknown function	-0.551	-0.072	0.067	0.04	2.188
PFD1135c	PFD1135c:: probable protein, unknown function	0.376	-0.226	0.114	-1.598	0.452
PFD0144c	PFD0144c:: probable protein, unknown function	-0.081	-0.315	-0.628	-0.557	2.225
PF11_0024	PF11_0024:: Plasmodium exported protein (hyp4), unknown function	0.176	-0.9	-0.164	0.104	2.16
PF08_0137	PF08_0137:: Plasmodium exported protein (PHISTc), unknown function	0.022	0.0555	-0.283	-0.255	1.6285
PFE0120c	PFE0120c:: Merozoite Surface Protein 8, MSP8	-0.2845	-0.5505	0.0385	0.018	1.728
PFE0070w	PFE0070w:: interspersed repeat antigen, putative	-0.0296667	-0.106333	0.597667	0.124	1.59
PFE0065w	PFE0065w:: skeleton-binding protein 1	0.35	0.439	0.486	-0.013	2.441
PF08_0119	PF08_0119:: conserved Plasmodium protein, unknown function	0.84	-0.074	0.595	0.104	2.094
PF10_0015	PF10_0015:: acyl CoA binding protein, isoform 1, ACBP1	-0.804	0.464	-0.62	0.359	2.685
PFD1165w	PFD1165w:: Serine/Threonine protein kinase, FIKK family	-0.3185	-0.4155	0.484	0.2345	1.645
PF10_0024	PF10_0024:: Plasmodium exported protein (hyp2), unknown function	-0.319	0.579	0.4905	-0.2245	2.4105
PF10_0025	PF10_0025:: PF70 protein	-0.2345	-0.1805	-0.1065	0.17	2.185
PFD1180w	PFD1180w:: Plasmodium exported protein (PHISTb), unknown function	-0.18	0.453	0.469	-0.071	2.781		1
PFD1170c	PFD1170c:: Plasmodium exported protein (PHISTb), unknown function		0.122	-0.503	0.128	2.642		1
PF10_0392	PF10_0392:: Plasmodium exported protein (hyp5), unknown function	-0.111	-0.052	0.193	0.367	1.672		1
PF11_0039	PF11_0039:: early transcribed membrane protein 11.1, etramp11.1	0.437	0.336	0.478	0.597	2.919		1
PF08_0003	PF08_0003:: tryptophan/threonine-rich antigen	-0.256	0.3775	0.7395	0.155	2.6285		1
PF14_0013	PF14_0013:: DNAJ protein, putative	-0.1615	0.272	0.0565	0.1675	2.8955		1
PF14_0250	PF14_0250:: Lipase, putative	-0.0135	-0.2495	0.505	-0.017	1.7375		1
PF14_0076	PF14_0076:: plasmepsin I	-0.323	0.137	-0.301	-0.178	2.0725		1
PF14_0045	PF14_0045:: conserved Plasmodium protein, unknown function	0.0085	-0.2875	0.0135	0.4025	2.1765		1
PF14_0016	PF14_0016:: early transcribed membrane protein 14.1, etramp14.1	-0.018	0.132	-0.043	-0.393	2.776		1
PF13_0341	PF13_0341:: DNA-directed RNA polymerase 2, putative	0.209	0.095	-0.206	0.315	1.609		1
PF14_0524	PF14_0524:: protein phosphatase, putative	0.26	-0.604	0.287	0.306	1.754		1
PF11_0509	PF11_0509:: ring-infected erythrocyte surface antigen, putative	-0.1815	0.8615	0.235	0.621	2.6655		1
PF11_0513	PF11_0513:: DNAJ protein, putative	-0.1	0.086	0.046	0.7955	1.924		1
PF13_0211	PF13_0211:: calcium-dependent protein kinase, putative	0.008	-0.0505	0.7045	-0.0215	1.6305		1
PF13_0194	PF13_0194:: probable protein, unknown function	0.023	0.277	0.278	0.127	1.795		1
PF14_0344	PF14_0344:: conserved Plasmodium protein, unknown function	0.102	-0.0685	0.3305	0.6105	2.029		1
PF14_0760	PF14_0760:: Plasmodium exported protein, unknown function	-0.683		-0.178	0.371	1.608		1
PF14_0752	PF14_0752:: Plasmodium exported protein (PHISTa), unknown function	0.2		-0.254	0.489	2.917		1
PF11_0040	PF11_0040:: early transcribed membrane protein 11.2, etramp11.2	0.074	-0.023	0.149	0.218	3.968		1
PFA0135w	PFA0135w:: Merozoite-associated tryptophan-rich antigen, putative	0.105	-0.127		-0.114	1.723		1
PF11_0041	PF11_0041:: Plasmodium exported protein (hyp11), unknown function	0.097	-0.469	-0.065	0.117	1.758		1
PFA0635c	PFA0635c:: Plasmodium exported protein (hyp1), unknown function	0.229	0.0065	0.07	0.0315	1.96		1
PFA0585w	PFA0585w:: conserved Plasmodium protein, unknown function	-0.492	0.535		-0.066	2.489		1
PFA0420w	PFA0420w:: conserved Plasmodium protein, unknown function	0.558	0.092	-0.068	0.152	3.01		1
PF11_0151	PF11_0151::PF11_0151	0.254	-0.189	-0.142	0.334	1.732		1
PF14_0761	PF14_0761:: acyl-CoA synthetase	-0.66	-0.8245	-2.291	-1.7905	1.6275		1
PF11_0166	PF11_0166:: conserved Plasmodium protein, unknown function	0.104	0.126	0.327	0.446	2.317		1
PF11_0175	PF11_0175:: heat shock protein 101, putative	0.477	-0.3945	0.2675	0.364	1.8045		1
PFA0110w	PFA0110w:: DNAJ protein, putative	0.073	0.556	0.787	0.657	3.4115		1
PF11_0189	PF11_0189:: insulinase, putative	0.150667	-0.065	0.650833	-3.18433	0.97		1
PFF0055w	PFF0055w:: Plasmodium exported protein (hyp4), unknown function	0.153	-0.839	-0.001	0.216	2.12		1
PF10_0019	PF10_0019:: early transcribed membrane protein 10.1, etramp 10.1	-0.21	0.301		-0.004	3.063		1
PF07_0107	PF07_0107:: Plasmodium exported protein, unknown function	-1.356	-1.7	-0.569	0.4475	2.0085		1
PFI1755c	PFI1755c:: ring-exported protein 3	-0.12	0.006	0.65	-0.061	2.427		1
MAL13P1.268	MAL13P1.268:: conserved Plasmodium protein, unknown function	-0.0125	-0.089	-0.235	-0.4945	2.456		1
MAL7P1.4	MAL7P1.4:: Plasmodium exported protein (hyp4), unknown function	-0.032	-0.117	0.055	0.15	1.651		1
MAL13P1.480	MAL13P1.480:: histidine-rich protein III	0.09	0.36	1.092	0.829	2.043		1
MAL7P1.6	MAL7P1.6:: Plasmodium exported protein (hyp12), unknown function	-0.161	0.025	0.084	0.74	3.296		1
MAL7P1.22	MAL7P1.22:: conserved Plasmodium protein, unknown function	-0.7395	-0.008	-0.125	-0.029	1.6545		1
PFF1535w	PFF1535w:: Plasmodium exported protein (hyp5), unknown function	-0.16	-0.138	-0.033	0.345	1.988		1
MAL7P1.3	MAL7P1.3:: Plasmodium exported protein (hyp5), unknown function	-0.223	-0.16	0.231	0.395	1.72		1
MAL7P1.170	MAL7P1.170:: Plasmodium exported protein, unknown function	0.372	-0.173	0.488		2.11		1
PFI0120c	PFI0120c:: Serine/Threonine protein kinase, FIKK family	-0.469	0.025	-0.375	-0.0075	1.7995		1
MAL7P1.76	MAL7P1.76:: conserved Plasmodium protein, unknown function	-0.151	0.0725	-0.0235	0.058	1.6425		1
PFI1720w	PFI1720w:: Gametocyte-implicated protein (Fragment)	-0.2385	0.3065	0.4385	0.061	1.9475		1
PFI1735c	PFI1735c:: ring-exported protein 1	0.2155	0.165	0.757	-0.002	2.3125		1
PFL0035c	PFL0035c:: acyl-CoA synthetase, PfACS7	-0.3365	0.3895	0.226	0.4035	2.6245		1
MAL13P1.61	MAL13P1.61:: Plasmodium exported protein (hyp8), unknown function	0.37	-0.097	0.914	0.008	1.924
PFI1145w	PFI1145w:: MAC/Perforin, putative	-0.4655	-0.7365	-0.166	0.072	1.986
MAL13P1.413	MAL13P1.413:: membrane associated histidine-rich protein, MAHRP-1	0.183	0.528	0.949	0.077	2.232
PFF1530c	PFF1530c:: Plasmodium exported protein (hyp4), unknown function	-0.632	0.408		0.167	2.16
MAL7P1.7	MAL7P1.7:: Plasmodium exported protein (PHISTb), unknown function	-0.288	-0.147	0.0405	0.114	1.7075
PF07_0004	PF07_0004:: Plasmodium exported protein, unknown function	0.086	-0.326	0.121	0.198	2.319
PFL1945c	PFL1945c:: early transcribed membrane protein 12, ETRAMP12	-0.129	0.282	0.161	0.491	2.156
PFF0290w	PFF0290w:: long chain polyunsaturated fatty acid elongation enzyme, putative	0.376	-0.313	0.412	0.102	1.953
MAL8P1.88	MAL8P1.88:: conserved Plasmodium protein, unknown function	0.003	0.353	0.6365	0.548	1.695
MAL8P1.160	MAL8P1.160:: Plasmodium exported protein (hyp7), unknown function	-0.208	0.37	0.108	-0.491	2.014
PFL2565w	PFL2565w:: Plasmodium exported protein (PHISTa), unknown function	0.51	0.158	0.186	0.244	2.54
MAL8P1.4	MAL8P1.4:: Plasmodium exported protein (PHISTc), unknown function	-0.0945	-0.1515	-0.365	0.1855	2.3915
PFF1145c	PFF1145c:: protein kinase, putative	0.13425	-0.2355	0.1805	0.416	1.957
PF07_0006	PF07_0006:: STARP antigen	0.3125	-0.1435	0.4105	0.4015	2.13
PFL1030w	PFL1030w:: membrane skeletal protein, putative	2.852	-1.422	-0.6395	0.33	-0.5915
PF14_0591	PF14_0591:: conserved Plasmodium protein, unknown function	1.983	0.492	0.137	-0.09	-0.4965
PFL0505c	PFL0505c:: Qa-SNARE protein, putative	3.927	0.055	0.063	0.04	-0.346
PFL1540c	PFL1540c:: phenylalanyl-tRNA synthetase alpha chain, putative	2.3865	0.455	-0.249	-0.198	0.127
PF13_0217	PF13_0217:: conserved Plasmodium protein, unknown function	1.687	-0.012		0.198	-0.104
PFL2285c	PFL2285c:: conserved Plasmodium protein, unknown function	2.378	-0.0135	-0.0735	0.8085	-0.426
PFL0420w	PFL0420w:: amino acid transporter, putative	2.03233	-1.46967	0.0035	-0.0866667	-0.153
PFL0325w	PFL0325w:: conserved Plasmodium protein, unknown function	1.6445	1.1605	0.002		-0.3635
rpl2	rpl2::rpl2	1.88	1.227	-0.191	-0.067	0.072
PFI1835c	PFI1835c:: NifU-like protein, putative	1.956	-0.284	-0.323	0.578	-0.496
PF14_0582	PF14_0582:: conserved Plasmodium protein, unknown function	1.7195	1.3255	-0.242	-0.471	-0.415
PF14_0467	PF14_0467:: conserved Plasmodium protein, unknown function	2.453		-0.417	-0.012	-0.082
PF14_0535	PF14_0535:: SNARE protein, putative	2.5775	0.204	-0.246	-0.33	-0.3015		2
PFL2000w	PFL2000w:: mitochondrial carrier protein, putative	1.978	0.692	-0.352	-0.125	0.211		2
PF14_0289	PF14_0289:: mitochondrial ribosomal protein L17-2 precursor, putative	4.354	1.723	-0.053	-0.116	-0.462		2
PF14_0339	PF14_0339:: conserved protein, unknown function	2.525	0.901	-0.2445	0.085	-0.7855		2
PFL1750c	PFL1750c:: conserved Plasmodium protein, unknown function	1.71083	0.912667	-0.208	-0.268667	-0.588167		2
PFL1915w	PFL1915w:: DNA gyrase subunit B	2.032	0.893	0.086	-0.0055	-0.3775		2
PF14_0413	PF14_0413:: CAF1 family ribonuclease, putative	1.5885	0.3815	-0.215	0.2625	-0.8775		2
PF14_0357	PF14_0357:: succinyl CoA ligase, putative	1.7995	0.251	0.4305	-0.1055	-0.372		2
PFL1095c	PFL1095c:: conserved Plasmodium protein, unknown function	3.34	1.469	-0.763		-0.676		2
PFL2170c	PFL2170c:: conserved Plasmodium membrane protein, unknown function	2.17067	0.902333	0.0523333	-0.243333	0.116		2
PF13_0329	PF13_0329:: conserved Plasmodium protein, unknown function	2.916	1.833	-0.048	0.101			2
PF14_0446	PF14_0446:: heme detoxification protein	2.176	0.938	-0.033	-0.432	-0.305		2
PFL1455w	PFL1455w:: conserved Plasmodium protein, unknown function	2.552	1.889	-0.198	-0.0535	-0.35		2
PFF0075c	PFF0075c:: Plasmodium exported protein (PHISTb), unknown function	1.5285	0.2385	-0.2195	-0.1805	-1.5875		2
PFI1055w	PFI1055w:: conserved Plasmodium protein, unknown function	1.858	1.928	-0.439	-0.114			2
PFA0175w	PFA0175w:: conserved Plasmodium protein, unknown function	1.9525	1.43167	0.215333	-0.021	0.1635		2
PF13_0068	PF13_0068_0::PF13_0068_0	1.998	1.976		-0.531	-0.475		2
PFD0380c	PFD0380c:: conserved Plasmodium protein, unknown function	2.6455	-1.017	0.6335	0.7335	-0.324667		2
PFF1510w	PFF1510w:: Plasmodium exported protein (PHISTb), unknown function	1.773	0.5475	-0.208	-0.458	-1.708		2
PFF1220w	PFF1220w:: conserved Plasmodium protein, unknown function	3.084	0.827		0.187	-0.688		2
PFF1125c	PFF1125c:: RNA-binding protein mei2 homologue, putative	2.4705	0.227	0.3445	-0.1765	-0.523		2
PFF0550w	PFF0550w:: transcription factor with AP2 domain(s), putative	1.943	1.009	-0.042	0.099	-0.029		2
PFF0435w	PFF0435w:: ornithine aminotransferase	1.6505	0.674	-0.0725	-0.0205	0.398		2
PFD0190w	PFD0190w:: SET domain protein, putative	2.15	1.967		0.365	-0.317		2
PFE0040c	PFE0040c:: Mature parasite-infected erythrocyte surface antigen (MESA) or PfEMP2	1.736	0.613667	-0.0526667	-0.285667	-0.491		2
PFF0205w	PFF0205w:: mitochondrial ribosomal protein L41 precursor, putative	1.657	1.258	0.084	0.128			2
PFE0955w	PFE0955w:: conserved Plasmodium protein, unknown function	2.748	0.766	-0.483	0.063	-1.308		2
PFE1280w	PFE1280w:: conserved Plasmodium protein, unknown function	2.365	1.503		-0.068	0.218		2
PFE1565w	PFE1565w:: conserved Plasmodium protein, unknown function	2.75	0.62	-0.273	-0.289	-0.185		2
PFD0285c	PFD0285c:: lysine decarboxylase, putative	1.68925	-0.04075	-0.275	-0.12975	-0.559083		2
PFC0950c	PFC0950c:: peptidase, putative	3.5475	0.4025	0.023	-0.288	-0.315		2
PFC1045c	PFC1045c:: conserved Plasmodium protein, unknown function	1.745	0.28	0.219	0.9445	0.4485		2
PFA0550w	PFA0550w:: conserved Plasmodium protein, unknown function	1.8175	1.6755	0.0575	-0.129	0.053		2
PFA0690w	PFA0690w::PFA0690w	1.9065	0.3065	-0.2995	0.5545	-0.3995		2
PFI1410c	PFI1410c:: conserved Plasmodium protein, unknown function	1.803	1.81067	-0.0661667	-0.290333	-0.301		2
PFI1345c	PFI1345c:: conserved Plasmodium protein, unknown function	2.003		-1.084	0.168	-0.7095		2
PFI1330c	PFI1330c:: conserved Plasmodium protein, unknown function	1.786	1.403	-0.012	-0.079	-0.128		2
PFA0675w	PFA0675w:: RESA-like protein with DnaJ domain, putative	2.01467	1.3815	1.1165	-0.2215	-0.651167		2
PFF0155w	PFF0155w:: Bcs1 protein, putative	2.6495	2.3745	-0.0035	-0.2405	-0.137		2
PFA0700c	PFA0700c:: Plasmodium exported protein (hyp10), unknown function	1.979	-0.94	0.485	0.829			2
PFC0940c	PFC0940c:: conserved Plasmodium protein, unknown function	1.8815	0.9055	0.088	0.108	-0.694		2
PFI1010w	PFI1010w:: conserved Plasmodium protein, unknown function	3.196	2.288	0.145	0.268	0.137		2
PFI0855w	PFI0855w:: conserved Plasmodium protein, unknown function	2.326	0.7095	-0.07	-0.3595	-0.2515		2
PFB0335c	PFB0335c:: serine repeat antigen 6 (SERA-6)	0.9155	0.3295	1.934	-0.1695	0.048
PFI0570w	PFI0570w:: GTP binding protein, putative	1.6615	0.449	-0.019	-0.0565	-0.005
PFB0720c	PFB0720c:: origin recognition complex subunit 5	3.8195	2.62	-0.1185	-0.558	-0.428
CoxI	coxI::coxI	1.9995	1.495	0.446	0.1445	0.149
PF14_0396	PF14_0396:: conserved Plasmodium protein, unknown function	1.992	1.18	-0.205	-0.33
tufA	tufA::tufA	1.74	1.313	0.2485	0.296	0.0765
PF11_0432	PF11_0432:: conserved Plasmodium protein, unknown function	2.277		-0.0115	0.349	-0.2985
PF08_0098	PF08_0098:: ABC1 family, putative	2.5215	1.0575	-0.649	-0.3845	0.0085
PF10_0241	PF10_0241:: conserved Plasmodium protein, unknown function	1.902	1.389	-0.068	-0.2545	-0.306
MAL13P1.173	MAL13P1.173:: MSP7-like protein	1.593	0.966	0.336	-0.226	-0.483
MAL7P1.21	MAL7P1.21:: origin recognition complex subunit 2, putative	2.4305	1.1375	0.301	0.205	-0.0675
PF11_0131	PF11_0131:: conserved Plasmodium protein, unknown function	2.455	0.69	0.171	-0.259	-0.4305
PF08_0022	PF08_0022:: conserved Plasmodium protein, unknown function	3.395	0.757		0.011	-0.201
PF08_0101	PF08_0101:: conserved Plasmodium protein, unknown function	1.7955	-0.3995	-0.1165	0.12	-0.2355
PF08_0132	PF08_0132:: glutamate dehydrogenase, putative	1.853	-0.1385	0.0855	0.0815	0.443
ORF79	ORF79::ORF79	2.115	1.395	-0.246	0.032
PF11_0324	PF11_0324:: conserved Plasmodium protein, unknown function	2.25167	1.348	-0.180667	-0.117667	-0.0581667
PF11_0282	PF11_0282:: deoxyuridine 5'-triphosphate nucleotidohydrolase, putative	1.673	0.703	0.306	0.07	0.006
MAL13P1.78	MAL13P1.78:: conserved Plasmodium protein, unknown function	3.5935	0.7595	-0.3855	-0.0275	-0.712
MAL13P1.239	MAL13P1.239:: conserved Plasmodium protein, unknown function	2.1435	1.82167	-0.113	-0.400667	-0.155667
PF10_0191	PF10_0191:: tRNA methyltransferase, putative	1.6185	0.777	-0.1155	0.076	-0.0925
PF10_0159	PF10_0159:: glycophorin-binding protein 130 precursor	2.37	1.346	0.012	-0.3115	-0.0215
PF10_0164	PF10_0164:: early transcribed membrane protein 10.3, etramp10.3	2.172	1.214	-0.24	-0.444	-0.739
PF07_0022	PF07_0022:: conserved Plasmodium protein, unknown function	1.6325	0.691667	-0.161667	0.00533333	-0.425167
PF07_0119	PF07_0119:: conserved Plasmodium protein, unknown function	1.934	1.775	-0.212	-0.038	0.056
PF11_0485	PF11_0485:: mitochondrial ATP synthase delta subunit, putative	2.926	1.116		0.157	-0.139
PF11_0297	PF11_0297:: NOT family protein, putative	3.328	1.592	-0.994	-0.6415	-1.0985
MAL8P1.12	MAL8P1.12:: conserved Plasmodium protein, unknown function	2.1375	0.0265	-0.174	0.844	-0.666
PF13_0010	PF13_0010:: glycophorin binding protein family, Gbph	0.8235	0.564	1.877	0.426	0.103
PF13_0032	PF13_0032:: hydrolase, putative	1.8925	0.239	0.4525	-0.2905	-0.18
MAL8P1.101	MAL8P1.101:: RNA binding protein, putative	1.9575	0.6265	-0.102	0.239	-0.0565
PF10_0260	PF10_0260:: conserved Plasmodium protein, unknown function	3.0755	1.3	-0.0575	-0.3475	-0.119
PF10_0350	PF10_0350:: probable protein, unknown function	2.064	-0.3805	1.2055	0.108	-0.305
PF13_0047	PF13_0047:: conserved Plasmodium protein, unknown function	1.704	1.3725	0.147	0.3355	-0.1365
MAL13P1.46	MAL13P1.46:: conserved Plasmodium protein, unknown function	1.794	1.267	-0.278	-0.008	-0.138
MAL8P1.135	MAL8P1.135:: conserved Plasmodium membrane protein, unknown function	2.2115	-0.276	0.849	0.287	-0.5785
MAL13P1.138	MAL13P1.138:: conserved Plasmodium protein, unknown function	2.5135	1.9005	-0.1685	0.486
PF11_0130	PF11_0130:: conserved Plasmodium protein, unknown function	1.711	0.072	-0.049	-0.172	-0.431
PF11_0511	PF11_0511:: Plasmodium exported protein, unknown function	1.768	-0.11	-0.108	0.424	-0.612
MAL13P1.47	MAL13P1.47:: mitochondrial ATP synthase delta subunit, putative	1.812	1.702	-0.254	0.003	-0.303
PF10_0161	PF10_0161:: Plasmodium exported protein (PHISTc), unknown function	0.8165	1.904	0.5015	-0.2	-0.9895
MAL7P1.75	MAL7P1.75:: mitochondrial ATP synthase F1, epsilon subunit, putative	1.309	3.075	0.18	-0.176	-0.208
PFC0015c	PFC0015c::PFC0015c	1.397	1.6905	1.6515	0.631	0.555
PFD0100c	PFD0100c:: surface-associated interspersed gene 4.1, (SURFIN4.1)		1.535	2.219	-1.069	0.0165
PFD0205c	PFD0205c:: conserved Plasmodium protein, unknown function	1.519	2.151		-0.242	-0.321
PFD0170c	PFD0170c:: conserved Plasmodium protein, unknown function	-0.6175	1.618	0.109	-0.3315	-0.17
PFI1415w	PFI1415w:: Ser/Thr protein kinase, putative	2.944	4.9865	-0.44	-0.1565	-0.1885
PF10_0337	PF10_0337:: ADP-ribosylation factor-like protein	1.635	1.885	0.198	0.103	-0.489
PFB1030w	PFB1030w:: conserved Plasmodium falciparum protein family	1.053	2.64		0.385	0.993
PFC0630w	PFC0630w:: zinc finger protein, putative	0.216	1.996	-0.154	-0.052	0.583
PFC0160w	PFC0160w:: binding protein, putative	0.4935	1.939	0.4275	0.195	-0.0285
MAL13P1.485	MAL13P1.485:: acyl-CoA synthetase, PfACS4	1.466	2.4225	0.592	-0.313	-0.475
PFC0191c	PFC0191c:: hypothetical protein	-0.329	4.158		-0.544	-0.101
PFL0305c	PFL0305c:: IMP-specific 5'-nucleotidase	0.281	1.832	0.246	0.124	-0.5705
PFB0605w	PFB0605w:: protein kinase, putative	0.58	1.911	-0.193	-0.611	-0.088
PF10_0248	PF10_0248:: conserved Plasmodium membrane protein, unknown function	-0.129	2.133	-0.317	1.433	-0.644
PF10_0059	PF10_0059:: conserved Plasmodium membrane protein, unknown function	-0.494	4.453	-0.176	1.893	-0.54
PFI1340w	PFI1340w:: fumarate hydratase, putative	0.923	3.295	0.0335	-0.089	-0.609
PFF0545c	PFF0545c:: conserved Plasmodium protein, unknown function	0.852	2.158		0.087	-0.195
PFF0190c	PFF0190c:: conserved Plasmodium protein, unknown function	0.4895		2.023	-0.5095	-0.6065
PFI0160w	PFI0160w:: conserved Plasmodium membrane protein, unknown function	0.69425	2.0651	0.95375	0.0642	0.0036
PFF0385c	PFF0385c:: conserved Plasmodium protein, unknown function	0.9695	1.8915	-0.5645	-0.777	-0.0385
PFF0495w	PFF0495w:: mitochondrial ribosomal protein L19 precursor, putative	0.881	2.621	0.126	-0.133	-0.457
PFF0705c	PFF0705c:: conserved Plasmodium protein, unknown function	-0.215	1.6115	0.114	1.338	-0.6355
PFF0660w	PFF0660w:: conserved Plasmodium protein, unknown function	1.3735	2.5175	-0.152	0.2405	-0.1565
PFI0175w	PFI0175w::PFI0175w	1.027	2.1215	-0.466	0.1135	0.0465
PFF0710w	PFF0710w:: conserved Plasmodium protein, unknown function	1.245	1.7375	0.0465	1.776	-0.5905
PFI0100c	PFI0100c:: Serine/Threonine protein kinase, FIKK family	0.117	1.786	-0.1195	1.132	-0.52
PFF1160w	PFF1160w:: conserved Plasmodium protein, unknown function	0.356	1.855	-0.112	-0.468	-0.166
MAL7P1.74	MAL7P1.74:: conserved Plasmodium protein, unknown function	0.997	5.024	-0.063	-0.29	-0.16
PFF0180w	PFF0180w:: phenylalanyl-tRNA synthetase subunit	1.803	2.439	0.007	-0.198	-0.148
PFI0395w	PFI0395w:: conserved Plasmodium protein, unknown function	0.253667	1.60133	0.364	-0.242333	-0.544667
PFE1555c	PFE1555c:: conserved Plasmodium protein, unknown function	-0.0503333	1.59583	0.589	0.629333	-0.253667
PF10_0133	PF10_0133:: conserved Plasmodium protein, unknown function	0.65925	1.59342	0.035	-0.153417	-0.166667
PFI1255w	PFI1255w:: zinc-binding protein (Yippee), putative	-0.39	1.677	0.377	-0.166	-0.135
PFD0295c	PFD0295c:: apical sushi protein, ASP	0.31	2.734	0.1545	2.116	-0.6035
PFD0415c	PFD0415c:: conserved Plasmodium protein, unknown function	1.894	2.4255	0.083	-0.0425	0.0875
PFD0445c	PFD0445c:: conserved Plasmodium protein, unknown function	0.117083	1.935	0.5085	-0.250333	0.0035
PFD0715c	PFD0715c:: conserved Plasmodium protein, unknown function	1.155	2.107	-0.132	0.156	0.153
PF10_0084	PF10_0084:: tubulin beta chain, putative	1.0885	1.643	0.0845	-0.1875	-0.151		3
MAL7P1.115	MAL7P1.115:: conserved Plasmodium membrane protein, unknown function	1.173	2.276	0.2815	-0.0625	-0.4375		3
PF08_0090	PF08_0090:: conserved Plasmodium protein, unknown function	0.0345	2.2305	-0.736	0.803	-1.018		3
PFB0225c	PFB0225c:: conserved Plasmodium protein, unknown function	0.835	1.6775	0.2055	-0.2705	-0.2775		3
PF08_0094	PF08_0094:: cullin-like protein, putative	1.931	2.0815	0.2565	-0.0535	-0.2215		3
PFE0500c	PFE0500c:: conserved Plasmodium protein, unknown function	0.989	1.66608	0.0106667	0.175	0.2105		3
PFE0930w	PFE0930w:: WD-repeat protein, putative	1.1355	2.026	0.41	-0.2655	-0.3355		3
PFB0315w	PFB0315w:: 41 kDa antigen	0.670833	1.63067	0.130333	-0.0666667	-0.289		3
MAL7P1.91	MAL7P1.91:: exported serine/threonine protein kinase	1.24925	1.8964	0.1056	-0.4324	-0.14235		3
PF10_0345	PF10_0345:: merozoite surface protein 3	-0.577	1.439	-2.812		-0.487		3
PF14_0337	PF14_0337:: conserved Plasmodium protein, unknown function	0.687333	2.42133	-0.345667	1.61633	-0.833333		3
PFL1360c	PFL1360c:: conserved Plasmodium protein, unknown function	2.2955	2.5425	-0.0395		0.1335		3
PFL2250c	PFL2250c:: rac-beta serine/threonine protein kinase, PfPKB	1.4415	1.6705	-0.3095	-0.199	-0.32		3
MAL13P1.157	MAL13P1.157:: conserved Plasmodium protein, unknown function	0.52	2.348	-0.391	0.0695	-0.7395		3
PFL2385c	PFL2385c:: conserved Plasmodium protein, unknown function	1.083	2.192	-0.034	-0.1095	-1.108		3
PF11_0488	PF11_0488:: Ser/Thr protein kinase	0.946667	1.68933	0.121333	-0.326	-0.2025		3
PF11_0344	PF11_0344:: apical membrane antigen 1, AMA1	0.6085	2.124	0.8575	-0.01	0.5845		3
PF14_0538	PF14_0538:: conserved Plasmodium protein, unknown function	1.15975	1.71175	0.02225	-0.29425	-0.06575		3
MAL13P1.30	MAL13P1.30:: conserved Plasmodium protein, unknown function	1.49	3.393	0.127	-0.017	0.08		3
PFL1035w	PFL1035w:: conserved Plasmodium protein, unknown function	1.3025	1.68	-0.344	-0.078	-0.43		3
MAL13P1.240	MAL13P1.240:: conserved Plasmodium protein, unknown function	0.173	2.456		0.674	-0.587		3
PF14_0400	PF14_0400:: GTP binding protein, putative	0.551	1.7835	-0.013	-0.09	-0.1775		3
PF14_0119	PF14_0119:: p1/s1 nuclease, putative	-0.026	2.798	-0.054	2.173			3
PF14_0708	PF14_0708:: probable protein, unknown function	0.828167	2.10867	0.011	-0.818833	-1.03092		3
PFL1870c	PFL1870c:: sphingomyelin phosphodiesterase, putative	0.3325	2.179	0.3605	0.616	-0.414		3
PF14_0280	PF14_0280:: phosphotyrosyl phosphatase activator, putative	2.272	2.769	0.099	-0.106	0.242		3
PF11_0429	PF11_0429:: conserved Plasmodium protein, unknown function	0.573	1.252	3.393	1.151	0.109		3
MAL13P1.192	MAL13P1.192:: conserved Plasmodium protein, unknown function	1.153	1.9525	-0.095	-0.239	-0.489		3
PF11_0386	PF11_0386:: apicoplast ribosomal protein S14p/S29e precursor, putative	1.188	1.684	0.179	0.06	0.069		3
PF14_0135	PF14_0135:: conserved Plasmodium protein, unknown function	0.752	1.5505	0.291	1.595	0.4705		3
PFL2085w	PFL2085w:: conserved Plasmodium protein, unknown function	1.964	6.589	-0.07	0.411	-0.023		3
MAL13P1.100	MAL13P1.100::conserved Plasmodium protein, unknown function	1.507	2.548	0.098	-0.422	-0.391		3
PF14_0153	PF14_0153:: conserved Plasmodium membrane protein, unknown function	0.498	2.655	-0.128	-0.167	-0.443		3
PF14_0660	PF14_0660:: protein phosphatase, putative	0.0165	4.1155	0.2465	0.2705	-0.0495		3
PF13_0251	PF13_0251:: DNA topoisomerase III, putative	0.8025	1.7895	0.3545	-0.1	-0.285		3
PF13_0249	PF13_0249:: conserved Plasmodium protein, unknown function	1.185	2.792		-0.218	-0.486		3
PFA0250w	PFA0250w:: conserved Plasmodium protein, unknown function	1.613	3.066	0.075	-0.057			3
PF13_0104	PF13_0104:: conserved Plasmodium protein, unknown function		4.1135	-0.2325	-0.094	-0.291		3
PF11_0136	PF11_0136::PF11_0136	0.585	1.815		1.88	-0.746		3
PF13_0080	PF13_0080:: conserved Plasmodium protein, unknown function	0.19325	1.7395	0.16675	-0.3245	-0.135		3
PFA0270c	PFA0270c:: conserved Plasmodium protein, unknown function	0.7535	2.306	-0.0405	-0.257	-0.207		3
rps11	rps11::rps11	1.212	2.56	0.005	-0.057	-0.327		3
PFA0350w	PFA0350w::PFA0350w	-0.214	1.7545	-0.276	-0.316	0.124		3
MAL13P1.390	MAL13P1.390:: aminomethyltransferase, putative	0.3465	2.251	-0.19	-0.3395	-0.3325		3
PFA0640c	PFA0640c:: Plasmodium exported protein, unknown function	1.0925		-0.3015	-0.198	-1.6545		3
rps3	rps3::rps3	0.376	1.983	-0.336		-0.237		3
PFL0685w	PFL0685w:: Phosphatidylinositol-glycan biosynthesis class O protein, putative	0.613	1.6075	0.683	-0.1205	0.1275		3
rps7	rps7::rps7	1.232	2.284	-0.204	0.054	-0.394		3
PF10_0347	PF10_0347:: merozoite surface protein	0.2695	1.6095	0.696	1.055	-0.077
MAL13P1.350	MAL13P1.350:: conserved Plasmodium protein, unknown function	0.2175	2.093	0.149	-0.2495	-1.4395
PF11_0125	PF11_0125::conserved Plasmodium protein, unknown function	2.139	2.882		-0.728	-0.694
PF11_0194	PF11_0194::PF11_0194	0.826	4.37		1.875	-0.575
PF11_0462	PF11_0462:: conserved Plasmodium protein, unknown function	-1.8855	-0.397	-0.223	-0.7385	-0.104
PFF1285w	PFF1285w:: conserved Plasmodium protein, unknown function	-2.047		0.311	-0.2915	-0.5645
MAL13P1.175	MAL13P1.175::MAL13P1.175	-0.764	-1.893	0.537	0.366	-0.368
MAL8P1.1	MAL8P1.1:: surface-associated interspersed gene 8.1, (SURFIN8.1)	-2.695		-0.225	0.116	-0.2825		4
PF11_0522	PF11_0522::PF11_0522		-2.178	-0.267	0.371	-0.584		4
PFF1210w	PFF1210w:: phosphatidic acid phosphatase	-0.621	-0.091	3.242	0.0615	-0.3625		4
PFE0670w	PFE0670w:: conserved Plasmodium protein, unknown function	-1.767	-0.808		0.041	-0.27		4
MAL7P1.211	MAL7P1.211::MAL7P1.211	-3.8145	-3.234	-1.2385	0.179	0.2555		4
PF11_0493	PF11_0493::PF11_0493	-0.592	-0.422	-0.317	-2.266	-0.261		4
PFF0390w	PFF0390w:: conserved Plasmodium protein, unknown function	-1.631	-1.0965	-0.46	-0.3405	0.46		4
PF13_0127	PF13_0127:: conserved Plasmodium protein, unknown function	-0.5115	-1.6365	0.0865	0.9235	-0.4135		4
PF13_0193	PF13_0193:: MSP7-like protein	-0.258	-0.76	2.345	0.144	-0.194		4
PFB0140w	PFB0140w:: zinc finger protein, putative	0.326	-1.996	0.112	-0.246	-0.089		4
MAL13P1.450	MAL13P1.450::MAL13P1.450	0.043	-0.549	-0.274	-2.657	0.183		4
PF13_0066	PF13_0066:: malonyl CoA-acyl carrier protein transacylase precursor	-1.646	-0.68	0.2605	-0.8565	-0.7225		4
MAL13P1.66	MAL13P1.66:: conserved Plasmodium protein, unknown function	-0.5392	-2.285	-0.384333	0.1106	-0.188933		4
PFD0200c	PFD0200c:: transcription factor with AP2 domain(s), putative	-1.5205	-2.541	-0.419	0.303	-0.2945		4
PFE0360c	PFE0360c:: conserved Plasmodium protein, unknown function	-0.041	-1.761	0.613	-0.0885	0.455		4
PFC1110w	PFC1110w::PFC1110w	-3.072	-1.896	-0.302	0.22	-0.465		4
PF14_0667	PF14_0667:: conserved Plasmodium protein, unknown function	-1.797	-2.861	-0.626		-0.435		4
PFL0480w	PFL0480w:: porphobilinogen deaminase	-2.188	0.408	-0.478	-0.1725	-0.3965		4
PF14_0711	PF14_0711:: DNA repair metallo-beta-lactamase protein, putative	-1.948	0.283	-0.139	0.129	0.1205		4
PF11_0195	PF11_0195:: conserved Plasmodium protein, unknown function	-1.5895	-0.3825	-0.1865	-0.2745	0.0125		4
PFD0235c	PFD0235c:: conserved Plasmodium protein, unknown function	-0.0815	-1.5945	-0.193	-0.142	-0.5885		4
PF10_0254	PF10_0254:: conserved Plasmodium protein, unknown function	-0.549	-0.755	-2.237	0.651	-0.714		4
PFA0002w	PFA0002w::PFA0002w	-2.255	0.204	-0.153	-0.314	-0.038		4
MAL13P1.460	MAL13P1.460:: conserved Plasmodium protein, unknown function, fragment	-0.424	0.214	-0.313	-2.988	0.089		4
PF11_0033	PF11_0033:: probable protein, unknown function	-2.2575	-0.8855	-0.63	0.372	-0.404		4
PF10_0383	PF10_0383:: Plasmodium repeat_MYXSPDY protein	-2.844	-0.941		0.349	-0.251		4
PFI0460w	PFI0460w:: conserved Plasmodium protein, unknown function	-0.112	-1.8035	-2.1205	0.2935	-0.802		4
PF14_0345	PF14_0345::PF14_0345	-1.71767	-0.0323333	-0.154667	-0.525	0.182833		4
PF11_0060	PF11_0060:: calcium/calmodulin-dependent protein kinase, putative	-1.79233	-0.872333	-0.594	0.497167	-0.272333		4
MAL13P1.435	MAL13P1.435:: conserved protein, unknown function	-0.361	-0.648	-0.45	-2.11	-0.079		4
PF11_0114	PF11_0114:: actin-like protein homolog, ALP1 homolog	0.1655	-1.7415	-0.353	-0.2515	-0.2315
PF14_0404	PF14_0404:: TRAP-related protein	0.438	-2.777	-1.331		0.6785
PFA0077w	PFA0077w::PFA0077w	-1.745	-1.585	-0.272		-0.18
MAL13P1.49	MAL13P1.49:: conserved Plasmodium protein, unknown function	-0.179	-0.804	-0.271	2.093	-0.432
MAL13P1.188	MAL13P1.188:: conserved Plasmodium protein, unknown function		-1.2535	-0.688	2.2965	0.101
MAL13P1.102	MAL13P1.102::conserved Plasmodium protein, unknown function	0.66	-0.752	-0.334	1.7825	-0.571
MAL7P1.208	MAL7P1.208:: rifin-like protein	1.1605	-0.4445	0.895	2.454	-0.4575
PFI0410c	PFI0410c:: conserved Plasmodium protein, unknown function	-0.0616667	-0.695	-0.779417	1.79467	-0.774
PFI0360c	PFI0360c:: conserved Plasmodium protein, unknown function	0.073	-0.268	0.125	1.751	-0.464
MAL13P1.260	MAL13P1.260:: conserved Plasmodium protein, unknown function	0.685	0.1505	0.062	1.6595	0.001
MAL7P1.119	MAL7P1.119:: conserved Plasmodium protein, unknown function	0.885	-0.026	0.277	2.332	-0.483
PFL2505c	PFL2505c:: rhoptry neck protein 3, putative	0.58925	0.0435	0.35425	1.674	-0.38625		5
MAL13P1.94	MAL13P1.94:: conserved Plasmodium membrane protein, unknown function	0.133	-0.693	0.225	1.649	-0.253		5
PFL1435c	PFL1435c:: myosin D	0.22575	0.664	0.0745	1.933	-0.4155		5
MAL7P1.161	MAL7P1.161:: dynein light chain, putative	0.232		-0.187	1.969	-0.784		5
PFD0195c	PFD0195c:: conserved Plasmodium protein, unknown function	-0.18	0.709	0.53	2.07	0.086		5
PFF1365c	PFF1365c:: HECT-domain (ubiquitin-transferase), putative	0.368652	0.196971	0.00516964	1.90914	-0.666942		5
PF14_0527	PF14_0527:: conserved Plasmodium protein, unknown function	0.879	0.0775	0.269	1.6205	0.295		5
PF11_0415	PF11_0415:: conserved Plasmodium protein, unknown function	0.869	-0.061	0.204	2.136	-0.368		5
PF11_0373	PF11_0373:: conserved Plasmodium protein, unknown function	0.381	0.0585	-0.797	2.086	-0.4435		5
PF14_0495	PF14_0495:: rhoptry neck protein 2	0.89275	0.47225	1.28875	2.12225	-0.51375		5
PF11_0304	PF11_0304:: conserved Plasmodium protein, unknown function	-0.374333	0.0856667	-1.696	1.95833	-0.574333		5
PF11_0300	PF11_0300:: conserved Plasmodium protein, unknown function	-0.017	-0.7475	2.138	1.4175	-0.0545		5
PF14_0281	PF14_0281:: plasmepsin IX	-0.2885	-0.7005	0.9875	1.821	-0.507		5
PF14_0572	PF14_0572:: conserved Plasmodium membrane protein, unknown function	0.361	-0.068	-0.527	1.898	-0.811		5
PF14_0607	PF14_0607:: conserved Plasmodium membrane protein, unknown function	0.7565	-0.039	-0.1165	2.2465	-0.3525		5
PF14_0732	PF14_0732:: Plasmodium exported protein (PHISTb), unknown function	0.1625	0.373	-2.141	1.196	-0.3005		5
PF11_0193	PF11_0193:: conserved Plasmodium protein, unknown function	0.183	0.05		1.908	-0.386		5
PF14_0343	PF14_0343:: conserved Plasmodium protein, unknown function	0.13625	0.73225	0.48975	1.86375	-0.27725		5
PF14_0224	PF14_0224:: serine/threonine protein phosphatase	0.267	-0.482	0.402	1.804	-0.391		5
PFA0265c	PFA0265c:: conserved Plasmodium protein, unknown function	0.333	-0.242		2.254	0.107		5
PF13_0255	PF13_0255:: conserved Plasmodium protein, unknown function	-0.063	-0.259	-0.156	1.6555	-0.395		5
PF13_0078	PF13_0078:: conserved Plasmodium membrane protein, unknown function	0.377333	-0.0548333	-0.0293333	1.715	-0.402667		5
PF13_0079	PF13_0079:: conserved Plasmodium protein, unknown function	-0.1755	-0.257917	-0.1485	1.73925	-0.50175		5
PF13_0173	PF13_0173:: conserved Plasmodium protein, unknown function	0.1245	-0.193	0.526	2.2665	-0.2175		5
PF11_0528	PF11_0528:: conserved Plasmodium protein, unknown function	0.334472	-1.59024	-0.76	1.56225	-0.452167		5
PF14_0018	PF14_0018:: Plasmodium exported protein (PHISTb), unknown function	0.5875	-0.3675	-0.0725	1.871	-0.66		5
PF14_0222	PF14_0222:: Ankyrin, putative	0.201	-0.8565	-0.144	1.6305	-0.585		5
PF11_0481	PF11_0481:: tubulin-tyrosine ligase, putative	1.7285	0.3365	-0.249667	1.4605	-1.3935		5
PF11_0464	PF11_0464:: Ser/Thr protein kinase, putative	0.219	0.28525	0.10025	2.215	-0.355		5
PF14_0102	PF14_0102:: rhoptry-associated protein 1, RAP1	0.799	0.2775	0.294	2.22	-0.6155		5
PF14_0182	PF14_0182::PF14_0182	2.134	-1.712	0.063	0.99	0.751		5
PF11_0180	PF11_0180:: conserved Plasmodium protein, unknown function	0.352	-0.7375	-0.615	1.796	-0.232		5
PF10_0346	PF10_0346:: merozoite surface protein 6	1.3005	0.2745	0.0695	1.9285	0.4135		5
PFF0870w	PFF0870w:: conserved Plasmodium membrane protein, unknown function	0.5485	0.2195	0.531	1.7765	-0.7985		5
PFE0080c	PFE0080c:: rhoptry-associated protein 2, RAP2	0.228	-0.9745	0.293	2.226	-0.2835		5
PF10_0094	PF10_0094:: tubulin-tyrosine ligase, putative	0.52	-0.055	-0.2745	2.084	-0.47		5
PF10_0072	PF10_0072:: conserved Plasmodium protein, unknown function	-0.058	-0.82	0.507	1.7075	-0.6585		5
PFE0045c	PFE0045c:: Serine/Threonine protein kinase, FIKK family	-0.076	-1.049	0.867	1.597	-0.551		5
PFE0075c	PFE0075c:: rhoptry-associated protein 3, RAP3	0.2635	-0.281	-0.9305	1.803	-0.6305		5
PF08_0058	PF08_0058:: MAC/Perforin, putative	0.408	-0.3435	-0.825	1.8365	-0.62		5
PFD1100c	PFD1100c:: conserved Plasmodium protein, unknown function	0.4345	-0.021	0.486	1.875	-0.2255		5
PFE1410c	PFE1410c:: conserved Plasmodium protein, unknown function	0.1235	0.141	-0.5925	1.836	-0.566		5
PF08_0035	PF08_0035:: conserved Plasmodium protein, unknown function	0.8945	0.1645	0.7145	2.11	0.2175		5
MAL8P1.73	MAL8P1.73:: conserved Plasmodium protein, unknown function	0.5705	0.3515	-0.2525	2.238	-0.5335		5
PFF0645c	PFF0645c:: integral membrane protein, putative	-0.3125	-2.017	-1.2895	2.4845	-0.489		5
PFD1105w	PFD1105w:: asparagine-rich protein	0.517	-1.022	1.119	2.065	-0.801		5
PFD0955w	PFD0955w::apical merozoite protein	-0.276	-0.503		1.776	-0.331		5
PF10_0344	PF10_0344:: glutamate-rich protein	0.242	-0.1895	-0.197	1.664	-0.6855		5
PFC0110w	PFC0110w:: Cytoadherence linked asexual protein 3.2	0.285	0.813	-0.1135	2.0775	-0.5495		5
PFB0680w	PFB0680w:: rhoptry neck protein 6	0.042	-0.235	-0.0115	2.1765	-0.211		5
PF10_0306	PF10_0306:: MORN repeat protein, putative	0.1325	-0.436	-0.062	2.091	-0.5585		5
PF10_0295	PF10_0295:: conserved Plasmodium protein, unknown function	0.4775	-0.147	0.46	1.9075	-0.3735
PFB0935w	PFB0935w:: cytoadherence linked asexual protein 2	0.353	1.46433	-0.12	1.80433	-0.431667
PFC0120w	PFC0120w:: Cytoadherence linked asexual protein 3.1	0.7875	0.6275	0.177	2.048	-0.3855
PF10_0119	PF10_0119:: conserved Plasmodium protein, unknown function	0.047	-0.761	-0.162	2.009	-0.516
PFC0185w	PFC0185w:: membrane skeletal protein IMC1-related	0.7305	0.358	0.3015	2.2545	-0.4155
PF10_0138	PF10_0138:: conserved Plasmodium protein, unknown function	0.799	0.419667	0.0736667	2.107	-0.156667
PF10_0135	PF10_0135:: conserved Plasmodium protein, unknown function	1.29	0.5965	-0.2815	1.758	-0.293
PFD0230c	PFD0230c:: protease, putative	0.119	-0.5175	0.7465	1.7785	-0.5925
PF13_0058	PF13_0058:: RNA binding protein, putative	1.571		0.506	2.04	0.937
